# Supplementary material for: Native mass spectrometry combined with enzymatic dissection unravels glycoform heterogeneity of biopharmaceuticals
Source: Nat Commun. 2018 Apr 30;9:1713. doi: 10.1038/s41467-018-04061-7 (PMC5928108; doi:10.1038/s41467-018-04061-7)
Supplement: Supplementary file 4 — Supplementary Data 1 [file 41467_2018_4061_MOESM4_ESM.zip]

Archive with 79 entries (71 files):
- fig_2a/
- fig_2a/2a_0_settings.xml
- fig_2a/2a_1_sequence.fasta
- fig_2a/2a_2_modifications.csv
- fig_2a/2a_4a_raw_spectrum_scan224.mzML
- fig_2a/2a_4a_raw_spectrum_scan224.raw
- fig_2a/2a_4b_deconvoluted_spectrum.csv
- fig_2a/2a_5_search_results.csv
- fig_2a/2a_6_processing_script.ipynb
- fig_2a/2a_7_figure_data.csv
- fig_2a/2a_9_o_core_abundances.csv
- fig_2b/
- fig_2b/2b_0_settings.xml
- fig_2b/2b_1_sequence.fasta
- fig_2b/2b_2_modifications.csv
- fig_2b/2b_4a_raw_spectrum_scan302.mzML
- fig_2b/2b_4a_raw_spectrum_scan302.raw
- fig_2b/2b_4b_deconvoluted_spectrum.csv
- fig_2b/2b_5_search_results.csv
- fig_2b/2b_6_processing_script.ipynb
- fig_2b/2b_7_figure_data.csv
- fig_3a/
- fig_3a/3a_0_settings.xml
- fig_3a/3a_1_sequence.fasta
- fig_3a/3a_2_modifications.csv
- fig_3a/3a_3_glycans.csv
- fig_3a/3a_4a_raw_spectrum_scan340.mzML
- fig_3a/3a_4a_raw_spectrum_scan340.raw
- fig_3a/3a_4b_deconvoluted_spectrum.csv
- fig_3a/3a_5_search_results.csv
- fig_3a/3a_6_processing_script.ipynb
- fig_3a/3a_7_figure_data.csv
- fig_3b/
- fig_3b/3b_0_settings.xml
- fig_3b/3b_1_sequence.fasta
- fig_3b/3b_2_modifications.csv
- fig_3b/3b_3_glycans.csv
- fig_3b/3b_4a_raw_spectrum_scan431.mzML
- fig_3b/3b_4a_raw_spectrum_scan431.raw
- fig_3b/3b_4b_deconvoluted_spectrum.csv
- fig_3b/3b_5_search_results.csv
- fig_3b/3b_6_processing_script.ipynb
- fig_3b/3b_7_figure_data.csv
- fig_4a/
- fig_4a/4a_0_settings.xml
- fig_4a/4a_1_sequence.fasta
- fig_4a/4a_2_modifications.csv
- fig_4a/4a_3_glycans.csv
- fig_4a/4a_4a_raw_spectrum_scan238.mzML
- fig_4a/4a_4a_raw_spectrum_scan238.raw
- fig_4a/4a_4b_deconvoluted_spectrum.csv
- fig_4a/4a_5_search_results.csv
- fig_4a/4a_6_processing_script.ipynb
- fig_4a/4a_7_figure_data.csv
- fig_4b/
- fig_4b/4b_0_settings.xml
- fig_4b/4b_1_sequence.fasta
- fig_4b/4b_2_modifications.csv
- fig_4b/4b_3_glycans.csv
- fig_4b/4b_4a_raw_spectrum_scan190.mzML
- fig_4b/4b_4a_raw_spectrum_scan190.raw
- fig_4b/4b_4b_deconvoluted_spectrum.csv
- fig_4b/4b_5_search_results.csv
- fig_4b/4b_6_processing_script.ipynb
- fig_4b/4b_7_figure_data.csv
- fig_S3/
- fig_S3/S3_4a_raw_spectrum_scan448.mzML
- fig_S3/S3_4a_raw_spectrum_scan448.raw
- fig_S3/S3_deconvolution_all.xls
- peptide_data/
- peptide_data/AspN_N149_components.csv
- peptide_data/AspN_N149_ModificationSummary.csv
- peptide_data/AspN_N171_components.csv
- peptide_data/AspN_N171_ModificationSummary.csv
- peptide_data/Trypsin_Lys_components.csv
- peptide_data/Trypsin_Lys_ModificationSummary.csv
- peptide_data/Trypsin_N317_components.csv
- peptide_data/Trypsin_N317_ModificationSummary.csv
- README
