# Supplementary material for: Native mass spectrometry combined with enzymatic dissection unravels glycoform heterogeneity of biopharmaceuticals
Source: Nat Commun. 2018 Apr 30;9:1713. doi: 10.1038/s41467-018-04061-7 (PMC5928108; doi:10.1038/s41467-018-04061-7)
Supplement: Supplementary file 4 — Supplementary Data 1 [file 41467_2018_4061_MOESM4_ESM.zip › fig_2a/2a_2_modifications.csv]

Checked	Name	Composition	Mass	Min	Max
True	Hex	C6 H10 O5	162.14127000000002	0	1
True	HexNAc	C8 H13 O5 N1	203.193444	0	1
False	Neu5Ac	C11 H17 O8 N1	291.25579600000003	0	-1
True	O-Core	C14 H23 O10 N1	365.334714	0	30
True	C-Lys	C6 H12 N2 O	128.17310600000002	0	2
False	Na	22.99	22.99	0	1
