# Supplementary material for: Native mass spectrometry combined with enzymatic dissection unravels glycoform heterogeneity of biopharmaceuticals
Source: Nat Commun. 2018 Apr 30;9:1713. doi: 10.1038/s41467-018-04061-7 (PMC5928108; doi:10.1038/s41467-018-04061-7)
Supplement: Supplementary file 4 — Supplementary Data 1 [file 41467_2018_4061_MOESM4_ESM.zip › fig_2a/2a_4b_deconvoluted_spectrum.csv]

avg_mass	rel_abundance
107280.96875	2.25538840564
107370.664062	0.846477476852
107485.742188	1.3170172083
107526.8125	1.22497039367
107647.085938	5.00712716991
107687.546875	1.29944226734
107774.0625	1.4042930584
107815.492188	1.71003440028
107850.546875	1.87080691079
107893.273438	1.35279022281
108012.242188	12.5036205817
108051.3125	1.37336968109
108139.734375	2.73897105102
108171.257812	1.61651943897
108215.960938	3.9909733933
108263.445312	5.46885295056
108377.34375	31.7355177061
108418.828125	3.17199851813
108505.835938	8.61122321966
108535.46875	5.4474015369
108580.664062	5.91180874426
108629.367188	4.9605599173
108742.882812	64.3629343174
108780.734375	3.46689296859
108871.265625	21.2677113479
108903.117188	7.89572564193
108945.929688	6.81377324335
108996.789062	7.44599088682
109108.046875	100.0
109145.515625	2.9350391108
109236.953125	31.5375674438
109269.03125	7.35931737432
109312.484375	7.01667988367
109363.375	8.92978113789
109473.234375	86.9227343944
109509.570312	1.3065695192
109602.414062	29.1176552346
109636.273438	2.84417832759
109679.296875	3.97630872636
109731.421875	6.37864333117
109765.460938	1.03880525575
109838.617188	33.7417690362
109875.117188	1.71842410258
109920.429688	4.79759317696
109967.804688	10.3451228913
110047.273438	1.22299896729
110103.078125	1.99236068743
110203.515625	7.14064178145
110284.570312	1.55803143353
110331.617188	1.60539022741
110389.070312	1.47946847878
110480.164062	1.02257512568
110553.03125	0.817931386732
110572.726562	0.435384369079
110716.84375	0.987329873637
110843.1875	0.918148634334
110877.125	0.8258649822
