# Supplementary material for: Native mass spectrometry combined with enzymatic dissection unravels glycoform heterogeneity of biopharmaceuticals
Source: Nat Commun. 2018 Apr 30;9:1713. doi: 10.1038/s41467-018-04061-7 (PMC5928108; doi:10.1038/s41467-018-04061-7)
Supplement: Supplementary file 4 — Supplementary Data 1 [file 41467_2018_4061_MOESM4_ESM.zip › fig_2a/2a_5_search_results.csv]

# Combinatorial search results by MoFi
# Composition search (stage 1)	all results
# Date: Mon 22 Jän 2018 13:29:15 CET
# Sequence: >Etanercept chain A\nLPAQVAFTPYAPEPGSTCRLREYYDQTAQMCCSKCSPGQHAKVFCTKTSDTVCDSCEDST\nYTQLWNWVPECLSCGSRCSSDQVETQACTREQNRICTCRPGWYCALSKQEGCRLCAPLRK\nCRPGFGVARPGTETSDVVCKPCAPGTFSNTTSSTDICRPHQICNVVAIPGNASMDAVCTS\nTSPTRSMAPGAVHLPQPVSTRSQHTQPTPEPSTAPSTSFLLPMGPSPPAEGSTGDEPKSC\nDKTHTCPPCPAPELLGGPSVFLFPPKPKDTLMISRTPEVTCVVVDVSHEDPEVKFNWYVD\nGVEVHNAKTKPREEQYNSTYRVVSVLTVLHQDWLNGKEYKCKVSNKALPAPIEKTI…
# Masses: 107280.96875	107370.664062	107485.742188	107526.8125	107647.085938	107687.546875	107774.0625	107815.492188	107850.546875	107893.273438	108012.242188	108051.3125	108139.734375	108171.257812	108215.960938	108263.445312	108377.34375	108418.828125	108505.835938	108535.46875	108580.664062	108629.367188	108742.882812	108780.734375	108871.265625	108903.117188	108945.929688	108996.789062	109108.046875	109145.515625	109236.953125	109269.03125	109312.484375	109363.375	109473.234375	109509.570312	109602.414062	109636.273438	109679.296875	109731.421875	109765.460938	109838.617188	109875.117188	109920.429688	109967.804688	110047.273438	110103.078125	110203.515625	110284.570312	110331.617188
# Tolerance: 5.0 Da
# Mass set: Average (Zhang/BPF)
# atom; atomic weight
# C; 12.01079
# H; 1.007968
# N; 14.00669
# O; 15.99937
# P; 30.973763
# S; 32.0639
# Composition:
# name; formula; mass; min_count; max_count
# Hex; C6 H10 O5; 162.1413; 0; 1
# HexNAc; C8 H13 O5 N1; 203.1934; 0; 1
# O-Core; C14 H23 O10 N1; 365.3347; 0; 30
# C-Lys; C6 H12 N2 O; 128.1731; 0; 2
# Structure:
# name; composition; sites; abundance
ID	Exp. Mass	%	Theo. Mass	Da	ppm	Hex	HexNAc	O-Core	C-Lys
0	107280.9688	2.3	107281.0960	-0.1273	-1	1	1	13	0
0-0	107280.9688	2.3	107281.0960	-0.1273	-1	1	1	13	0
0-1	107280.9688	2.3	107281.0960	-0.1273	-1	0	0	14	0
1	107370.6641	0.8	107375.3009	-4.6369	-43	0	1	13	2
1-0	107370.6641	0.8	107375.3009	-4.6369	-43	0	1	13	2
2	107485.7422	1.3	107484.2894	1.4527	14	0	1	14	0
2-0	107485.7422	1.3	107484.2894	1.4527	14	0	1	14	0
3	107526.8125	1.2	NA	NA	NA	NA	NA	NA	NA
4	107647.0859	5.0	107646.4307	0.6552	6	1	1	14	0
4-0	107647.0859	5.0	107646.4307	0.6552	6	1	1	14	0
4-1	107647.0859	5.0	107646.4307	0.6552	6	0	0	15	0
5	107687.5469	1.3	NA	NA	NA	NA	NA	NA	NA
6	107774.0625	1.4	107774.6038	-0.5413	-5	1	1	14	1
6-0	107774.0625	1.4	107774.6038	-0.5413	-5	1	1	14	1
6-1	107774.0625	1.4	107774.6038	-0.5413	-5	0	0	15	1
7	107815.4922	1.7	NA	NA	NA	NA	NA	NA	NA
8	107850.5469	1.9	107849.6242	0.9227	9	0	1	15	0
8-0	107850.5469	1.9	107849.6242	0.9227	9	0	1	15	0
9	107893.2734	1.4	NA	NA	NA	NA	NA	NA	NA
10	108012.2422	12.5	108011.7654	0.4768	4	1	1	15	0
10-0	108012.2422	12.5	108011.7654	0.4768	4	1	1	15	0
10-1	108012.2422	12.5	108011.7654	0.4768	4	0	0	16	0
11	108051.3125	1.4	NA	NA	NA	NA	NA	NA	NA
12	108139.7344	2.7	108139.9385	-0.2042	-2	1	1	15	1
12-0	108139.7344	2.7	108139.9385	-0.2042	-2	1	1	15	1
12-1	108139.7344	2.7	108139.9385	-0.2042	-2	0	0	16	1
13	108171.2578	1.6	108173.9067	-2.6489	-24	1	0	16	0
13-0	108171.2578	1.6	108173.9067	-2.6489	-24	1	0	16	0
14	108215.9609	4.0	108214.9589	1.0021	9	0	1	16	0
14-0	108215.9609	4.0	108214.9589	1.0021	9	0	1	16	0
15	108263.4453	5.5	108268.1116	-4.6663	-43	1	1	15	2
15-0	108263.4453	5.5	108268.1116	-4.6663	-43	1	1	15	2
15-1	108263.4453	5.5	108268.1116	-4.6663	-43	0	0	16	2
16	108377.3438	31.7	108377.1001	0.2436	2	1	1	16	0
16-0	108377.3438	31.7	108377.1001	0.2436	2	1	1	16	0
16-1	108377.3438	31.7	108377.1001	0.2436	2	0	0	17	0
17	108418.8281	3.2	NA	NA	NA	NA	NA	NA	NA
18	108505.8359	8.6	108505.2733	0.5627	5	1	1	16	1
18-0	108505.8359	8.6	108505.2733	0.5627	5	1	1	16	1
18-1	108505.8359	8.6	108505.2733	0.5627	5	0	0	17	1
19	108535.4688	5.4	108539.2414	-3.7727	-35	1	0	17	0
19-0	108535.4688	5.4	108539.2414	-3.7727	-35	1	0	17	0
20	108580.6641	5.9	108580.2936	0.3705	3	0	1	17	0
20-0	108580.6641	5.9	108580.2936	0.3705	3	0	1	17	0
21	108629.3672	5.0	108633.4464	-4.0792	-38	1	1	16	2
21-0	108629.3672	5.0	108633.4464	-4.0792	-38	1	1	16	2
21-1	108629.3672	5.0	108633.4464	-4.0792	-38	0	0	17	2
22	108742.8828	64.4	108742.4349	0.4480	4	1	1	17	0
22-0	108742.8828	64.4	108742.4349	0.4480	4	1	1	17	0
22-1	108742.8828	64.4	108742.4349	0.4480	4	0	0	18	0
23	108780.7344	3.5	NA	NA	NA	NA	NA	NA	NA
24	108871.2656	21.3	108870.6080	0.6577	6	1	1	17	1
24-0	108871.2656	21.3	108870.6080	0.6577	6	1	1	17	1
24-1	108871.2656	21.3	108870.6080	0.6577	6	0	0	18	1
25	108903.1172	7.9	108904.5761	-1.4589	-13	1	0	18	0
25-0	108903.1172	7.9	108904.5761	-1.4589	-13	1	0	18	0
26	108945.9297	6.8	108945.6283	0.3014	3	0	1	18	0
26-0	108945.9297	6.8	108945.6283	0.3014	3	0	1	18	0
27	108996.7891	7.4	108998.7811	-1.9920	-18	1	1	17	2
27-0	108996.7891	7.4	108998.7811	-1.9920	-18	1	1	17	2
27-1	108996.7891	7.4	108998.7811	-1.9920	-18	0	0	18	2
28	109108.0469	100.0	109107.7696	0.2773	3	1	1	18	0
28-0	109108.0469	100.0	109107.7696	0.2773	3	1	1	18	0
28-1	109108.0469	100.0	109107.7696	0.2773	3	0	0	19	0
29	109145.5156	2.9	NA	NA	NA	NA	NA	NA	NA
30	109236.9531	31.5	109235.9427	1.0104	9	1	1	18	1
30-0	109236.9531	31.5	109235.9427	1.0104	9	1	1	18	1
30-1	109236.9531	31.5	109235.9427	1.0104	9	0	0	19	1
31	109269.0312	7.4	109269.9108	-0.8796	-8	1	0	19	0
31-0	109269.0312	7.4	109269.9108	-0.8796	-8	1	0	19	0
32	109312.4844	7.0	109310.9630	1.5214	14	0	1	19	0
32-0	109312.4844	7.0	109310.9630	1.5214	14	0	1	19	0
33	109363.3750	8.9	109364.1158	-0.7408	-7	1	1	18	2
33-0	109363.3750	8.9	109364.1158	-0.7408	-7	1	1	18	2
33-1	109363.3750	8.9	109364.1158	-0.7408	-7	0	0	19	2
34	109473.2344	86.9	109473.1043	0.1301	1	1	1	19	0
34-0	109473.2344	86.9	109473.1043	0.1301	1	1	1	19	0
34-1	109473.2344	86.9	109473.1043	0.1301	1	0	0	20	0
35	109509.5703	1.3	NA	NA	NA	NA	NA	NA	NA
36	109602.4141	29.1	109601.2774	1.1367	10	1	1	19	1
36-0	109602.4141	29.1	109601.2774	1.1367	10	1	1	19	1
36-1	109602.4141	29.1	109601.2774	1.1367	10	0	0	20	1
37	109636.2734	2.8	109635.2456	1.0279	9	1	0	20	0
37-0	109636.2734	2.8	109635.2456	1.0279	9	1	0	20	0
38	109679.2969	4.0	109676.2977	2.9991	27	0	1	20	0
38-0	109679.2969	4.0	109676.2977	2.9991	27	0	1	20	0
39	109731.4219	6.4	109729.4505	1.9714	18	1	1	19	2
39-0	109731.4219	6.4	109729.4505	1.9714	18	1	1	19	2
39-1	109731.4219	6.4	109729.4505	1.9714	18	0	0	20	2
40	109765.4609	1.0	109763.4187	2.0423	19	1	0	20	1
40-0	109765.4609	1.0	109763.4187	2.0423	19	1	0	20	1
41	109838.6172	33.7	109838.4390	0.1782	2	1	1	20	0
41-0	109838.6172	33.7	109838.4390	0.1782	2	1	1	20	0
41-1	109838.6172	33.7	109838.4390	0.1782	2	0	0	21	0
42	109875.1172	1.7	NA	NA	NA	NA	NA	NA	NA
43	109920.4297	4.8	NA	NA	NA	NA	NA	NA	NA
44	109967.8047	10.3	109966.6121	1.1926	11	1	1	20	1
44-0	109967.8047	10.3	109966.6121	1.1926	11	1	1	20	1
44-1	109967.8047	10.3	109966.6121	1.1926	11	0	0	21	1
45	110047.2734	1.2	NA	NA	NA	NA	NA	NA	NA
46	110103.0781	2.0	NA	NA	NA	NA	NA	NA	NA
47	110203.5156	7.1	110203.7737	-0.2581	-2	1	1	21	0
47-0	110203.5156	7.1	110203.7737	-0.2581	-2	1	1	21	0
47-1	110203.5156	7.1	110203.7737	-0.2581	-2	0	0	22	0
48	110284.5703	1.6	NA	NA	NA	NA	NA	NA	NA
49	110331.6172	1.6	110331.9468	-0.3296	-3	1	1	21	1
49-0	110331.6172	1.6	110331.9468	-0.3296	-3	1	1	21	1
49-1	110331.6172	1.6	110331.9468	-0.3296	-3	0	0	22	1
50	110389.0703	1.5	NA	NA	NA	NA	NA	NA	NA
51	110480.1641	1.0	NA	NA	NA	NA	NA	NA	NA
52	110553.0312	0.8	NA	NA	NA	NA	NA	NA	NA
53	110572.7266	0.4	110569.1084	3.6181	33	1	1	22	0
53-0	110572.7266	0.4	110569.1084	3.6181	33	1	1	22	0
53-1	110572.7266	0.4	110569.1084	3.6181	33	0	0	23	0
54	110716.8438	1.0	NA	NA	NA	NA	NA	NA	NA
55	110843.1875	0.9	NA	NA	NA	NA	NA	NA	NA
56	110877.1250	0.8	NA	NA	NA	NA	NA	NA	NA
[truncated: 7 more columns]
