# Supplementary material for: Native mass spectrometry combined with enzymatic dissection unravels glycoform heterogeneity of biopharmaceuticals
Source: Nat Commun. 2018 Apr 30;9:1713. doi: 10.1038/s41467-018-04061-7 (PMC5928108; doi:10.1038/s41467-018-04061-7)
Supplement: Supplementary file 4 — Supplementary Data 1 [file 41467_2018_4061_MOESM4_ESM.zip › fig_2a/2a_6_processing_script.ipynb]

# %% [markdown]
# Etanercept O-glycoforms

# %% [code]
import numpy as np
import pandas as pd

# %% [markdown]
## (1) O-cores in doubly-digested Etanercept

Etanercept was digested by both PNGase F and sialidase to keep only the O-cores.

The original MoFi output contains duplicate annotations, which have to be removed.

# %% [code]
cores = pd.read_csv("2a_5_search_results.csv", comment="#")
cores.head()

# %% [markdown]
Monosaccharide counts are currently floats, since the columns contain some NaNs. Replace NaN by 0 and convert to int.

# %% [code]
cores = (
    cores
    .fillna({"Hex": 0, "HexNAc": 0, "O-Core": 0, "C-Lys": 0})
    .astype({"Hex": int, "HexNAc": int, "O-Core": int, "C-Lys": int}))
cores.head()

# %% [markdown]
There are two kinds of duplicate rows: First, some parent rows (e.g., 1) are duplicated in a child entry (e.g., 1-0).

# %% [code]
cores = cores[(cores.ID.str.contains("-") | cores.Da.isnull())]
cores.head()

# %% [markdown]
Second, entries that contain $n$ O-cores, one Hex and one HexNAc are equivalent to entries that contain $n + 1$ O-cores and no Hex/HexNAc.

# %% [code]
cores = cores[~((cores.Hex == 1) & (cores.HexNAc == 1))]
cores.head()

# %% [markdown]
Revise the ID column.

# %% [code]
cores.ID = cores.ID.str.split("-", expand=True)[0]
cores.head()

# %% [markdown]
Since there is only a single annotation for each mass, we do not need a second ID level:

# %% [code]
cores.ID.duplicated().any()

# %% [markdown]
`cores` contains all data for figure 2a, so we will provide it in a separate CSV file.

# %% [code]
cores.to_csv("2a_7_figure_data.csv", index=False, na_rep="NA")

# %% [markdown]
## (2) Calculate raw scores for sialylated O-glycans

Each peak in the mass spectrum of PNGase F-treated Etanercept may be explained by one of two alternative combinations of O-cores and Neu5Ac. For instance, 19 O-cores + 24 Neu5Ac and 23 O-cores + 19 Neu5Ac are indistinguishable given a mass tolerance of ±5 Da:

# %% [code]
mass_o_core = 365.335
mass_neu5ac = 291.256
print(19 * mass_o_core + 24 * mass_neu5ac)
print(23 * mass_o_core + 19 * mass_neu5ac)

# %% [markdown]
Sum the relative abundances of all peaks with an equal number of O-cores and lysines.

# %% [code]
total_abundance = cores.groupby(["O-Core", "C-Lys"])["%"].sum()
total_abundance.name = "raw_score"
total_abundance

# %% [markdown]
Save these abundances for later usage (Figure 2b).

# %% [code]
total_abundance.to_csv("2a_9_o_core_abundances.csv", header=True)

# %% [markdown]
We might also need abundances of O-core proteoforms without lysines, normalized to a total abundance of 100.

# %% [code]
ocore_abundance = (
    cores
    [(cores["C-Lys"] == 0) & (cores["O-Core"] > 0)]
    .groupby("O-Core")
    ["%"]
    .sum())
ocore_abundance_norm = ocore_abundance / ocore_abundance.sum() * 100
ocore_abundance_norm

# %% [markdown]
Calculate abundances of lysine variants based on the mass spectrum of intact Etanercept. Peptide mapping reports 89% peptides without lysine and 11% with one lysine.

# %% [code]
lys_abundances = cores[cores["O-Core"] != 0].groupby("C-Lys")["%"].sum()
lys_abundances / lys_abundances.sum()

# %% [markdown]
How do these values compare to abundaces derived from peptide mapping?

# %% [code]
peptide_no_lys = .89
peptide_one_lys = .11
print("# Lys", "Abundance", sep="\t")
print("0", peptide_no_lys ** 2, sep="\t")
print("1", 2 * peptide_no_lys * peptide_one_lys, sep="\t")
print("2", peptide_one_lys ** 2, sep="\t")
