# Supplementary material for: Native mass spectrometry combined with enzymatic dissection unravels glycoform heterogeneity of biopharmaceuticals
Source: Nat Commun. 2018 Apr 30;9:1713. doi: 10.1038/s41467-018-04061-7 (PMC5928108; doi:10.1038/s41467-018-04061-7)
Supplement: Supplementary file 4 — Supplementary Data 1 [file 41467_2018_4061_MOESM4_ESM.zip › fig_2a/2a_7_figure_data.csv]

ID	Exp. Mass	%	Theo. Mass	Da	ppm	Hex	HexNAc	O-Core	C-Lys
0	107280.9688	2.3	107281.096	-0.1273	-1.0	0	0	14	0
1	107370.6641	0.8	107375.3009	-4.6369	-43.0	0	1	13	2
2	107485.7422	1.3	107484.2894	1.4527	14.0	0	1	14	0
3	107526.8125	1.2	NA	NA	NA	0	0	0	0
4	107647.0859	5.0	107646.4307	0.6552	6.0	0	0	15	0
5	107687.5469	1.3	NA	NA	NA	0	0	0	0
6	107774.0625	1.4	107774.6038	-0.5413	-5.0	0	0	15	1
7	107815.4922	1.7	NA	NA	NA	0	0	0	0
8	107850.5469	1.9	107849.6242	0.9227	9.0	0	1	15	0
9	107893.2734	1.4	NA	NA	NA	0	0	0	0
10	108012.2422	12.5	108011.7654	0.4768	4.0	0	0	16	0
11	108051.3125	1.4	NA	NA	NA	0	0	0	0
12	108139.7344	2.7	108139.9385	-0.2042	-2.0	0	0	16	1
13	108171.2578	1.6	108173.9067	-2.6489	-24.0	1	0	16	0
14	108215.9609	4.0	108214.9589	1.0021	9.0	0	1	16	0
15	108263.4453	5.5	108268.1116	-4.6663	-43.0	0	0	16	2
16	108377.3438	31.7	108377.1001	0.2436	2.0	0	0	17	0
17	108418.8281	3.2	NA	NA	NA	0	0	0	0
18	108505.8359	8.6	108505.2733	0.5627	5.0	0	0	17	1
19	108535.4688	5.4	108539.2414	-3.7727	-35.0	1	0	17	0
20	108580.6641	5.9	108580.2936	0.3705	3.0	0	1	17	0
21	108629.3672	5.0	108633.4464	-4.0792	-38.0	0	0	17	2
22	108742.8828	64.4	108742.4349	0.448	4.0	0	0	18	0
23	108780.7344	3.5	NA	NA	NA	0	0	0	0
24	108871.2656	21.3	108870.608	0.6577	6.0	0	0	18	1
25	108903.1172	7.9	108904.5761	-1.4589	-13.0	1	0	18	0
26	108945.9297	6.8	108945.6283	0.3014	3.0	0	1	18	0
27	108996.7891	7.4	108998.7811	-1.992	-18.0	0	0	18	2
28	109108.0469	100.0	109107.7696	0.2773	3.0	0	0	19	0
29	109145.5156	2.9	NA	NA	NA	0	0	0	0
30	109236.9531	31.5	109235.9427	1.0104	9.0	0	0	19	1
31	109269.0312	7.4	109269.9108	-0.8796	-8.0	1	0	19	0
32	109312.4844	7.0	109310.963	1.5214	14.0	0	1	19	0
33	109363.375	8.9	109364.1158	-0.7408	-7.0	0	0	19	2
34	109473.2344	86.9	109473.1043	0.1301	1.0	0	0	20	0
35	109509.5703	1.3	NA	NA	NA	0	0	0	0
36	109602.4141	29.1	109601.2774	1.1367	10.0	0	0	20	1
37	109636.2734	2.8	109635.2456	1.0279	9.0	1	0	20	0
38	109679.2969	4.0	109676.2977	2.9991	27.0	0	1	20	0
39	109731.4219	6.4	109729.4505	1.9714	18.0	0	0	20	2
40	109765.4609	1.0	109763.4187	2.0423	19.0	1	0	20	1
41	109838.6172	33.7	109838.439	0.1782	2.0	0	0	21	0
42	109875.1172	1.7	NA	NA	NA	0	0	0	0
43	109920.4297	4.8	NA	NA	NA	0	0	0	0
44	109967.8047	10.3	109966.6121	1.1926	11.0	0	0	21	1
45	110047.2734	1.2	NA	NA	NA	0	0	0	0
46	110103.0781	2.0	NA	NA	NA	0	0	0	0
47	110203.5156	7.1	110203.7737	-0.2581	-2.0	0	0	22	0
48	110284.5703	1.6	NA	NA	NA	0	0	0	0
49	110331.6172	1.6	110331.9468	-0.3296	-3.0	0	0	22	1
50	110389.0703	1.5	NA	NA	NA	0	0	0	0
51	110480.1641	1.0	NA	NA	NA	0	0	0	0
52	110553.0312	0.8	NA	NA	NA	0	0	0	0
53	110572.7266	0.4	110569.1084	3.6181	33.0	0	0	23	0
54	110716.8438	1.0	NA	NA	NA	0	0	0	0
55	110843.1875	0.9	NA	NA	NA	0	0	0	0
56	110877.125	0.8	NA	NA	NA	0	0	0	0
