# Supplementary material for: Native mass spectrometry combined with enzymatic dissection unravels glycoform heterogeneity of biopharmaceuticals
Source: Nat Commun. 2018 Apr 30;9:1713. doi: 10.1038/s41467-018-04061-7 (PMC5928108; doi:10.1038/s41467-018-04061-7)
Supplement: Supplementary file 4 — Supplementary Data 1 [file 41467_2018_4061_MOESM4_ESM.zip › fig_2a/2a_9_o_core_abundances.csv]

O-Core	C-Lys	raw_score
0	0	35.199999999999996
13	2	0.8
14	0	3.5999999999999996
15	0	6.9
15	1	1.4
16	0	18.1
16	1	2.7
16	2	5.5
17	0	43.0
17	1	8.6
17	2	5.0
18	0	79.10000000000001
18	1	21.3
18	2	7.4
19	0	114.4
19	1	31.5
19	2	8.9
20	0	93.7
20	1	30.1
20	2	6.4
21	0	33.7
21	1	10.3
22	0	7.1
22	1	1.6
23	0	0.4
