# Supplementary material for: Native mass spectrometry combined with enzymatic dissection unravels glycoform heterogeneity of biopharmaceuticals
Source: Nat Commun. 2018 Apr 30;9:1713. doi: 10.1038/s41467-018-04061-7 (PMC5928108; doi:10.1038/s41467-018-04061-7)
Supplement: Supplementary file 4 — Supplementary Data 1 [file 41467_2018_4061_MOESM4_ESM.zip › fig_2b/2b_4b_deconvoluted_spectrum.csv]

avg_mass	rel_abundance
113256.78125	9.74996409451
113345.140625	3.72919414818
113476.671875	2.80610702709
113546.28125	11.9027601933
113624.09375	15.3543441227
113763.65625	4.33704016112
113836.71875	14.3830342682
113913.367188	22.9128546082
113986.53125	15.7149601062
114043.101562	11.1684431599
114124.0	10.5856506186
114204.789062	27.0425231508
114280.398438	30.3339387552
114342.109375	8.8475369937
114411.492188	12.9858499217
114495.984375	33.4459727295
114570.96875	44.9835718563
114643.09375	15.1876675129
114700.59375	15.5494965498
114786.929688	29.2170812922
114860.914062	59.4012643152
114937.070312	40.6067210662
114992.703125	16.053763227
115076.671875	23.9719340576
115151.476562	70.29599825
115227.734375	58.9494075041
115286.492188	9.61156886011
115295.03125	4.34000733577
115365.0625	27.208735751
115443.8125	70.3545518221
115518.265625	74.2504369422
115570.679688	1.37249738718
115594.5	20.6043369416
115651.695312	19.4094706536
115734.914062	62.6494894791
115810.15625	99.554639321
115883.632812	42.1035801643
115940.84375	25.7981492652
116025.210938	51.5718120894
116101.0625	100.0
116175.0	62.8048796116
116232.40625	28.1421614444
116314.914062	35.1410323547
116390.640625	97.6803416877
116465.71875	75.1447378015
116525.671875	21.1870156901
116602.90625	26.8034080389
116683.132812	83.6002359819
116757.804688	93.9593306774
116812.625	6.78877793171
116833.828125	10.1219737194
116890.648438	24.6531308485
116974.59375	61.6132901142
117046.992188	87.7183948809
117123.484375	25.4535360834
117181.929688	25.5403014294
117265.1875	42.0224801525
117337.421875	83.2019037644
117412.53125	28.8978671033
117473.921875	17.0206915066
117555.570312	25.0083344934
117629.34375	64.7887851128
117705.679688	33.830245461
117762.976562	11.9721196614
117844.601562	13.065707051
117922.804688	58.0416503711
117996.992188	28.874832349
118052.90625	7.20673885328
118079.484375	2.05942165643
118134.4375	6.23630675001
118213.976562	34.6466700694
118288.242188	27.3197002941
118350.3125	12.7186047899
118421.4375	6.73667243364
118503.773438	16.8033119226
118577.617188	20.5582740617
118649.0625	7.51233215563
118707.96875	2.68290202551
118792.851562	14.735277091
118868.65625	15.9260700389
118945.148438	4.82507672728
119002.460938	1.44816255024
119089.429688	7.94014057276
119166.578125	13.6357282849
119454.890625	2.46551857474
