# Supplementary material for: Native mass spectrometry combined with enzymatic dissection unravels glycoform heterogeneity of biopharmaceuticals
Source: Nat Commun. 2018 Apr 30;9:1713. doi: 10.1038/s41467-018-04061-7 (PMC5928108; doi:10.1038/s41467-018-04061-7)
Supplement: Supplementary file 4 — Supplementary Data 1 [file 41467_2018_4061_MOESM4_ESM.zip › fig_2b/2b_5_search_results.csv]

# Combinatorial search results by MoFi
# Composition search (stage 1)	all results
# Date: Mit 24 Jän 2018 08:43:14 CET
# Sequence: >Etanercept chain A\nLPAQVAFTPYAPEPGSTCRLREYYDQTAQMCCSKCSPGQHAKVFCTKTSDTVCDSCEDST\nYTQLWNWVPECLSCGSRCSSDQVETQACTREQNRICTCRPGWYCALSKQEGCRLCAPLRK\nCRPGFGVARPGTETSDVVCKPCAPGTFSNTTSSTDICRPHQICNVVAIPGNASMDAVCTS\nTSPTRSMAPGAVHLPQPVSTRSQHTQPTPEPSTAPSTSFLLPMGPSPPAEGSTGDEPKSC\nDKTHTCPPCPAPELLGGPSVFLFPPKPKDTLMISRTPEVTCVVVDVSHEDPEVKFNWYVD\nGVEVHNAKTKPREEQYNSTYRVVSVLTVLHQDWLNGKEYKCKVSNKALPAPIEKTI…
# Masses: 113256.78125	113345.140625	113476.671875	113546.28125	113624.09375	113763.65625	113836.71875	113913.367188	113986.53125	114043.101562	114124.0	114204.789062	114280.398438	114342.109375	114411.492188	114495.984375	114570.96875	114643.09375	114700.59375	114786.929688	114860.914062	114937.070312	114992.703125	115076.671875	115151.476562	115227.734375	115286.492188	115295.03125	115365.0625	115443.8125	115518.265625	115570.679688	115594.5	115651.695312	115734.914062	115810.15625	115883.632812	115940.84375	116025.210938	116101.0625	116175.0	116232.40625	116314.914062	116390.640625	116465.71875	116525.671875	116602.90625	116683.132812	116757.804688	116812.625
# Tolerance: 5.0 Da
# Mass set: Average (Zhang/BPF)
# atom; atomic weight
# C; 12.01079
# H; 1.007968
# N; 14.00669
# O; 15.99937
# P; 30.973763
# S; 32.0639
# Composition:
# name; formula; mass; min_count; max_count
# Neu5Ac; C11 H17 O8 N1; 291.2558; 0; 40
# O-Core; C14 H23 O10 N1; 365.3347; 10; 26
# C-Lys; C6 H12 N2 O; 128.1731; 0; 2
# Structure:
# name; composition; sites; abundance
ID	Exp. Mass	%	Theo. Mass	Da	ppm	Neu5Ac	O-Core	C-Lys
0	113256.7812	9.7	113254.3698	2.4115	21	18	16	0
0-0	113256.7812	9.7	113254.3698	2.4115	21	18	16	0
0-1	113256.7812	9.7	113259.4296	-2.6484	-23	13	20	0
1	113345.1406	3.7	NA	NA	NA	NA	NA	NA
2	113476.6719	2.8	113476.6065	0.0654	1	15	19	0
2-0	113476.6719	2.8	113476.6065	0.0654	1	15	19	0
2-1	113476.6719	2.8	113481.6664	-4.9945	-44	10	23	0
3	113546.2812	11.9	113545.6256	0.6557	6	19	16	0
3-0	113546.2812	11.9	113545.6256	0.6557	6	19	16	0
3-1	113546.2812	11.9	113550.6854	-4.4042	-39	14	20	0
4	113624.0938	15.4	113624.7643	-0.6706	-6	13	21	0
4-0	113624.0938	15.4	113624.7643	-0.6706	-6	13	21	0
4-1	113624.0938	15.4	113619.7045	4.3893	39	18	17	0
5	113763.6562	4.3	113762.8024	0.8538	8	21	15	0
5-0	113763.6562	4.3	113762.8024	0.8538	8	21	15	0
5-1	113763.6562	4.3	113767.8623	-4.2061	-37	16	19	0
6	113836.7188	14.4	113836.8814	-0.1626	-1	20	16	0
6-0	113836.7188	14.4	113836.8814	-0.1626	-1	20	16	0
6-1	113836.7188	14.4	113832.0762	4.6425	41	7	26	1
6-2	113836.7188	14.4	113831.8215	4.8973	43	25	12	0
7	113913.3672	22.9	113910.9603	2.4069	21	19	17	0
7-0	113913.3672	22.9	113910.9603	2.4069	21	19	17	0
7-1	113913.3672	22.9	113916.0201	-2.6530	-23	14	21	0
8	113986.5312	15.7	113985.0392	1.4921	13	18	18	0
8-0	113986.5312	15.7	113985.0392	1.4921	13	18	18	0
8-1	113986.5312	15.7	113990.0991	-3.5678	-31	13	22	0
9	114043.1016	11.2	114044.1933	-1.0917	-10	14	21	1
9-0	114043.1016	11.2	114044.1933	-1.0917	-10	14	21	1
9-1	114043.1016	11.2	114039.1334	3.9682	35	19	17	1
10	114124.0000	10.6	114123.3320	0.6680	6	8	26	1
10-0	114124.0000	10.6	114123.3320	0.6680	6	8	26	1
10-1	114124.0000	10.6	114123.0773	0.9227	8	26	12	0
10-2	114124.0000	10.6	114128.1371	-4.1371	-36	21	16	0
11	114204.7891	27.0	114207.2759	-2.4869	-22	15	21	0
11-0	114204.7891	27.0	114207.2759	-2.4869	-22	15	21	0
11-1	114204.7891	27.0	114202.2161	2.5730	23	20	17	0
12	114280.3984	30.3	114281.3549	-0.9564	-8	14	22	0
12-0	114280.3984	30.3	114281.3549	-0.9564	-8	14	22	0
12-1	114280.3984	30.3	114276.2950	4.1035	36	19	18	0
13	114342.1094	8.8	114340.5089	1.6005	14	10	25	1
13-0	114342.1094	8.8	114340.5089	1.6005	14	10	25	1
13-1	114342.1094	8.8	114340.2541	1.8552	16	28	11	0
13-2	114342.1094	8.8	114345.3140	-3.2047	-28	23	15	0
14	114411.4922	13.0	114409.5280	1.9642	17	14	22	1
14-0	114411.4922	13.0	114409.5280	1.9642	17	14	22	1
14-1	114411.4922	13.0	114414.3331	-2.8409	-25	27	12	0
14-2	114411.4922	13.0	114414.5878	-3.0957	-27	9	26	1
15	114495.9844	33.4	114493.4719	2.5125	22	21	17	0
15-0	114495.9844	33.4	114493.4719	2.5125	22	21	17	0
15-1	114495.9844	33.4	114498.5317	-2.5474	-22	16	21	0
16	114570.9688	45.0	114572.6107	-1.6419	-14	15	22	0
16-0	114570.9688	45.0	114572.6107	-1.6419	-14	15	22	0
16-1	114570.9688	45.0	114567.5508	3.4180	30	20	18	0
17	114643.0938	15.2	114641.6297	1.4641	13	19	19	0
17-0	114643.0938	15.2	114641.6297	1.4641	13	19	19	0
17-1	114643.0938	15.2	114646.6896	-3.5958	-31	14	23	0
18	114700.5938	15.5	114700.7838	-0.1900	-2	15	22	1
18-0	114700.5938	15.5	114700.7838	-0.1900	-2	15	22	1
18-1	114700.5938	15.5	114695.7239	4.8699	42	20	18	1
18-2	114700.5938	15.5	114705.5889	-4.9951	-44	28	12	0
19	114786.9297	29.2	114784.7277	2.2020	19	22	17	0
19-0	114786.9297	29.2	114784.7277	2.2020	19	22	17	0
19-1	114786.9297	29.2	114789.7875	-2.8578	-25	17	21	0
20	114860.9141	59.4	114858.8066	2.1075	18	21	18	0
20-0	114860.9141	59.4	114858.8066	2.1075	18	21	18	0
20-1	114860.9141	59.4	114863.8665	-2.9524	-26	16	22	0
21	114937.0703	40.6	114937.9454	-0.8751	-8	15	23	0
21-0	114937.0703	40.6	114937.9454	-0.8751	-8	15	23	0
21-1	114937.0703	40.6	114932.8855	4.1848	36	20	19	0
22	114992.7031	16.1	114992.0396	0.6636	6	16	22	1
22-0	114992.7031	16.1	114992.0396	0.6636	6	16	22	1
22-1	114992.7031	16.1	114996.8447	-4.1415	-36	29	12	0
22-2	114992.7031	16.1	114997.0994	-4.3963	-38	11	26	1
23	115076.6719	24.0	115075.9835	0.6884	6	23	17	0
23-0	115076.6719	24.0	115075.9835	0.6884	6	23	17	0
23-1	115076.6719	24.0	115081.0433	-4.3715	-38	18	21	0
24	115151.4766	70.3	115150.0624	1.4142	12	22	18	0
24-0	115151.4766	70.3	115150.0624	1.4142	12	22	18	0
24-1	115151.4766	70.3	115155.1222	-3.6457	-32	17	22	0
25	115227.7344	58.9	115229.2012	-1.4668	-13	16	23	0
25-0	115227.7344	58.9	115229.2012	-1.4668	-13	16	23	0
25-1	115227.7344	58.9	115224.1413	3.5931	31	21	19	0
26	115286.4922	9.6	115288.1005	-1.6083	-14	30	12	0
26-0	115286.4922	9.6	115288.1005	-1.6083	-14	30	12	0
26-1	115286.4922	9.6	115288.3552	-1.8630	-16	12	26	1
26-2	115286.4922	9.6	115283.2954	3.1968	28	17	22	1
27	115295.0312	4.3	115293.1603	1.8709	16	25	16	0
27-0	115295.0312	4.3	115293.1603	1.8709	16	25	16	0
27-1	115295.0312	4.3	115298.2202	-3.1890	-28	20	20	0
28	115365.0625	27.2	115367.2392	-2.1767	-19	24	17	0
28-0	115365.0625	27.2	115367.2392	-2.1767	-19	24	17	0
28-1	115365.0625	27.2	115362.1794	2.8831	25	29	13	0
29	115443.8125	70.4	115441.3182	2.4943	22	23	18	0
29-0	115443.8125	70.4	115441.3182	2.4943	22	23	18	0
29-1	115443.8125	70.4	115446.3780	-2.5655	-22	18	22	0
30	115518.2656	74.3	115520.4570	-2.1913	-19	17	23	0
30-0	115518.2656	74.3	115520.4570	-2.1913	-19	17	23	0
30-1	115518.2656	74.3	115515.3971	2.8685	25	22	19	0
31	115570.6797	1.4	115569.4913	1.1884	10	23	18	1
31-0	115570.6797	1.4	115569.4913	1.1884	10	23	18	1
31-1	115570.6797	1.4	115574.5511	-3.8715	-33	18	22	1
32	115594.5000	20.6	115594.5359	-0.0359	-0	16	24	0
32-0	115594.5000	20.6	115594.5359	-0.0359	-0	16	24	0
33	115651.6953	19.4	115653.4352	-1.7399	-15	30	13	0
33-0	115651.6953	19.4	115653.4352	-1.7399	-15	30	13	0
33-1	115651.6953	19.4	115648.6301	3.0652	27	17	23	1
34	115734.9141	62.6	115732.5740	2.3401	20	24	18	0
34-0	115734.9141	62.6	115732.5740	2.3401	20	24	18	0
34-1	115734.9141	62.6	115737.6338	-2.7198	-23	19	22	0
35	115810.1562	99.6	115811.7128	-1.5565	-13	18	23	0
35-0	115810.1562	99.6	115811.7128	-1.5565	-13	18	23	0
35-1	115810.1562	99.6	115806.6529	3.5034	30	23	19	0
36	115883.6328	42.1	115885.7917	-2.1589	-19	17	24	0
36-0	115883.6328	42.1	115885.7917	-2.1589	-19	17	24	0
36-1	115883.6328	42.1	115880.7318	2.9010	25	22	20	0
37	115940.8438	25.8	115939.8859	0.9579	8	18	23	1
37-0	115940.8438	25.8	115939.8859	0.9579	8	18	23	1
37-1	115940.8438	25.8	115944.6910	-3.8472	-33	31	13	0
38	116025.2109	51.6	116023.8298	1.3812	12	25	18	0
38-0	116025.2109	51.6	116023.8298	1.3812	12	25	18	0
38-1	116025.2109	51.6	116028.8896	-3.6787	-32	20	22	0
39	116101.0625	100.0	116102.9686	-1.9061	-16	19	23	0
39-0	116101.0625	100.0	116102.9686	-1.9061	-16	19	23	0
39-1	116101.0625	100.0	116097.9087	3.1538	27	24	19	0
40	116175.0000	62.8	116177.0475	-2.0475	-18	18	24	0
40-0	116175.0000	62.8	116177.0475	-2.0475	-18	18	24	0
40-1	116175.0000	62.8	116171.9876	3.0124	26	23	20	0
41	116232.4062	28.1	116231.1417	1.2646	11	19	23	1
41-0	116232.4062	28.1	116231.1417	1.2646	11	19	23	1
41-1	116232.4062	28.1	116235.9468	-3.5405	-30	32	13	0
42	116314.9141	35.1	116315.0856	-0.1715	-1	26	18	0
42-0	116314.9141	35.1	116315.0856	-0.1715	-1	26	18	0
42-1	116314.9141	35.1	116310.0257	4.8884	42	31	14	0
43	116390.6406	97.7	116389.1645	1.4762	13	25	19	0
43-0	116390.6406	97.7	116389.1645	1.4762	13	25	19	0
43-1	116390.6406	97.7	116394.2243	-3.5837	-31	20	23	0
44	116465.7188	75.1	116463.2434	2.4754	21	24	20	0
44-0	116465.7188	75.1	116463.2434	2.4754	21	24	20	0
44-1	116465.7188	75.1	116468.3033	-2.5845	-22	19	24	0
45	116525.6719	21.2	116527.2026	-1.5307	-13	33	13	0
45-0	116525.6719	21.2	116527.2026	-1.5307	-13	33	13	0
45-1	116525.6719	21.2	116522.3975	3.2744	28	20	23	1
46	116602.9062	26.8	116601.2815	1.6248	14	32	14	0
46-0	116602.9062	26.8	116601.2815	1.6248	14	32	14	0
46-1	116602.9062	26.8	116606.3414	-3.4351	-29	27	18	0
47	116683.1328	83.6	116685.4801	-2.3473	-20	21	23	0
47-0	116683.1328	83.6	116685.4801	-2.3473	-20	21	23	0
47-1	116683.1328	83.6	116680.4203	2.7125	23	26	19	0
48	116757.8047	94.0	116759.5591	-1.7544	-15	20	24	0
48-0	116757.8047	94.0	116759.5591	-1.7544	-15	20	24	0
48-1	116757.8047	94.0	116754.4992	3.3055	28	25	20	0
49	116812.6250	6.8	116813.6533	-1.0283	-9	21	23	1
49-0	116812.6250	6.8	116813.6533	-1.0283	-9	21	23	1
49-1	116812.6250	6.8	116808.5934	4.0316	35	26	19	1
50	116833.8281	10.1	116833.6380	0.1901	2	19	25	0
50-0	116833.8281	10.1	116833.6380	0.1901	2	19	25	0
51	116890.6484	24.7	116892.5373	-1.8888	-16	33	14	0
51-0	116890.6484	24.7	116892.5373	-1.8888	-16	33	14	0
51-1	116890.6484	24.7	116887.7322	2.9163	25	20	24	1
51-2	116890.6484	24.7	116887.4774	3.1710	27	38	10	0
52	116974.5938	61.6	116976.7359	-2.1422	-18	22	23	0
52-0	116974.5938	61.6	116976.7359	-2.1422	-18	22	23	0
52-1	116974.5938	61.6	116971.6761	2.9177	25	27	19	0
53	117046.9922	87.7	117045.7550	1.2372	11	26	20	0
53-0	117046.9922	87.7	117045.7550	1.2372	11	26	20	0
53-1	117046.9922	87.7	117050.8149	-3.8227	-33	21	24	0
54	117123.4844	25.5	117124.8938	-1.4094	-12	20	25	0
54-0	117123.4844	25.5	117124.8938	-1.4094	-12	20	25	0
54-1	117123.4844	25.5	117119.8339	3.6505	31	25	21	0
55	117181.9297	25.5	117183.7931	-1.8634	-16	34	14	0
55-0	117181.9297	25.5	117183.7931	-1.8634	-16	34	14	0
55-1	117181.9297	25.5	117178.9880	2.9417	25	21	24	1
55-2	117181.9297	25.5	117178.7332	3.1965	27	39	10	0
56	117265.1875	42.0	117262.9319	2.2556	19	28	19	0
56-0	117265.1875	42.0	117262.9319	2.2556	19	28	19	0
56-1	117265.1875	42.0	117267.9917	-2.8042	-24	23	23	0
57	117337.4219	83.2	117337.0108	0.4111	4	27	20	0
57-0	117337.4219	83.2	117337.0108	0.4111	4	27	20	0
57-1	117337.4219	83.2	117342.0707	-4.6488	-40	22	24	0
58	117412.5312	28.9	117411.0897	1.4416	12	26	21	0
58-0	117412.5312	28.9	117411.0897	1.4416	12	26	21	0
58-1	117412.5312	28.9	117416.1496	-3.6183	-31	21	25	0
59	117473.9219	17.0	117475.0489	-1.1270	-10	35	14	0
59-0	117473.9219	17.0	117475.0489	-1.1270	-10	35	14	0
59-1	117473.9219	17.0	117470.2438	3.6781	31	22	24	1
59-2	117473.9219	17.0	117469.9890	3.9329	33	40	10	0
60	117555.5703	25.0	117554.1877	1.3827	12	29	19	0
60-0	117555.5703	25.0	117554.1877	1.3827	12	29	19	0
60-1	117555.5703	25.0	117559.2475	-3.6772	-31	24	23	0
61	117629.3438	64.8	117628.2666	1.0772	9	28	20	0
61-0	117629.3438	64.8	117628.2666	1.0772	9	28	20	0
61-1	117629.3438	64.8	117633.3265	-3.9827	-34	23	24	0
62	117705.6797	33.8	117707.4054	-1.7257	-15	22	25	0
62-0	117705.6797	33.8	117707.4054	-1.7257	-15	22	25	0
62-1	117705.6797	33.8	117702.3455	3.3342	28	27	21	0
63	117762.9766	12.0	117761.4996	1.4770	13	23	24	1
63-0	117762.9766	12.0	117761.4996	1.4770	13	23	24	1
63-1	117762.9766	12.0	117766.3047	-3.3281	-28	36	14	0
64	117844.6016	13.1	117845.4435	-0.8419	-7	30	19	0
64-0	117844.6016	13.1	117845.4435	-0.8419	-7	30	19	0
64-1	117844.6016	13.1	117840.3836	4.2180	36	35	15	0
65	117922.8047	58.0	117924.5822	-1.7776	-15	24	24	0
65-0	117922.8047	58.0	117924.5822	-1.7776	-15	24	24	0
65-1	117922.8047	58.0	117919.5224	3.2823	28	29	20	0
66	117996.9922	28.9	117998.6612	-1.6690	-14	23	25	0
66-0	117996.9922	28.9	117998.6612	-1.6690	-14	23	25	0
66-1	117996.9922	28.9	117993.6013	3.3909	29	28	21	0
67	118052.9062	7.2	118052.7554	0.1509	1	24	24	1
67-0	118052.9062	7.2	118052.7554	0.1509	1	24	24	1
67-1	118052.9062	7.2	118057.5605	-4.6542	-39	37	14	0
68	118079.4844	2.1	NA	NA	NA	NA	NA	NA
69	118134.4375	6.2	118136.6992	-2.2617	-19	31	19	0
69-0	118134.4375	6.2	118136.6992	-2.2617	-19	31	19	0
69-1	118134.4375	6.2	118131.6394	2.7981	24	36	15	0
70	118213.9766	34.6	118215.8380	-1.8615	-16	25	24	0
70-0	118213.9766	34.6	118215.8380	-1.8615	-16	25	24	0
70-1	118213.9766	34.6	118210.7782	3.1984	27	30	20	0
71	118288.2422	27.3	118289.9170	-1.6748	-14	24	25	0
71-0	118288.2422	27.3	118289.9170	-1.6748	-14	24	25	0
71-1	118288.2422	27.3	118284.8571	3.3851	29	29	21	0
72	118350.3125	12.7	118348.8163	1.4962	13	38	14	0
72-0	118350.3125	12.7	118348.8163	1.4962	13	38	14	0
72-1	118350.3125	12.7	118353.8761	-3.5636	-30	33	18	0
73	118421.4375	6.7	118422.8952	-1.4577	-12	37	15	0
73-0	118421.4375	6.7	118422.8952	-1.4577	-12	37	15	0
73-1	118421.4375	6.7	118418.0901	3.3474	28	24	25	1
74	118503.7734	16.8	118502.0340	1.7395	15	31	20	0
74-0	118503.7734	16.8	118502.0340	1.7395	15	31	20	0
74-1	118503.7734	16.8	118507.0938	-3.3204	-28	26	24	0
75	118577.6172	20.6	118576.1129	1.5043	13	30	21	0
75-0	118577.6172	20.6	118576.1129	1.5043	13	30	21	0
75-1	118577.6172	20.6	118581.1728	-3.5556	-30	25	25	0
76	118649.0625	7.5	118650.1918	-1.1293	-10	29	22	0
76-0	118649.0625	7.5	118650.1918	-1.1293	-10	29	22	0
76-1	118649.0625	7.5	118645.1319	3.9306	33	34	18	0
77	118707.9688	2.7	118709.3459	-1.3771	-12	25	25	1
77-0	118707.9688	2.7	118709.3459	-1.3771	-12	25	25	1
77-1	118707.9688	2.7	118704.2860	3.6828	31	30	21	1
78	118792.8516	14.7	118793.2898	-0.4382	-4	32	20	0
78-0	118792.8516	14.7	118793.2898	-0.4382	-4	32	20	0
78-1	118792.8516	14.7	118788.2299	4.6217	39	37	16	0
79	118868.6562	15.9	118867.3687	1.2876	11	31	21	0
79-0	118868.6562	15.9	118867.3687	1.2876	11	31	21	0
79-1	118868.6562	15.9	118872.4286	-3.7723	-32	26	25	0
80	118945.1484	4.8	118946.5075	-1.3590	-11	25	26	0
80-0	118945.1484	4.8	118946.5075	-1.3590	-11	25	26	0
80-1	118945.1484	4.8	118941.4476	3.7008	31	30	22	0
81	119002.4609	1.4	119000.6017	1.8593	16	26	25	1
81-0	119002.4609	1.4	119000.6017	1.8593	16	26	25	1
81-1	119002.4609	1.4	119005.4068	-2.9458	-25	39	15	0
82	119089.4297	7.9	119089.6054	-0.1757	-1	28	24	0
82-0	119089.4297	7.9	119089.6054	-0.1757	-1	28	24	0
82-1	119089.4297	7.9	119084.5456	4.8841	41	33	20	0
83	119166.5781	13.6	119163.6843	2.8938	24	27	25	0
83-0	119166.5781	13.6	119163.6843	2.8938	24	27	25	0
84	119454.8906	2.5	119454.9401	-0.0495	-0	28	25	0
84-0	119454.8906	2.5	119454.9401	-0.0495	-0	28	25	0
[truncated: 35 more columns]
