# Supplementary material for: Native mass spectrometry combined with enzymatic dissection unravels glycoform heterogeneity of biopharmaceuticals
Source: Nat Commun. 2018 Apr 30;9:1713. doi: 10.1038/s41467-018-04061-7 (PMC5928108; doi:10.1038/s41467-018-04061-7)
Supplement: Supplementary file 4 — Supplementary Data 1 [file 41467_2018_4061_MOESM4_ESM.zip › fig_2b/2b_6_processing_script.ipynb]

# %% [markdown]
# Etanercept O-glycoforms

# %% [code]
import numpy as np
import pandas as pd

# %% [markdown]
## O-glycans in PNGase F-digested Etanercept

# %% [code]
glycans = pd.read_csv("2b_5_search_results.csv", comment="#")
glycans.head()

# %% [markdown]
Convert stage 1 columns to int as above.

# %% [code]
glycans = (glycans
           .fillna({"Neu5Ac": 0, "O-Core": 0, "C-Lys": 0})
           .astype({"Neu5Ac": int, "O-Core": int, "C-Lys": int}))
glycans.head()

# %% [markdown]
Eliminate parent rows and clean the ID column.

# %% [code]
glycans = glycans[(glycans.ID.str.contains("-") | glycans.Da.isnull())]
glycans.ID = glycans.ID.str.split("-", expand=True)[0].astype(int)
glycans.head()

# %% [markdown]
Load O-glycan abundances from figure 2a and merge to the DataFrame.

# %% [code]
total_abundance = pd.read_csv("../2a_o_cores_desialylated/2a_9_o_core_abundances.csv")
total_abundance.head()

# %% [code]
glycans = glycans.merge(total_abundance, how="left")
glycans.head()

# %% [markdown]
Correct some raw scores: (a) Replace all NaNs by zero …

# %% [code]
glycans.loc[np.isnan(glycans.raw_score), "raw_score"] = 0

# %% [markdown]
(b) … except for unannotated peaks, where NaN should remain.

# %% [code]
glycans.loc[np.isnan(glycans.Da), "raw_score"] = np.nan

# %% [markdown]
(c) An O-glycan may contain at most twice as many Neu5Ac as O-cores. Hence, the score should be zero for annotations with more Neu5Ac.

# %% [code]
glycans.loc[glycans["Neu5Ac"] > glycans["O-Core"] * 2, "raw_score"] = 0

# %% [markdown]
Normalize scores per peak to 100.

# %% [code]
score_sum = glycans.groupby("ID").raw_score.sum()
score_sum.head()

# %% [code]
glycans_scored = glycans.set_index("ID")
glycans_scored["score"] = glycans_scored.raw_score / score_sum * 100
glycans_scored.loc[
    glycans_scored.score.isnull()
      & ~glycans_scored.raw_score.isnull(),
    "score"] = 0
glycans_scored = glycans_scored.reset_index()
glycans_scored.head()

# %% [markdown]
Add a second ID level and remove columns not needed for the final output.

# %% [code]
glycans_scored["ID2"] = glycans_scored.groupby("ID").cumcount()
glycans_scored.head()

# %% [code]
glycan_columns = list(glycans_scored.columns)
reordered_columns = [glycan_columns[0]] + [glycan_columns[-1]] + glycan_columns[1:-1]
glycans_scored = (
    glycans_scored
    .reindex(columns=reordered_columns)
    .drop("raw_score", axis=1))
glycans_scored.head()

# %% [markdown]
This data forms the basis of figure 2b, so we will provide it in a separate CSV file.

# %% [code]
glycans_scored.to_csv("2b_7_figure_data.csv",
                      index=False,
                      na_rep="NA",
                      float_format="%.2f")
