# Supplementary material for: Native mass spectrometry combined with enzymatic dissection unravels glycoform heterogeneity of biopharmaceuticals
Source: Nat Commun. 2018 Apr 30;9:1713. doi: 10.1038/s41467-018-04061-7 (PMC5928108; doi:10.1038/s41467-018-04061-7)
Supplement: Supplementary file 4 — Supplementary Data 1 [file 41467_2018_4061_MOESM4_ESM.zip › fig_2b/2b_7_figure_data.csv]

ID	ID2	Exp. Mass	%	Theo. Mass	Da	ppm	Neu5Ac	O-Core	C-Lys	score
0	0	113256.78	9.70	113254.37	2.41	21.00	18	16	0	16.19
0	1	113256.78	9.70	113259.43	-2.65	-23.00	13	20	0	83.81
1	0	113345.14	3.70	NA	NA	NA	0	0	0	NA
2	0	113476.67	2.80	113476.61	0.07	1.00	15	19	0	99.65
2	1	113476.67	2.80	113481.67	-4.99	-44.00	10	23	0	0.35
3	0	113546.28	11.90	113545.63	0.66	6.00	19	16	0	16.19
3	1	113546.28	11.90	113550.69	-4.40	-39.00	14	20	0	83.81
4	0	113624.09	15.40	113624.76	-0.67	-6.00	13	21	0	43.94
4	1	113624.09	15.40	113619.70	4.39	39.00	18	17	0	56.06
5	0	113763.66	4.30	113762.80	0.85	8.00	21	15	0	5.69
5	1	113763.66	4.30	113767.86	-4.21	-37.00	16	19	0	94.31
6	0	113836.72	14.40	113836.88	-0.16	-1.00	20	16	0	100.00
6	1	113836.72	14.40	113832.08	4.64	41.00	7	26	1	0.00
6	2	113836.72	14.40	113831.82	4.90	43.00	25	12	0	0.00
7	0	113913.37	22.90	113910.96	2.41	21.00	19	17	0	56.06
7	1	113913.37	22.90	113916.02	-2.65	-23.00	14	21	0	43.94
8	0	113986.53	15.70	113985.04	1.49	13.00	18	18	0	91.76
8	1	113986.53	15.70	113990.10	-3.57	-31.00	13	22	0	8.24
9	0	114043.10	11.20	114044.19	-1.09	-10.00	14	21	1	54.50
9	1	114043.10	11.20	114039.13	3.97	35.00	19	17	1	45.50
10	0	114124.00	10.60	114123.33	0.67	6.00	8	26	1	0.00
10	1	114124.00	10.60	114123.08	0.92	8.00	26	12	0	0.00
10	2	114124.00	10.60	114128.14	-4.14	-36.00	21	16	0	100.00
11	0	114204.79	27.00	114207.28	-2.49	-22.00	15	21	0	43.94
11	1	114204.79	27.00	114202.22	2.57	23.00	20	17	0	56.06
12	0	114280.40	30.30	114281.35	-0.96	-8.00	14	22	0	8.24
12	1	114280.40	30.30	114276.29	4.10	36.00	19	18	0	91.76
13	0	114342.11	8.80	114340.51	1.60	14.00	10	25	1	0.00
13	1	114342.11	8.80	114340.25	1.86	16.00	28	11	0	0.00
13	2	114342.11	8.80	114345.31	-3.20	-28.00	23	15	0	100.00
14	0	114411.49	13.00	114409.53	1.96	17.00	14	22	1	100.00
14	1	114411.49	13.00	114414.33	-2.84	-25.00	27	12	0	0.00
14	2	114411.49	13.00	114414.59	-3.10	-27.00	9	26	1	0.00
15	0	114495.98	33.40	114493.47	2.51	22.00	21	17	0	56.06
15	1	114495.98	33.40	114498.53	-2.55	-22.00	16	21	0	43.94
16	0	114570.97	45.00	114572.61	-1.64	-14.00	15	22	0	8.24
16	1	114570.97	45.00	114567.55	3.42	30.00	20	18	0	91.76
17	0	114643.09	15.20	114641.63	1.46	13.00	19	19	0	99.65
17	1	114643.09	15.20	114646.69	-3.60	-31.00	14	23	0	0.35
18	0	114700.59	15.50	114700.78	-0.19	-2.00	15	22	1	6.99
18	1	114700.59	15.50	114695.72	4.87	42.00	20	18	1	93.01
18	2	114700.59	15.50	114705.59	-5.00	-44.00	28	12	0	0.00
19	0	114786.93	29.20	114784.73	2.20	19.00	22	17	0	56.06
19	1	114786.93	29.20	114789.79	-2.86	-25.00	17	21	0	43.94
20	0	114860.91	59.40	114858.81	2.11	18.00	21	18	0	91.76
20	1	114860.91	59.40	114863.87	-2.95	-26.00	16	22	0	8.24
21	0	114937.07	40.60	114937.95	-0.88	-8.00	15	23	0	0.35
21	1	114937.07	40.60	114932.89	4.18	36.00	20	19	0	99.65
22	0	114992.70	16.10	114992.04	0.66	6.00	16	22	1	100.00
22	1	114992.70	16.10	114996.84	-4.14	-36.00	29	12	0	0.00
22	2	114992.70	16.10	114997.10	-4.40	-38.00	11	26	1	0.00
23	0	115076.67	24.00	115075.98	0.69	6.00	23	17	0	56.06
23	1	115076.67	24.00	115081.04	-4.37	-38.00	18	21	0	43.94
24	0	115151.48	70.30	115150.06	1.41	12.00	22	18	0	91.76
24	1	115151.48	70.30	115155.12	-3.65	-32.00	17	22	0	8.24
25	0	115227.73	58.90	115229.20	-1.47	-13.00	16	23	0	0.35
25	1	115227.73	58.90	115224.14	3.59	31.00	21	19	0	99.65
26	0	115286.49	9.60	115288.10	-1.61	-14.00	30	12	0	0.00
26	1	115286.49	9.60	115288.36	-1.86	-16.00	12	26	1	0.00
26	2	115286.49	9.60	115283.30	3.20	28.00	17	22	1	100.00
27	0	115295.03	4.30	115293.16	1.87	16.00	25	16	0	16.19
27	1	115295.03	4.30	115298.22	-3.19	-28.00	20	20	0	83.81
28	0	115365.06	27.20	115367.24	-2.18	-19.00	24	17	0	100.00
28	1	115365.06	27.20	115362.18	2.88	25.00	29	13	0	0.00
29	0	115443.81	70.40	115441.32	2.49	22.00	23	18	0	91.76
29	1	115443.81	70.40	115446.38	-2.57	-22.00	18	22	0	8.24
30	0	115518.27	74.30	115520.46	-2.19	-19.00	17	23	0	0.35
30	1	115518.27	74.30	115515.40	2.87	25.00	22	19	0	99.65
31	0	115570.68	1.40	115569.49	1.19	10.00	23	18	1	93.01
31	1	115570.68	1.40	115574.55	-3.87	-33.00	18	22	1	6.99
32	0	115594.50	20.60	115594.54	-0.04	0.00	16	24	0	0.00
33	0	115651.70	19.40	115653.44	-1.74	-15.00	30	13	0	0.00
33	1	115651.70	19.40	115648.63	3.07	27.00	17	23	1	0.00
34	0	115734.91	62.60	115732.57	2.34	20.00	24	18	0	91.76
34	1	115734.91	62.60	115737.63	-2.72	-23.00	19	22	0	8.24
35	0	115810.16	99.60	115811.71	-1.56	-13.00	18	23	0	0.35
35	1	115810.16	99.60	115806.65	3.50	30.00	23	19	0	99.65
36	0	115883.63	42.10	115885.79	-2.16	-19.00	17	24	0	0.00
36	1	115883.63	42.10	115880.73	2.90	25.00	22	20	0	100.00
37	0	115940.84	25.80	115939.89	0.96	8.00	18	23	1	0.00
37	1	115940.84	25.80	115944.69	-3.85	-33.00	31	13	0	0.00
38	0	116025.21	51.60	116023.83	1.38	12.00	25	18	0	91.76
38	1	116025.21	51.60	116028.89	-3.68	-32.00	20	22	0	8.24
39	0	116101.06	100.00	116102.97	-1.91	-16.00	19	23	0	0.35
39	1	116101.06	100.00	116097.91	3.15	27.00	24	19	0	99.65
40	0	116175.00	62.80	116177.05	-2.05	-18.00	18	24	0	0.00
40	1	116175.00	62.80	116171.99	3.01	26.00	23	20	0	100.00
41	0	116232.41	28.10	116231.14	1.26	11.00	19	23	1	0.00
41	1	116232.41	28.10	116235.95	-3.54	-30.00	32	13	0	0.00
42	0	116314.91	35.10	116315.09	-0.17	-1.00	26	18	0	100.00
42	1	116314.91	35.10	116310.03	4.89	42.00	31	14	0	0.00
43	0	116390.64	97.70	116389.16	1.48	13.00	25	19	0	99.65
43	1	116390.64	97.70	116394.22	-3.58	-31.00	20	23	0	0.35
44	0	116465.72	75.10	116463.24	2.48	21.00	24	20	0	100.00
44	1	116465.72	75.10	116468.30	-2.58	-22.00	19	24	0	0.00
45	0	116525.67	21.20	116527.20	-1.53	-13.00	33	13	0	0.00
45	1	116525.67	21.20	116522.40	3.27	28.00	20	23	1	0.00
46	0	116602.91	26.80	116601.28	1.62	14.00	32	14	0	0.00
46	1	116602.91	26.80	116606.34	-3.44	-29.00	27	18	0	100.00
47	0	116683.13	83.60	116685.48	-2.35	-20.00	21	23	0	0.35
47	1	116683.13	83.60	116680.42	2.71	23.00	26	19	0	99.65
48	0	116757.80	94.00	116759.56	-1.75	-15.00	20	24	0	0.00
48	1	116757.80	94.00	116754.50	3.31	28.00	25	20	0	100.00
49	0	116812.62	6.80	116813.65	-1.03	-9.00	21	23	1	0.00
49	1	116812.62	6.80	116808.59	4.03	35.00	26	19	1	100.00
50	0	116833.83	10.10	116833.64	0.19	2.00	19	25	0	0.00
51	0	116890.65	24.70	116892.54	-1.89	-16.00	33	14	0	0.00
51	1	116890.65	24.70	116887.73	2.92	25.00	20	24	1	0.00
51	2	116890.65	24.70	116887.48	3.17	27.00	38	10	0	0.00
52	0	116974.59	61.60	116976.74	-2.14	-18.00	22	23	0	0.35
52	1	116974.59	61.60	116971.68	2.92	25.00	27	19	0	99.65
53	0	117046.99	87.70	117045.76	1.24	11.00	26	20	0	100.00
53	1	117046.99	87.70	117050.81	-3.82	-33.00	21	24	0	0.00
54	0	117123.48	25.50	117124.89	-1.41	-12.00	20	25	0	0.00
54	1	117123.48	25.50	117119.83	3.65	31.00	25	21	0	100.00
55	0	117181.93	25.50	117183.79	-1.86	-16.00	34	14	0	0.00
55	1	117181.93	25.50	117178.99	2.94	25.00	21	24	1	0.00
55	2	117181.93	25.50	117178.73	3.20	27.00	39	10	0	0.00
56	0	117265.19	42.00	117262.93	2.26	19.00	28	19	0	99.65
56	1	117265.19	42.00	117267.99	-2.80	-24.00	23	23	0	0.35
57	0	117337.42	83.20	117337.01	0.41	4.00	27	20	0	100.00
57	1	117337.42	83.20	117342.07	-4.65	-40.00	22	24	0	0.00
58	0	117412.53	28.90	117411.09	1.44	12.00	26	21	0	100.00
58	1	117412.53	28.90	117416.15	-3.62	-31.00	21	25	0	0.00
59	0	117473.92	17.00	117475.05	-1.13	-10.00	35	14	0	0.00
59	1	117473.92	17.00	117470.24	3.68	31.00	22	24	1	0.00
59	2	117473.92	17.00	117469.99	3.93	33.00	40	10	0	0.00
60	0	117555.57	25.00	117554.19	1.38	12.00	29	19	0	99.65
60	1	117555.57	25.00	117559.25	-3.68	-31.00	24	23	0	0.35
61	0	117629.34	64.80	117628.27	1.08	9.00	28	20	0	100.00
61	1	117629.34	64.80	117633.33	-3.98	-34.00	23	24	0	0.00
62	0	117705.68	33.80	117707.41	-1.73	-15.00	22	25	0	0.00
62	1	117705.68	33.80	117702.35	3.33	28.00	27	21	0	100.00
63	0	117762.98	12.00	117761.50	1.48	13.00	23	24	1	0.00
63	1	117762.98	12.00	117766.30	-3.33	-28.00	36	14	0	0.00
64	0	117844.60	13.10	117845.44	-0.84	-7.00	30	19	0	100.00
64	1	117844.60	13.10	117840.38	4.22	36.00	35	15	0	0.00
65	0	117922.80	58.00	117924.58	-1.78	-15.00	24	24	0	0.00
65	1	117922.80	58.00	117919.52	3.28	28.00	29	20	0	100.00
66	0	117996.99	28.90	117998.66	-1.67	-14.00	23	25	0	0.00
66	1	117996.99	28.90	117993.60	3.39	29.00	28	21	0	100.00
67	0	118052.91	7.20	118052.76	0.15	1.00	24	24	1	0.00
67	1	118052.91	7.20	118057.56	-4.65	-39.00	37	14	0	0.00
68	0	118079.48	2.10	NA	NA	NA	0	0	0	NA
69	0	118134.44	6.20	118136.70	-2.26	-19.00	31	19	0	100.00
69	1	118134.44	6.20	118131.64	2.80	24.00	36	15	0	0.00
70	0	118213.98	34.60	118215.84	-1.86	-16.00	25	24	0	0.00
70	1	118213.98	34.60	118210.78	3.20	27.00	30	20	0	100.00
71	0	118288.24	27.30	118289.92	-1.67	-14.00	24	25	0	0.00
71	1	118288.24	27.30	118284.86	3.39	29.00	29	21	0	100.00
72	0	118350.31	12.70	118348.82	1.50	13.00	38	14	0	0.00
72	1	118350.31	12.70	118353.88	-3.56	-30.00	33	18	0	100.00
73	0	118421.44	6.70	118422.90	-1.46	-12.00	37	15	0	0.00
73	1	118421.44	6.70	118418.09	3.35	28.00	24	25	1	0.00
74	0	118503.77	16.80	118502.03	1.74	15.00	31	20	0	100.00
74	1	118503.77	16.80	118507.09	-3.32	-28.00	26	24	0	0.00
75	0	118577.62	20.60	118576.11	1.50	13.00	30	21	0	100.00
75	1	118577.62	20.60	118581.17	-3.56	-30.00	25	25	0	0.00
76	0	118649.06	7.50	118650.19	-1.13	-10.00	29	22	0	8.24
76	1	118649.06	7.50	118645.13	3.93	33.00	34	18	0	91.76
77	0	118707.97	2.70	118709.35	-1.38	-12.00	25	25	1	0.00
77	1	118707.97	2.70	118704.29	3.68	31.00	30	21	1	100.00
78	0	118792.85	14.70	118793.29	-0.44	-4.00	32	20	0	100.00
78	1	118792.85	14.70	118788.23	4.62	39.00	37	16	0	0.00
79	0	118868.66	15.90	118867.37	1.29	11.00	31	21	0	100.00
79	1	118868.66	15.90	118872.43	-3.77	-32.00	26	25	0	0.00
80	0	118945.15	4.80	118946.51	-1.36	-11.00	25	26	0	0.00
80	1	118945.15	4.80	118941.45	3.70	31.00	30	22	0	100.00
81	0	119002.46	1.40	119000.60	1.86	16.00	26	25	1	0.00
81	1	119002.46	1.40	119005.41	-2.95	-25.00	39	15	0	0.00
82	0	119089.43	7.90	119089.61	-0.18	-1.00	28	24	0	0.00
82	1	119089.43	7.90	119084.55	4.88	41.00	33	20	0	100.00
83	0	119166.58	13.60	119163.68	2.89	24.00	27	25	0	0.00
84	0	119454.89	2.50	119454.94	-0.05	0.00	28	25	0	0.00
