# Supplementary material for: Native mass spectrometry combined with enzymatic dissection unravels glycoform heterogeneity of biopharmaceuticals
Source: Nat Commun. 2018 Apr 30;9:1713. doi: 10.1038/s41467-018-04061-7 (PMC5928108; doi:10.1038/s41467-018-04061-7)
Supplement: Supplementary file 4 — Supplementary Data 1 [file 41467_2018_4061_MOESM4_ESM.zip › fig_3a/3a_4b_deconvoluted_spectrum.csv]

avg_mass	rel_abundance
60960.8242188	1.20088569136
61201.4179688	0.988267933285
61367.0390625	1.29939321635
61406.3984375	3.80833261147
61448.734375	6.52474162096
61495.8984375	2.28036450686
61564.3671875	18.0952610866
61610.5390625	7.75780983
61659.7460938	10.3554599227
61710.375	8.38897819458
61732.8789062	1.51623105291
61773.9296875	51.3603749703
61815.125	14.0860903704
61859.6171875	6.62812636976
61924.59375	32.0578090253
61976.9804688	13.2222566191
62025.8398438	20.6233616114
62072.7929688	20.4285229438
62139.390625	100.0
62163.8867188	4.01018871823
62181.4140625	15.3950723613
62221.8398438	11.3655356874
62285.9804688	63.7502757274
62308.7109375	4.07644375824
62344.8125	3.62438961296
62368.5429688	0.715842925214
62388.46875	2.25212789348
62432.0664062	15.1770075083
62451.7773438	0.367931963915
62505.1992188	15.5014096414
62586.40625	10.8366538956
62651.4453125	12.9689909656
62731.234375	17.7093918661
62771.9023438	1.27599677221
62797.3320312	17.9434074886
62872.0273438	2.64664998339
62916.5273438	0.919271595134
62939.9765625	2.83065363009
63016.59375	2.67897783483
63056.1328125	4.79840985774
63094.5234375	2.2949682949
63159.515625	4.39460031128
63201.3085938	2.26851133606
63515.8671875	1.24698253072
63578.4296875	1.96743375679
63971.3242188	0.824374412452
64223.859375	12.2651086768
64339.1054688	7.36017190241
64539.5546875	1.51349019854
