# Supplementary material for: Native mass spectrometry combined with enzymatic dissection unravels glycoform heterogeneity of biopharmaceuticals
Source: Nat Commun. 2018 Apr 30;9:1713. doi: 10.1038/s41467-018-04061-7 (PMC5928108; doi:10.1038/s41467-018-04061-7)
Supplement: Supplementary file 4 — Supplementary Data 1 [file 41467_2018_4061_MOESM4_ESM.zip › fig_3a/3a_5_search_results.csv]

# Combinatorial search results by MoFi
# Structure search (stage 2)	all results
# Date: Don 25 Jän 2018 12:53:07 CET
# Sequence: >TNFR chain A\nLPAQVAFTPYAPEPGSTCRLREYYDQTAQMCCSKCSPGQHAKVFCTKTSDTVCDSCEDST\nYTQLWNWVPECLSCGSRCSSDQVETQACTREQNRICTCRPGWYCALSKQEGCRLCAPLRK\nCRPGFGVARPGTETSDVVCKPCAPGTFSNTTSSTDICRPHQICNVVAIPGNASMDAVCTS\nTSPTRSMAPGAVHLPQPVSTRSQHTQPTPEPSTAPSTSFLLPMGPSPPAEGSTGDEPKSC\nDKTHTCPPCPAPELLG\n\n>TNFR chain B (homodimer)\nLPAQVAFTPYAPEPGSTCRLREYYDQTAQMCCSKCSPGQHAKVFCTKTSDTVCDSCEDST\nYTQLWNWVPECLSCG…
# Masses: 60960.8242188	61201.4179688	61367.0390625	61406.3984375	61448.734375	61495.8984375	61564.3671875	61610.5390625	61659.7460938	61710.375	61732.8789062	61773.9296875	61815.125	61859.6171875	61924.59375	61976.9804688	62025.8398438	62072.7929688	62139.390625	62163.8867188	62181.4140625	62221.8398438	62285.9804688	62308.7109375	62344.8125	62368.5429688	62388.46875	62432.0664062	62451.7773438	62505.1992188	62586.40625	62651.4453125	62731.234375	62771.9023438	62797.3320312	62872.0273438	62916.5273438	62939.9765625	63016.59375	63056.1328125	63094.5234375	63159.515625	63201.3085938	63515.8671875	63578.4296875	63971.3242188	64223.859375	64339.1054688	64539.5546875
# Tolerance: 5.0 Da
# Mass set: Average (Zhang/BPF)
# atom; atomic weight
# C; 12.01079
# H; 1.007968
# N; 14.00669
# O; 15.99937
# P; 30.973763
# S; 32.0639
# Composition:
# name; formula; mass; min_count; max_count
# Hex; C6 H10 O5; 162.1413; 0; max
# HexNAc; C8 H13 O5 N1; 203.1934; 0; max
# Fuc; C6 H10 O4; 146.1419; 0; max
# O-Core; C14 H23 O10 N1; 365.3347; 0; 4
# Na; 22.99; 22.9900; 0; 1
# Structure:
# name; composition; sites; abundance
# A2G2; 5 Hex	4 HexNAc; N149_A	N149_B; 67.80
# A2G2F; 5 Hex	4 HexNAc	1 Fuc; N149_A	N149_B; 28.70
# M5; 5 Hex	2 HexNAc; N149_A	N149_B; 3.50
# A2G2F; 5 Hex	4 HexNAc	1 Fuc; N171_A	N171_B; 83.40
# A2G1F; 4 Hex	4 HexNAc	1 Fuc; N171_A	N171_B; 12.80
# A2G0F; 3 Hex	4 HexNAc	1 Fuc; N171_A	N171_B; 3.80
ID	Exp. Mass	%	Hit	Hit Score	# Perms	Theo. Mass	Da	ppm	Hex	HexNAc	Fuc	O-Core	Na	Perm	Perm Score	N149_A	N149_B	N171_A	N171_B
0	60960.8242	1.2	0	100.00	1	60961.8325	-1.0083	-17	20	12	2	1	0	0	100.00	M5	M5	A2G2F	A2G2F
0-1-0	60960.8242	1.2	0	100.00	1	60961.8325	-1.0083	-17	20	12	2	1	0	0	100.00	M5	M5	A2G2F	A2G2F
1	61201.4180	1.0	0	99.88	4	61206.0781	-4.6601	-76	19	14	2	1	0	0	24.97	A2G2	M5	A2G2F	A2G1F
1-17-0	61201.4180	1.0	0	99.88	4	61206.0781	-4.6601	-76	19	14	2	1	0	0	24.97	A2G2	M5	A2G2F	A2G1F
1-17-0-0	61201.4180	1.0	NA	NA	NA	NA	NA	NA	NA	NA	NA	NA	NA	0	24.97	A2G2	M5	A2G2F	A2G1F
1-17-0-1	61201.4180	1.0	NA	NA	NA	NA	NA	NA	NA	NA	NA	NA	NA	1	24.97	A2G2	M5	A2G1F	A2G2F
1-17-0-2	61201.4180	1.0	NA	NA	NA	NA	NA	NA	NA	NA	NA	NA	NA	2	24.97	M5	A2G2	A2G2F	A2G1F
1-17-0-3	61201.4180	1.0	NA	NA	NA	NA	NA	NA	NA	NA	NA	NA	NA	3	24.97	M5	A2G2	A2G1F	A2G2F
1-16-0	61201.4180	1.0	1	0.12	2	61206.0781	-4.6601	-76	17	12	2	3	0	0	0.06	M5	M5	A2G1F	A2G0F
1-16-0-0	61201.4180	1.0	NA	NA	NA	NA	NA	NA	NA	NA	NA	NA	NA	0	0.06	M5	M5	A2G1F	A2G0F
1-16-0-1	61201.4180	1.0	NA	NA	NA	NA	NA	NA	NA	NA	NA	NA	NA	1	0.06	M5	M5	A2G0F	A2G1F
2	61367.0391	1.3	0	99.70	2	61368.2194	-1.1803	-19	20	14	2	1	0	0	49.85	A2G2	M5	A2G2F	A2G2F
2-2-0	61367.0391	1.3	0	99.70	2	61368.2194	-1.1803	-19	20	14	2	1	0	0	49.85	A2G2	M5	A2G2F	A2G2F
2-2-0-0	61367.0391	1.3	NA	NA	NA	NA	NA	NA	NA	NA	NA	NA	NA	0	49.85	A2G2	M5	A2G2F	A2G2F
2-2-0-1	61367.0391	1.3	NA	NA	NA	NA	NA	NA	NA	NA	NA	NA	NA	1	49.85	M5	A2G2	A2G2F	A2G2F
2-4-0	61367.0391	1.3	1	0.23	2	61368.2194	-1.1803	-19	18	12	2	3	0	0	0.12	M5	M5	A2G2F	A2G0F
2-4-0-0	61367.0391	1.3	NA	NA	NA	NA	NA	NA	NA	NA	NA	NA	NA	0	0.12	M5	M5	A2G2F	A2G0F
2-4-0-1	61367.0391	1.3	NA	NA	NA	NA	NA	NA	NA	NA	NA	NA	NA	1	0.12	M5	M5	A2G0F	A2G2F
2-4-1	61367.0391	1.3	2	0.06	1	61368.2194	-1.1803	-19	18	12	2	3	0	0	0.06	M5	M5	A2G1F	A2G1F
3	61406.3984	3.8	0	98.83	1	61409.2715	-2.8731	-47	20	16	2	0	0	0	98.83	A2G2	A2G2	A2G2F	A2G2F
3-3-0	61406.3984	3.8	0	98.83	1	61409.2715	-2.8731	-47	20	16	2	0	0	0	98.83	A2G2	A2G2	A2G2F	A2G2F
3-5-0	61406.3984	3.8	1	0.93	4	61409.2715	-2.8731	-47	18	14	2	2	0	0	0.23	A2G2	M5	A2G2F	A2G0F
3-5-0-0	61406.3984	3.8	NA	NA	NA	NA	NA	NA	NA	NA	NA	NA	NA	0	0.23	A2G2	M5	A2G2F	A2G0F
3-5-0-1	61406.3984	3.8	NA	NA	NA	NA	NA	NA	NA	NA	NA	NA	NA	1	0.23	A2G2	M5	A2G0F	A2G2F
3-5-0-2	61406.3984	3.8	NA	NA	NA	NA	NA	NA	NA	NA	NA	NA	NA	2	0.23	M5	A2G2	A2G2F	A2G0F
3-5-0-3	61406.3984	3.8	NA	NA	NA	NA	NA	NA	NA	NA	NA	NA	NA	3	0.23	M5	A2G2	A2G0F	A2G2F
3-5-1	61406.3984	3.8	2	0.24	2	61409.2715	-2.8731	-47	18	14	2	2	0	0	0.12	A2G2	M5	A2G1F	A2G1F
3-5-1-0	61406.3984	3.8	NA	NA	NA	NA	NA	NA	NA	NA	NA	NA	NA	0	0.12	A2G2	M5	A2G1F	A2G1F
3-5-1-1	61406.3984	3.8	NA	NA	NA	NA	NA	NA	NA	NA	NA	NA	NA	1	0.12	M5	A2G2	A2G1F	A2G1F
3-7-0	61406.3984	3.8	3	0.00	1	61409.2715	-2.8731	-47	16	12	2	4	0	0	0.00	M5	M5	A2G0F	A2G0F
4	61448.7344	6.5	0	79.31	2	61450.3237	-1.5893	-26	18	16	2	1	0	0	39.66	A2G2	A2G2	A2G2F	A2G0F
4-5-0	61448.7344	6.5	0	79.31	2	61450.3237	-1.5893	-26	18	16	2	1	0	0	39.66	A2G2	A2G2	A2G2F	A2G0F
4-5-0-0	61448.7344	6.5	NA	NA	NA	NA	NA	NA	NA	NA	NA	NA	NA	0	39.66	A2G2	A2G2	A2G2F	A2G0F
4-5-0-1	61448.7344	6.5	NA	NA	NA	NA	NA	NA	NA	NA	NA	NA	NA	1	39.66	A2G2	A2G2	A2G0F	A2G2F
4-5-1	61448.7344	6.5	1	20.50	1	61450.3237	-1.5893	-26	18	16	2	1	0	0	20.50	A2G2	A2G2	A2G1F	A2G1F
4-7-0	61448.7344	6.5	2	0.19	2	61450.3237	-1.5893	-26	16	14	2	3	0	0	0.09	A2G2	M5	A2G0F	A2G0F
4-7-0-0	61448.7344	6.5	NA	NA	NA	NA	NA	NA	NA	NA	NA	NA	NA	0	0.09	A2G2	M5	A2G0F	A2G0F
4-7-0-1	61448.7344	6.5	NA	NA	NA	NA	NA	NA	NA	NA	NA	NA	NA	1	0.09	M5	A2G2	A2G0F	A2G0F
5	61495.8984	2.3	0	100.00	1	61491.3759	4.5225	74	16	16	2	2	0	0	100.00	A2G2	A2G2	A2G0F	A2G0F
5-11-0	61495.8984	2.3	0	100.00	1	61491.3759	4.5225	74	16	16	2	2	0	0	100.00	A2G2	A2G2	A2G0F	A2G0F
6	61564.3672	18.1	0	100.00	2	61562.4041	1.9631	32	19	16	4	0	1	0	50.00	A2G2F	A2G2F	A2G1F	A2G2F
6-3-0	61564.3672	18.1	0	100.00	2	61562.4041	1.9631	32	19	16	4	0	1	0	50.00	A2G2F	A2G2F	A2G1F	A2G2F
6-3-0-0	61564.3672	18.1	NA	NA	NA	NA	NA	NA	NA	NA	NA	NA	NA	0	50.00	A2G2F	A2G2F	A2G1F	A2G2F
6-3-0-1	61564.3672	18.1	NA	NA	NA	NA	NA	NA	NA	NA	NA	NA	NA	1	50.00	A2G2F	A2G2F	A2G2F	A2G1F
7	61610.5391	7.8	0	99.53	2	61612.4650	-1.9259	-31	19	16	2	1	0	0	49.77	A2G2	A2G2	A2G1F	A2G2F
7-3-0	61610.5391	7.8	0	99.53	2	61612.4650	-1.9259	-31	19	16	2	1	0	0	49.77	A2G2	A2G2	A2G1F	A2G2F
7-3-0-0	61610.5391	7.8	NA	NA	NA	NA	NA	NA	NA	NA	NA	NA	NA	0	49.77	A2G2	A2G2	A2G1F	A2G2F
7-3-0-1	61610.5391	7.8	NA	NA	NA	NA	NA	NA	NA	NA	NA	NA	NA	1	49.77	A2G2	A2G2	A2G2F	A2G1F
7-5-0	61610.5391	7.8	1	0.47	4	61612.4650	-1.9259	-31	17	14	2	3	0	0	0.12	A2G2	M5	A2G1F	A2G0F
7-5-0-0	61610.5391	7.8	NA	NA	NA	NA	NA	NA	NA	NA	NA	NA	NA	0	0.12	A2G2	M5	A2G1F	A2G0F
7-5-0-1	61610.5391	7.8	NA	NA	NA	NA	NA	NA	NA	NA	NA	NA	NA	1	0.12	A2G2	M5	A2G0F	A2G1F
7-5-0-2	61610.5391	7.8	NA	NA	NA	NA	NA	NA	NA	NA	NA	NA	NA	2	0.12	M5	A2G2	A2G1F	A2G0F
7-5-0-3	61610.5391	7.8	NA	NA	NA	NA	NA	NA	NA	NA	NA	NA	NA	3	0.12	M5	A2G2	A2G0F	A2G1F
8	61659.7461	10.4	0	100.00	2	61660.5078	-0.7617	-12	16	16	3	2	1	0	50.00	A2G2	A2G2F	A2G0F	A2G0F
8-4-0	61659.7461	10.4	0	100.00	2	61660.5078	-0.7617	-12	16	16	3	2	1	0	50.00	A2G2	A2G2F	A2G0F	A2G0F
8-4-0-0	61659.7461	10.4	NA	NA	NA	NA	NA	NA	NA	NA	NA	NA	NA	0	50.00	A2G2	A2G2F	A2G0F	A2G0F
8-4-0-1	61659.7461	10.4	NA	NA	NA	NA	NA	NA	NA	NA	NA	NA	NA	1	50.00	A2G2F	A2G2	A2G0F	A2G0F
9	61710.3750	8.4	NA	NA	NA	NA	NA	NA	NA	NA	NA	NA	NA	NA	NA	NA	NA	NA	NA
10	61732.8789	1.5	0	99.70	2	61733.5541	-0.6752	-11	20	14	2	2	0	0	49.85	A2G2	M5	A2G2F	A2G2F
10-0-0	61732.8789	1.5	0	99.70	2	61733.5541	-0.6752	-11	20	14	2	2	0	0	49.85	A2G2	M5	A2G2F	A2G2F
10-0-0-0	61732.8789	1.5	NA	NA	NA	NA	NA	NA	NA	NA	NA	NA	NA	0	49.85	A2G2	M5	A2G2F	A2G2F
10-0-0-1	61732.8789	1.5	NA	NA	NA	NA	NA	NA	NA	NA	NA	NA	NA	1	49.85	M5	A2G2	A2G2F	A2G2F
10-2-0	61732.8789	1.5	1	0.23	2	61733.5541	-0.6752	-11	18	12	2	4	0	0	0.12	M5	M5	A2G2F	A2G0F
10-2-0-0	61732.8789	1.5	NA	NA	NA	NA	NA	NA	NA	NA	NA	NA	NA	0	0.12	M5	M5	A2G2F	A2G0F
10-2-0-1	61732.8789	1.5	NA	NA	NA	NA	NA	NA	NA	NA	NA	NA	NA	1	0.12	M5	M5	A2G0F	A2G2F
10-2-1	61732.8789	1.5	2	0.06	1	61733.5541	-0.6752	-11	18	12	2	4	0	0	0.06	M5	M5	A2G1F	A2G1F
11	61773.9297	51.4	0	98.83	1	61774.6063	-0.6766	-11	20	16	2	1	0	0	98.83	A2G2	A2G2	A2G2F	A2G2F
11-0-0	61773.9297	51.4	0	98.83	1	61774.6063	-0.6766	-11	20	16	2	1	0	0	98.83	A2G2	A2G2	A2G2F	A2G2F
11-2-0	61773.9297	51.4	1	0.93	4	61774.6063	-0.6766	-11	18	14	2	3	0	0	0.23	A2G2	M5	A2G2F	A2G0F
11-2-0-0	61773.9297	51.4	NA	NA	NA	NA	NA	NA	NA	NA	NA	NA	NA	0	0.23	A2G2	M5	A2G2F	A2G0F
11-2-0-1	61773.9297	51.4	NA	NA	NA	NA	NA	NA	NA	NA	NA	NA	NA	1	0.23	A2G2	M5	A2G0F	A2G2F
11-2-0-2	61773.9297	51.4	NA	NA	NA	NA	NA	NA	NA	NA	NA	NA	NA	2	0.23	M5	A2G2	A2G2F	A2G0F
11-2-0-3	61773.9297	51.4	NA	NA	NA	NA	NA	NA	NA	NA	NA	NA	NA	3	0.23	M5	A2G2	A2G0F	A2G2F
11-2-1	61773.9297	51.4	2	0.24	2	61774.6063	-0.6766	-11	18	14	2	3	0	0	0.12	A2G2	M5	A2G1F	A2G1F
11-2-1-0	61773.9297	51.4	NA	NA	NA	NA	NA	NA	NA	NA	NA	NA	NA	0	0.12	A2G2	M5	A2G1F	A2G1F
11-2-1-1	61773.9297	51.4	NA	NA	NA	NA	NA	NA	NA	NA	NA	NA	NA	1	0.12	M5	A2G2	A2G1F	A2G1F
12	61815.1250	14.1	0	79.31	2	61815.6584	-0.5334	-9	18	16	2	2	0	0	39.66	A2G2	A2G2	A2G2F	A2G0F
12-0-0	61815.1250	14.1	0	79.31	2	61815.6584	-0.5334	-9	18	16	2	2	0	0	39.66	A2G2	A2G2	A2G2F	A2G0F
12-0-0-0	61815.1250	14.1	NA	NA	NA	NA	NA	NA	NA	NA	NA	NA	NA	0	39.66	A2G2	A2G2	A2G2F	A2G0F
12-0-0-1	61815.1250	14.1	NA	NA	NA	NA	NA	NA	NA	NA	NA	NA	NA	1	39.66	A2G2	A2G2	A2G0F	A2G2F
12-0-1	61815.1250	14.1	1	20.50	1	61815.6584	-0.5334	-9	18	16	2	2	0	0	20.50	A2G2	A2G2	A2G1F	A2G1F
12-2-0	61815.1250	14.1	2	0.19	2	61815.6584	-0.5334	-9	16	14	2	4	0	0	0.09	A2G2	M5	A2G0F	A2G0F
12-2-0-0	61815.1250	14.1	NA	NA	NA	NA	NA	NA	NA	NA	NA	NA	NA	0	0.09	A2G2	M5	A2G0F	A2G0F
12-2-0-1	61815.1250	14.1	NA	NA	NA	NA	NA	NA	NA	NA	NA	NA	NA	1	0.09	M5	A2G2	A2G0F	A2G0F
13	61859.6172	6.6	0	100.00	1	61856.7106	2.9066	47	16	16	2	3	0	0	100.00	A2G2	A2G2	A2G0F	A2G0F
13-2-0	61859.6172	6.6	0	100.00	1	61856.7106	2.9066	47	16	16	2	3	0	0	100.00	A2G2	A2G2	A2G0F	A2G0F
14	61924.5938	32.1	0	93.38	2	61920.7482	3.8456	62	20	16	3	1	0	0	46.69	A2G2	A2G2F	A2G2F	A2G2F
14-5-0	61924.5938	32.1	0	93.38	2	61920.7482	3.8456	62	20	16	3	1	0	0	46.69	A2G2	A2G2F	A2G2F	A2G2F
14-5-0-0	61924.5938	32.1	NA	NA	NA	NA	NA	NA	NA	NA	NA	NA	NA	0	46.69	A2G2	A2G2F	A2G2F	A2G2F
14-5-0-1	61924.5938	32.1	NA	NA	NA	NA	NA	NA	NA	NA	NA	NA	NA	1	46.69	A2G2F	A2G2	A2G2F	A2G2F
14-0-0	61924.5938	32.1	1	6.07	2	61927.7388	-3.1450	-51	19	16	4	1	1	0	3.03	A2G2F	A2G2F	A2G1F	A2G2F
14-0-0-0	61924.5938	32.1	NA	NA	NA	NA	NA	NA	NA	NA	NA	NA	NA	0	3.03	A2G2F	A2G2F	A2G1F	A2G2F
14-0-0-1	61924.5938	32.1	NA	NA	NA	NA	NA	NA	NA	NA	NA	NA	NA	1	3.03	A2G2F	A2G2F	A2G2F	A2G1F
14-7-0	61924.5938	32.1	2	0.44	4	61920.7482	3.8456	62	18	14	3	3	0	0	0.11	A2G2F	M5	A2G2F	A2G0F
14-7-0-0	61924.5938	32.1	NA	NA	NA	NA	NA	NA	NA	NA	NA	NA	NA	0	0.11	A2G2F	M5	A2G2F	A2G0F
14-7-0-1	61924.5938	32.1	NA	NA	NA	NA	NA	NA	NA	NA	NA	NA	NA	1	0.11	A2G2F	M5	A2G0F	A2G2F
14-7-0-2	61924.5938	32.1	NA	NA	NA	NA	NA	NA	NA	NA	NA	NA	NA	2	0.11	M5	A2G2F	A2G2F	A2G0F
14-7-0-3	61924.5938	32.1	NA	NA	NA	NA	NA	NA	NA	NA	NA	NA	NA	3	0.11	M5	A2G2F	A2G0F	A2G2F
14-7-1	61924.5938	32.1	3	0.11	2	61920.7482	3.8456	62	18	14	3	3	0	0	0.06	A2G2F	M5	A2G1F	A2G1F
14-7-1-0	61924.5938	32.1	NA	NA	NA	NA	NA	NA	NA	NA	NA	NA	NA	0	0.06	A2G2F	M5	A2G1F	A2G1F
14-7-1-1	61924.5938	32.1	NA	NA	NA	NA	NA	NA	NA	NA	NA	NA	NA	1	0.06	M5	A2G2F	A2G1F	A2G1F
15	61976.9805	13.2	0	99.53	2	61977.7997	-0.8192	-13	19	16	2	2	0	0	49.77	A2G2	A2G2	A2G1F	A2G2F
15-0-0	61976.9805	13.2	0	99.53	2	61977.7997	-0.8192	-13	19	16	2	2	0	0	49.77	A2G2	A2G2	A2G1F	A2G2F
15-0-0-0	61976.9805	13.2	NA	NA	NA	NA	NA	NA	NA	NA	NA	NA	NA	0	49.77	A2G2	A2G2	A2G1F	A2G2F
15-0-0-1	61976.9805	13.2	NA	NA	NA	NA	NA	NA	NA	NA	NA	NA	NA	1	49.77	A2G2	A2G2	A2G2F	A2G1F
15-2-0	61976.9805	13.2	1	0.47	4	61977.7997	-0.8192	-13	17	14	2	4	0	0	0.12	A2G2	M5	A2G1F	A2G0F
15-2-0-0	61976.9805	13.2	NA	NA	NA	NA	NA	NA	NA	NA	NA	NA	NA	0	0.12	A2G2	M5	A2G1F	A2G0F
15-2-0-1	61976.9805	13.2	NA	NA	NA	NA	NA	NA	NA	NA	NA	NA	NA	1	0.12	A2G2	M5	A2G0F	A2G1F
15-2-0-2	61976.9805	13.2	NA	NA	NA	NA	NA	NA	NA	NA	NA	NA	NA	2	0.12	M5	A2G2	A2G1F	A2G0F
15-2-0-3	61976.9805	13.2	NA	NA	NA	NA	NA	NA	NA	NA	NA	NA	NA	3	0.12	M5	A2G2	A2G0F	A2G1F
16	62025.8398	20.6	0	100.00	2	62025.8425	-0.0027	-0	16	16	3	3	1	0	50.00	A2G2	A2G2F	A2G0F	A2G0F
16-3-0	62025.8398	20.6	0	100.00	2	62025.8425	-0.0027	-0	16	16	3	3	1	0	50.00	A2G2	A2G2F	A2G0F	A2G0F
16-3-0-0	62025.8398	20.6	NA	NA	NA	NA	NA	NA	NA	NA	NA	NA	NA	0	50.00	A2G2	A2G2F	A2G0F	A2G0F
16-3-0-1	62025.8398	20.6	NA	NA	NA	NA	NA	NA	NA	NA	NA	NA	NA	1	50.00	A2G2F	A2G2	A2G0F	A2G0F
17	62072.7930	20.4	NA	NA	NA	NA	NA	NA	NA	NA	NA	NA	NA	NA	NA	NA	NA	NA	NA
18	62139.3906	100.0	0	98.83	1	62139.9410	-0.5504	-9	20	16	2	2	0	0	98.83	A2G2	A2G2	A2G2F	A2G2F
18-0-0	62139.3906	100.0	0	98.83	1	62139.9410	-0.5504	-9	20	16	2	2	0	0	98.83	A2G2	A2G2	A2G2F	A2G2F
18-2-0	62139.3906	100.0	1	0.93	4	62139.9410	-0.5504	-9	18	14	2	4	0	0	0.23	A2G2	M5	A2G2F	A2G0F
18-2-0-0	62139.3906	100.0	NA	NA	NA	NA	NA	NA	NA	NA	NA	NA	NA	0	0.23	A2G2	M5	A2G2F	A2G0F
18-2-0-1	62139.3906	100.0	NA	NA	NA	NA	NA	NA	NA	NA	NA	NA	NA	1	0.23	A2G2	M5	A2G0F	A2G2F
18-2-0-2	62139.3906	100.0	NA	NA	NA	NA	NA	NA	NA	NA	NA	NA	NA	2	0.23	M5	A2G2	A2G2F	A2G0F
18-2-0-3	62139.3906	100.0	NA	NA	NA	NA	NA	NA	NA	NA	NA	NA	NA	3	0.23	M5	A2G2	A2G0F	A2G2F
18-2-1	62139.3906	100.0	2	0.24	2	62139.9410	-0.5504	-9	18	14	2	4	0	0	0.12	A2G2	M5	A2G1F	A2G1F
18-2-1-0	62139.3906	100.0	NA	NA	NA	NA	NA	NA	NA	NA	NA	NA	NA	0	0.12	A2G2	M5	A2G1F	A2G1F
18-2-1-1	62139.3906	100.0	NA	NA	NA	NA	NA	NA	NA	NA	NA	NA	NA	1	0.12	M5	A2G2	A2G1F	A2G1F
19	62163.8867	4.0	0	97.69	1	62162.9310	0.9557	15	20	16	2	2	1	0	97.69	A2G2	A2G2	A2G2F	A2G2F
19-0-0	62163.8867	4.0	0	97.69	1	62162.9310	0.9557	15	20	16	2	2	1	0	97.69	A2G2	A2G2	A2G2F	A2G2F
19-3-0	62163.8867	4.0	1	1.16	4	62164.9938	-1.1071	-18	17	16	3	3	0	0	0.29	A2G2	A2G2F	A2G1F	A2G0F
19-3-0-0	62163.8867	4.0	NA	NA	NA	NA	NA	NA	NA	NA	NA	NA	NA	0	0.29	A2G2	A2G2F	A2G1F	A2G0F
19-3-0-1	62163.8867	4.0	NA	NA	NA	NA	NA	NA	NA	NA	NA	NA	NA	1	0.29	A2G2	A2G2F	A2G0F	A2G1F
19-3-0-2	62163.8867	4.0	NA	NA	NA	NA	NA	NA	NA	NA	NA	NA	NA	2	0.29	A2G2F	A2G2	A2G1F	A2G0F
19-3-0-3	62163.8867	4.0	NA	NA	NA	NA	NA	NA	NA	NA	NA	NA	NA	3	0.29	A2G2F	A2G2	A2G0F	A2G1F
19-2-0	62163.8867	4.0	2	0.92	4	62162.9310	0.9557	15	18	14	2	4	1	0	0.23	A2G2	M5	A2G2F	A2G0F
19-2-0-0	62163.8867	4.0	NA	NA	NA	NA	NA	NA	NA	NA	NA	NA	NA	0	0.23	A2G2	M5	A2G2F	A2G0F
19-2-0-1	62163.8867	4.0	NA	NA	NA	NA	NA	NA	NA	NA	NA	NA	NA	1	0.23	A2G2	M5	A2G0F	A2G2F
19-2-0-2	62163.8867	4.0	NA	NA	NA	NA	NA	NA	NA	NA	NA	NA	NA	2	0.23	M5	A2G2	A2G2F	A2G0F
19-2-0-3	62163.8867	4.0	NA	NA	NA	NA	NA	NA	NA	NA	NA	NA	NA	3	0.23	M5	A2G2	A2G0F	A2G2F
19-2-1	62163.8867	4.0	3	0.24	2	62162.9310	0.9557	15	18	14	2	4	1	0	0.12	A2G2	M5	A2G1F	A2G1F
19-2-1-0	62163.8867	4.0	NA	NA	NA	NA	NA	NA	NA	NA	NA	NA	NA	0	0.12	A2G2	M5	A2G1F	A2G1F
19-2-1-1	62163.8867	4.0	NA	NA	NA	NA	NA	NA	NA	NA	NA	NA	NA	1	0.12	M5	A2G2	A2G1F	A2G1F
20	62181.4141	15.4	0	79.46	2	62180.9932	0.4209	7	18	16	2	3	0	0	39.73	A2G2	A2G2	A2G2F	A2G0F
20-0-0	62181.4141	15.4	0	79.46	2	62180.9932	0.4209	7	18	16	2	3	0	0	39.73	A2G2	A2G2	A2G2F	A2G0F
20-0-0-0	62181.4141	15.4	NA	NA	NA	NA	NA	NA	NA	NA	NA	NA	NA	0	39.73	A2G2	A2G2	A2G2F	A2G0F
20-0-0-1	62181.4141	15.4	NA	NA	NA	NA	NA	NA	NA	NA	NA	NA	NA	1	39.73	A2G2	A2G2	A2G0F	A2G2F
20-0-1	62181.4141	15.4	1	20.54	1	62180.9932	0.4209	7	18	16	2	3	0	0	20.54	A2G2	A2G2	A2G1F	A2G1F
21	62221.8398	11.4	0	100.00	1	62222.0453	-0.2055	-3	16	16	2	4	0	0	100.00	A2G2	A2G2	A2G0F	A2G0F
21-0-0	62221.8398	11.4	0	100.00	1	62222.0453	-0.2055	-3	16	16	2	4	0	0	100.00	A2G2	A2G2	A2G0F	A2G0F
22	62285.9805	63.8	0	99.41	2	62286.0829	-0.1024	-2	20	16	3	2	0	0	49.71	A2G2	A2G2F	A2G2F	A2G2F
22-0-0	62285.9805	63.8	0	99.41	2	62286.0829	-0.1024	-2	20	16	3	2	0	0	49.71	A2G2	A2G2F	A2G2F	A2G2F
22-0-0-0	62285.9805	63.8	NA	NA	NA	NA	NA	NA	NA	NA	NA	NA	NA	0	49.71	A2G2	A2G2F	A2G2F	A2G2F
22-0-0-1	62285.9805	63.8	NA	NA	NA	NA	NA	NA	NA	NA	NA	NA	NA	1	49.71	A2G2F	A2G2	A2G2F	A2G2F
22-2-0	62285.9805	63.8	1	0.47	4	62286.0829	-0.1024	-2	18	14	3	4	0	0	0.12	A2G2F	M5	A2G2F	A2G0F
22-2-0-0	62285.9805	63.8	NA	NA	NA	NA	NA	NA	NA	NA	NA	NA	NA	0	0.12	A2G2F	M5	A2G2F	A2G0F
22-2-0-1	62285.9805	63.8	NA	NA	NA	NA	NA	NA	NA	NA	NA	NA	NA	1	0.12	A2G2F	M5	A2G0F	A2G2F
22-2-0-2	62285.9805	63.8	NA	NA	NA	NA	NA	NA	NA	NA	NA	NA	NA	2	0.12	M5	A2G2F	A2G2F	A2G0F
22-2-0-3	62285.9805	63.8	NA	NA	NA	NA	NA	NA	NA	NA	NA	NA	NA	3	0.12	M5	A2G2F	A2G0F	A2G2F
22-2-1	62285.9805	63.8	2	0.12	2	62286.0829	-0.1024	-2	18	14	3	4	0	0	0.06	A2G2F	M5	A2G1F	A2G1F
22-2-1-0	62285.9805	63.8	NA	NA	NA	NA	NA	NA	NA	NA	NA	NA	NA	0	0.06	A2G2F	M5	A2G1F	A2G1F
22-2-1-1	62285.9805	63.8	NA	NA	NA	NA	NA	NA	NA	NA	NA	NA	NA	1	0.06	M5	A2G2F	A2G1F	A2G1F
23	62308.7109	4.1	0	99.12	2	62309.0729	-0.3619	-6	20	16	3	2	1	0	49.56	A2G2	A2G2F	A2G2F	A2G2F
23-0-0	62308.7109	4.1	0	99.12	2	62309.0729	-0.3619	-6	20	16	3	2	1	0	49.56	A2G2	A2G2F	A2G2F	A2G2F
23-0-0-0	62308.7109	4.1	NA	NA	NA	NA	NA	NA	NA	NA	NA	NA	NA	0	49.56	A2G2	A2G2F	A2G2F	A2G2F
23-0-0-1	62308.7109	4.1	NA	NA	NA	NA	NA	NA	NA	NA	NA	NA	NA	1	49.56	A2G2F	A2G2	A2G2F	A2G2F
23-2-0	62308.7109	4.1	1	0.47	4	62309.0729	-0.3619	-6	18	14	3	4	1	0	0.12	A2G2F	M5	A2G2F	A2G0F
23-2-0-0	62308.7109	4.1	NA	NA	NA	NA	NA	NA	NA	NA	NA	NA	NA	0	0.12	A2G2F	M5	A2G2F	A2G0F
23-2-0-1	62308.7109	4.1	NA	NA	NA	NA	NA	NA	NA	NA	NA	NA	NA	1	0.12	A2G2F	M5	A2G0F	A2G2F
23-2-0-2	62308.7109	4.1	NA	NA	NA	NA	NA	NA	NA	NA	NA	NA	NA	2	0.12	M5	A2G2F	A2G2F	A2G0F
23-2-0-3	62308.7109	4.1	NA	NA	NA	NA	NA	NA	NA	NA	NA	NA	NA	3	0.12	M5	A2G2F	A2G0F	A2G2F
23-3-0	62308.7109	4.1	2	0.29	2	62311.1357	-2.4247	-39	17	16	4	3	0	0	0.15	A2G2F	A2G2F	A2G1F	A2G0F
23-3-0-0	62308.7109	4.1	NA	NA	NA	NA	NA	NA	NA	NA	NA	NA	NA	0	0.15	A2G2F	A2G2F	A2G1F	A2G0F
23-3-0-1	62308.7109	4.1	NA	NA	NA	NA	NA	NA	NA	NA	NA	NA	NA	1	0.15	A2G2F	A2G2F	A2G0F	A2G1F
23-2-1	62308.7109	4.1	3	0.12	2	62309.0729	-0.3619	-6	18	14	3	4	1	0	0.06	A2G2F	M5	A2G1F	A2G1F
23-2-1-0	62308.7109	4.1	NA	NA	NA	NA	NA	NA	NA	NA	NA	NA	NA	0	0.06	A2G2F	M5	A2G1F	A2G1F
23-2-1-1	62308.7109	4.1	NA	NA	NA	NA	NA	NA	NA	NA	NA	NA	NA	1	0.06	M5	A2G2F	A2G1F	A2G1F
24	62344.8125	3.6	0	100.00	2	62343.1344	1.6781	27	19	16	2	3	0	0	50.00	A2G2	A2G2	A2G1F	A2G2F
24-0-0	62344.8125	3.6	0	100.00	2	62343.1344	1.6781	27	19	16	2	3	0	0	50.00	A2G2	A2G2	A2G1F	A2G2F
24-0-0-0	62344.8125	3.6	NA	NA	NA	NA	NA	NA	NA	NA	NA	NA	NA	0	50.00	A2G2	A2G2	A2G1F	A2G2F
24-0-0-1	62344.8125	3.6	NA	NA	NA	NA	NA	NA	NA	NA	NA	NA	NA	1	50.00	A2G2	A2G2	A2G2F	A2G1F
25	62368.5430	0.7	0	99.43	2	62366.1244	2.4185	39	19	16	2	3	1	0	49.72	A2G2	A2G2	A2G1F	A2G2F
25-1-0	62368.5430	0.7	0	99.43	2	62366.1244	2.4185	39	19	16	2	3	1	0	49.72	A2G2	A2G2	A2G1F	A2G2F
25-1-0-0	62368.5430	0.7	NA	NA	NA	NA	NA	NA	NA	NA	NA	NA	NA	0	49.72	A2G2	A2G2	A2G1F	A2G2F
25-1-0-1	62368.5430	0.7	NA	NA	NA	NA	NA	NA	NA	NA	NA	NA	NA	1	49.72	A2G2	A2G2	A2G2F	A2G1F
25-0-0	62368.5430	0.7	1	0.57	2	62368.1872	0.3557	6	16	16	3	4	0	0	0.28	A2G2	A2G2F	A2G0F	A2G0F
25-0-0-0	62368.5430	0.7	NA	NA	NA	NA	NA	NA	NA	NA	NA	NA	NA	0	0.28	A2G2	A2G2F	A2G0F	A2G0F
25-0-0-1	62368.5430	0.7	NA	NA	NA	NA	NA	NA	NA	NA	NA	NA	NA	1	0.28	A2G2F	A2G2	A2G0F	A2G0F
26	62388.4688	2.3	0	88.84	2	62384.1866	4.2822	69	17	16	2	4	0	0	44.42	A2G2	A2G2	A2G1F	A2G0F
26-3-0	62388.4688	2.3	0	88.84	2	62384.1866	4.2822	69	17	16	2	4	0	0	44.42	A2G2	A2G2	A2G1F	A2G0F
26-3-0-0	62388.4688	2.3	NA	NA	NA	NA	NA	NA	NA	NA	NA	NA	NA	0	44.42	A2G2	A2G2	A2G1F	A2G0F
26-3-0-1	62388.4688	2.3	NA	NA	NA	NA	NA	NA	NA	NA	NA	NA	NA	1	44.42	A2G2	A2G2	A2G0F	A2G1F
26-2-0	62388.4688	2.3	1	11.16	2	62391.1772	-2.7085	-43	16	16	3	4	1	0	5.58	A2G2	A2G2F	A2G0F	A2G0F
26-2-0-0	62388.4688	2.3	NA	NA	NA	NA	NA	NA	NA	NA	NA	NA	NA	0	5.58	A2G2	A2G2F	A2G0F	A2G0F
26-2-0-1	62388.4688	2.3	NA	NA	NA	NA	NA	NA	NA	NA	NA	NA	NA	1	5.58	A2G2F	A2G2	A2G0F	A2G0F
27	62432.0664	15.2	0	100.00	1	62432.2248	-0.1584	-3	20	16	4	2	0	0	100.00	A2G2F	A2G2F	A2G2F	A2G2F
27-0-0	62432.0664	15.2	0	100.00	1	62432.2248	-0.1584	-3	20	16	4	2	0	0	100.00	A2G2F	A2G2F	A2G2F	A2G2F
28	62451.7773	0.4	0	93.03	1	62455.2148	-3.4374	-55	20	16	4	2	1	0	93.03	A2G2F	A2G2F	A2G2F	A2G2F
28-0-0	62451.7773	0.4	0	93.03	1	62455.2148	-3.4374	-55	20	16	4	2	1	0	93.03	A2G2F	A2G2F	A2G2F	A2G2F
28-4-0	62451.7773	0.4	1	6.97	4	62448.2241	3.5532	57	19	14	3	4	0	0	1.74	A2G2F	M5	A2G2F	A2G1F
28-4-0-0	62451.7773	0.4	NA	NA	NA	NA	NA	NA	NA	NA	NA	NA	NA	0	1.74	A2G2F	M5	A2G2F	A2G1F
28-4-0-1	62451.7773	0.4	NA	NA	NA	NA	NA	NA	NA	NA	NA	NA	NA	1	1.74	A2G2F	M5	A2G1F	A2G2F
28-4-0-2	62451.7773	0.4	NA	NA	NA	NA	NA	NA	NA	NA	NA	NA	NA	2	1.74	M5	A2G2F	A2G2F	A2G1F
28-4-0-3	62451.7773	0.4	NA	NA	NA	NA	NA	NA	NA	NA	NA	NA	NA	3	1.74	M5	A2G2F	A2G1F	A2G2F
29	62505.1992	15.5	0	100.00	1	62505.2757	-0.0765	-1	20	16	2	3	0	0	100.00	A2G2	A2G2	A2G2F	A2G2F
29-0-0	62505.1992	15.5	0	100.00	1	62505.2757	-0.0765	-1	20	16	2	3	0	0	100.00	A2G2	A2G2	A2G2F	A2G2F
30	62586.4062	10.8	NA	NA	NA	NA	NA	NA	NA	NA	NA	NA	NA	NA	NA	NA	NA	NA	NA
31	62651.4453	13.0	0	100.00	2	62651.4176	0.0277	0	20	16	3	3	0	0	50.00	A2G2	A2G2F	A2G2F	A2G2F
31-0-0	62651.4453	13.0	0	100.00	2	62651.4176	0.0277	0	20	16	3	3	0	0	50.00	A2G2	A2G2F	A2G2F	A2G2F
31-0-0-0	62651.4453	13.0	NA	NA	NA	NA	NA	NA	NA	NA	NA	NA	NA	0	50.00	A2G2	A2G2F	A2G2F	A2G2F
31-0-0-1	62651.4453	13.0	NA	NA	NA	NA	NA	NA	NA	NA	NA	NA	NA	1	50.00	A2G2F	A2G2	A2G2F	A2G2F
32	62731.2344	17.7	0	100.00	2	62731.4591	-0.2248	-4	19	16	2	4	1	0	50.00	A2G2	A2G2	A2G1F	A2G2F
32-0-0	62731.2344	17.7	0	100.00	2	62731.4591	-0.2248	-4	19	16	2	4	1	0	50.00	A2G2	A2G2	A2G1F	A2G2F
32-0-0-0	62731.2344	17.7	NA	NA	NA	NA	NA	NA	NA	NA	NA	NA	NA	0	50.00	A2G2	A2G2	A2G1F	A2G2F
32-0-0-1	62731.2344	17.7	NA	NA	NA	NA	NA	NA	NA	NA	NA	NA	NA	1	50.00	A2G2	A2G2	A2G2F	A2G1F
33	62771.9023	1.3	NA	NA	NA	NA	NA	NA	NA	NA	NA	NA	NA	NA	NA	NA	NA	NA	NA
34	62797.3320	17.9	0	100.00	1	62797.5595	-0.2275	-4	20	16	4	3	0	0	100.00	A2G2F	A2G2F	A2G2F	A2G2F
34-0-0	62797.3320	17.9	0	100.00	1	62797.5595	-0.2275	-4	20	16	4	3	0	0	100.00	A2G2F	A2G2F	A2G2F	A2G2F
35	62872.0273	2.6	0	100.00	1	62870.6104	1.4169	23	20	16	2	4	0	0	100.00	A2G2	A2G2	A2G2F	A2G2F
35-0-0	62872.0273	2.6	0	100.00	1	62870.6104	1.4169	23	20	16	2	4	0	0	100.00	A2G2	A2G2	A2G2F	A2G2F
36	62916.5273	0.9	NA	NA	NA	NA	NA	NA	NA	NA	NA	NA	NA	NA	NA	NA	NA	NA	NA
37	62939.9766	2.8	NA	NA	NA	NA	NA	NA	NA	NA	NA	NA	NA	NA	NA	NA	NA	NA	NA
38	63016.5938	2.7	0	100.00	2	63016.7523	-0.1586	-3	20	16	3	4	0	0	50.00	A2G2	A2G2F	A2G2F	A2G2F
38-0-0	63016.5938	2.7	0	100.00	2	63016.7523	-0.1586	-3	20	16	3	4	0	0	50.00	A2G2	A2G2F	A2G2F	A2G2F
38-0-0-0	63016.5938	2.7	NA	NA	NA	NA	NA	NA	NA	NA	NA	NA	NA	0	50.00	A2G2	A2G2F	A2G2F	A2G2F
38-0-0-1	63016.5938	2.7	NA	NA	NA	NA	NA	NA	NA	NA	NA	NA	NA	1	50.00	A2G2F	A2G2	A2G2F	A2G2F
39	63056.1328	4.8	NA	NA	NA	NA	NA	NA	NA	NA	NA	NA	NA	NA	NA	NA	NA	NA	NA
40	63094.5234	2.3	NA	NA	NA	NA	NA	NA	NA	NA	NA	NA	NA	NA	NA	NA	NA	NA	NA
41	63159.5156	4.4	0	100.00	1	63162.8942	-3.3786	-53	20	16	4	4	0	0	100.00	A2G2F	A2G2F	A2G2F	A2G2F
41-0-0	63159.5156	4.4	0	100.00	1	63162.8942	-3.3786	-53	20	16	4	4	0	0	100.00	A2G2F	A2G2F	A2G2F	A2G2F
42	63201.3086	2.3	NA	NA	NA	NA	NA	NA	NA	NA	NA	NA	NA	NA	NA	NA	NA	NA	NA
43	63515.8672	1.2	NA	NA	NA	NA	NA	NA	NA	NA	NA	NA	NA	NA	NA	NA	NA	NA	NA
44	63578.4297	2.0	NA	NA	NA	NA	NA	NA	NA	NA	NA	NA	NA	NA	NA	NA	NA	NA	NA
45	63971.3242	0.8	NA	NA	NA	NA	NA	NA	NA	NA	NA	NA	NA	NA	NA	NA	NA	NA	NA
46	64223.8594	12.3	NA	NA	NA	NA	NA	NA	NA	NA	NA	NA	NA	NA	NA	NA	NA	NA	NA
47	64339.1055	7.4	NA	NA	NA	NA	NA	NA	NA	NA	NA	NA	NA	NA	NA	NA	NA	NA	NA
48	64539.5547	1.5	NA	NA	NA	NA	NA	NA	NA	NA	NA	NA	NA	NA	NA	NA	NA	NA	NA
