# Supplementary material for: Native mass spectrometry combined with enzymatic dissection unravels glycoform heterogeneity of biopharmaceuticals
Source: Nat Commun. 2018 Apr 30;9:1713. doi: 10.1038/s41467-018-04061-7 (PMC5928108; doi:10.1038/s41467-018-04061-7)
Supplement: Supplementary file 4 — Supplementary Data 1 [file 41467_2018_4061_MOESM4_ESM.zip › fig_3a/3a_6_processing_script.ipynb]

# %% [markdown]
# N-glycans of the Etanercept TNFR domain

# %% [code]
import numpy as np
import pandas as pd

# %% [code]
tnfr = pd.read_csv("3a_5_search_results.csv", header=29)
tnfr.head()

# %% [markdown]
Remove permutations.

# %% [code]
tnfr = tnfr[~tnfr.ID.str.contains("\d+-\d+-\d+-\d+")]

# %% [markdown]
Remove parent rows of annotated peaks.

# %% [code]
tnfr = tnfr[~tnfr.ID.str.contains("^\d*$") | tnfr.Hit.isnull()]

# %% [markdown]
Convert columns that only contain integers (strings) to int (str).

# %% [code]
int_cols = ["Hit", "# Perms", "Hex", "HexNAc", "Fuc", "O-Core", "Na"]
str_cols = ["N149_A", "N149_B", "N171_A", "N171_B"]
tnfr = (
    tnfr
    .fillna({col: 0 for col in int_cols})
    .fillna({col: "" for col in str_cols})
    .astype({col: int for col in int_cols})
    .astype({col: str for col in str_cols}))
tnfr.head()

# %% [markdown]
Create a new two-level index, reorder columns and remove unneeded ones.

# %% [code]
tnfr.ID = tnfr.ID.str.split("-", expand=True)[0]

# %% [code]
tnfr["ID2"] = tnfr.groupby("ID").cumcount()

# %% [code]
columns = list(tnfr.columns)
reordered_columns = [columns[0]] + [columns[-1]] + columns[1:-1]
tnfr = tnfr.reindex(columns=reordered_columns).drop(["Hit", "Perm", "Perm Score"], axis=1)
tnfr

# %% [code]
tnfr.to_csv("3a_7_figure_data.csv",
          index=False,
          na_rep="NA")
