# Supplementary material for: Native mass spectrometry combined with enzymatic dissection unravels glycoform heterogeneity of biopharmaceuticals
Source: Nat Commun. 2018 Apr 30;9:1713. doi: 10.1038/s41467-018-04061-7 (PMC5928108; doi:10.1038/s41467-018-04061-7)
Supplement: Supplementary file 4 — Supplementary Data 1 [file 41467_2018_4061_MOESM4_ESM.zip › fig_3a/3a_7_figure_data.csv]

ID	ID2	Exp. Mass	%	Hit Score	# Perms	Theo. Mass	Da	ppm	Hex	HexNAc	Fuc	O-Core	Na	N149_A	N149_B	N171_A	N171_B
0	0	60960.8242	1.2	100.0	1	60961.8325	-1.0083	-17.0	20	12	2	1	0	M5	M5	A2G2F	A2G2F
1	0	61201.418	1.0	99.88	4	61206.0781	-4.6601	-76.0	19	14	2	1	0	A2G2	M5	A2G2F	A2G1F
1	1	61201.418	1.0	0.12	2	61206.0781	-4.6601	-76.0	17	12	2	3	0	M5	M5	A2G1F	A2G0F
2	0	61367.0391	1.3	99.7	2	61368.2194	-1.1803	-19.0	20	14	2	1	0	A2G2	M5	A2G2F	A2G2F
2	1	61367.0391	1.3	0.23	2	61368.2194	-1.1803	-19.0	18	12	2	3	0	M5	M5	A2G2F	A2G0F
2	2	61367.0391	1.3	0.06	1	61368.2194	-1.1803	-19.0	18	12	2	3	0	M5	M5	A2G1F	A2G1F
3	0	61406.3984	3.8	98.83	1	61409.2715	-2.8731	-47.0	20	16	2	0	0	A2G2	A2G2	A2G2F	A2G2F
3	1	61406.3984	3.8	0.93	4	61409.2715	-2.8731	-47.0	18	14	2	2	0	A2G2	M5	A2G2F	A2G0F
3	2	61406.3984	3.8	0.24	2	61409.2715	-2.8731	-47.0	18	14	2	2	0	A2G2	M5	A2G1F	A2G1F
3	3	61406.3984	3.8	0.0	1	61409.2715	-2.8731	-47.0	16	12	2	4	0	M5	M5	A2G0F	A2G0F
4	0	61448.7344	6.5	79.31	2	61450.3237	-1.5893	-26.0	18	16	2	1	0	A2G2	A2G2	A2G2F	A2G0F
4	1	61448.7344	6.5	20.5	1	61450.3237	-1.5893	-26.0	18	16	2	1	0	A2G2	A2G2	A2G1F	A2G1F
4	2	61448.7344	6.5	0.19	2	61450.3237	-1.5893	-26.0	16	14	2	3	0	A2G2	M5	A2G0F	A2G0F
5	0	61495.8984	2.3	100.0	1	61491.3759	4.5225	74.0	16	16	2	2	0	A2G2	A2G2	A2G0F	A2G0F
6	0	61564.3672	18.1	100.0	2	61562.4041	1.9631	32.0	19	16	4	0	1	A2G2F	A2G2F	A2G1F	A2G2F
7	0	61610.5391	7.8	99.53	2	61612.465	-1.9259	-31.0	19	16	2	1	0	A2G2	A2G2	A2G1F	A2G2F
7	1	61610.5391	7.8	0.47	4	61612.465	-1.9259	-31.0	17	14	2	3	0	A2G2	M5	A2G1F	A2G0F
8	0	61659.7461	10.4	100.0	2	61660.5078	-0.7617	-12.0	16	16	3	2	1	A2G2	A2G2F	A2G0F	A2G0F
9	0	61710.375	8.4	NA	0	NA	NA	NA	0	0	0	0	0
10	0	61732.8789	1.5	99.7	2	61733.5541	-0.6752	-11.0	20	14	2	2	0	A2G2	M5	A2G2F	A2G2F
10	1	61732.8789	1.5	0.23	2	61733.5541	-0.6752	-11.0	18	12	2	4	0	M5	M5	A2G2F	A2G0F
10	2	61732.8789	1.5	0.06	1	61733.5541	-0.6752	-11.0	18	12	2	4	0	M5	M5	A2G1F	A2G1F
11	0	61773.9297	51.4	98.83	1	61774.6063	-0.6766	-11.0	20	16	2	1	0	A2G2	A2G2	A2G2F	A2G2F
11	1	61773.9297	51.4	0.93	4	61774.6063	-0.6766	-11.0	18	14	2	3	0	A2G2	M5	A2G2F	A2G0F
11	2	61773.9297	51.4	0.24	2	61774.6063	-0.6766	-11.0	18	14	2	3	0	A2G2	M5	A2G1F	A2G1F
12	0	61815.125	14.1	79.31	2	61815.6584	-0.5334	-9.0	18	16	2	2	0	A2G2	A2G2	A2G2F	A2G0F
12	1	61815.125	14.1	20.5	1	61815.6584	-0.5334	-9.0	18	16	2	2	0	A2G2	A2G2	A2G1F	A2G1F
12	2	61815.125	14.1	0.19	2	61815.6584	-0.5334	-9.0	16	14	2	4	0	A2G2	M5	A2G0F	A2G0F
13	0	61859.6172	6.6	100.0	1	61856.7106	2.9066	47.0	16	16	2	3	0	A2G2	A2G2	A2G0F	A2G0F
14	0	61924.5938	32.1	93.38	2	61920.7482	3.8456	62.0	20	16	3	1	0	A2G2	A2G2F	A2G2F	A2G2F
14	1	61924.5938	32.1	6.07	2	61927.7388	-3.145	-51.0	19	16	4	1	1	A2G2F	A2G2F	A2G1F	A2G2F
14	2	61924.5938	32.1	0.44	4	61920.7482	3.8456	62.0	18	14	3	3	0	A2G2F	M5	A2G2F	A2G0F
14	3	61924.5938	32.1	0.11	2	61920.7482	3.8456	62.0	18	14	3	3	0	A2G2F	M5	A2G1F	A2G1F
15	0	61976.9805	13.2	99.53	2	61977.7997	-0.8192	-13.0	19	16	2	2	0	A2G2	A2G2	A2G1F	A2G2F
15	1	61976.9805	13.2	0.47	4	61977.7997	-0.8192	-13.0	17	14	2	4	0	A2G2	M5	A2G1F	A2G0F
16	0	62025.8398	20.6	100.0	2	62025.8425	-0.0027	0.0	16	16	3	3	1	A2G2	A2G2F	A2G0F	A2G0F
17	0	62072.793	20.4	NA	0	NA	NA	NA	0	0	0	0	0
18	0	62139.3906	100.0	98.83	1	62139.941	-0.5504	-9.0	20	16	2	2	0	A2G2	A2G2	A2G2F	A2G2F
18	1	62139.3906	100.0	0.93	4	62139.941	-0.5504	-9.0	18	14	2	4	0	A2G2	M5	A2G2F	A2G0F
18	2	62139.3906	100.0	0.24	2	62139.941	-0.5504	-9.0	18	14	2	4	0	A2G2	M5	A2G1F	A2G1F
19	0	62163.8867	4.0	97.69	1	62162.931	0.9557	15.0	20	16	2	2	1	A2G2	A2G2	A2G2F	A2G2F
19	1	62163.8867	4.0	1.16	4	62164.9938	-1.1071	-18.0	17	16	3	3	0	A2G2	A2G2F	A2G1F	A2G0F
19	2	62163.8867	4.0	0.92	4	62162.931	0.9557	15.0	18	14	2	4	1	A2G2	M5	A2G2F	A2G0F
19	3	62163.8867	4.0	0.24	2	62162.931	0.9557	15.0	18	14	2	4	1	A2G2	M5	A2G1F	A2G1F
20	0	62181.4141	15.4	79.46	2	62180.9932	0.4209	7.0	18	16	2	3	0	A2G2	A2G2	A2G2F	A2G0F
20	1	62181.4141	15.4	20.54	1	62180.9932	0.4209	7.0	18	16	2	3	0	A2G2	A2G2	A2G1F	A2G1F
21	0	62221.8398	11.4	100.0	1	62222.0453	-0.2055	-3.0	16	16	2	4	0	A2G2	A2G2	A2G0F	A2G0F
22	0	62285.9805	63.8	99.41	2	62286.0829	-0.1024	-2.0	20	16	3	2	0	A2G2	A2G2F	A2G2F	A2G2F
22	1	62285.9805	63.8	0.47	4	62286.0829	-0.1024	-2.0	18	14	3	4	0	A2G2F	M5	A2G2F	A2G0F
22	2	62285.9805	63.8	0.12	2	62286.0829	-0.1024	-2.0	18	14	3	4	0	A2G2F	M5	A2G1F	A2G1F
23	0	62308.7109	4.1	99.12	2	62309.0729	-0.3619	-6.0	20	16	3	2	1	A2G2	A2G2F	A2G2F	A2G2F
23	1	62308.7109	4.1	0.47	4	62309.0729	-0.3619	-6.0	18	14	3	4	1	A2G2F	M5	A2G2F	A2G0F
23	2	62308.7109	4.1	0.29	2	62311.1357	-2.4247	-39.0	17	16	4	3	0	A2G2F	A2G2F	A2G1F	A2G0F
23	3	62308.7109	4.1	0.12	2	62309.0729	-0.3619	-6.0	18	14	3	4	1	A2G2F	M5	A2G1F	A2G1F
24	0	62344.8125	3.6	100.0	2	62343.1344	1.6781	27.0	19	16	2	3	0	A2G2	A2G2	A2G1F	A2G2F
25	0	62368.543	0.7	99.43	2	62366.1244	2.4185	39.0	19	16	2	3	1	A2G2	A2G2	A2G1F	A2G2F
25	1	62368.543	0.7	0.57	2	62368.1872	0.3557	6.0	16	16	3	4	0	A2G2	A2G2F	A2G0F	A2G0F
26	0	62388.4688	2.3	88.84	2	62384.1866	4.2822	69.0	17	16	2	4	0	A2G2	A2G2	A2G1F	A2G0F
26	1	62388.4688	2.3	11.16	2	62391.1772	-2.7085	-43.0	16	16	3	4	1	A2G2	A2G2F	A2G0F	A2G0F
27	0	62432.0664	15.2	100.0	1	62432.2248	-0.1584	-3.0	20	16	4	2	0	A2G2F	A2G2F	A2G2F	A2G2F
28	0	62451.7773	0.4	93.03	1	62455.2148	-3.4374	-55.0	20	16	4	2	1	A2G2F	A2G2F	A2G2F	A2G2F
28	1	62451.7773	0.4	6.97	4	62448.2241	3.5532	57.0	19	14	3	4	0	A2G2F	M5	A2G2F	A2G1F
29	0	62505.1992	15.5	100.0	1	62505.2757	-0.0765	-1.0	20	16	2	3	0	A2G2	A2G2	A2G2F	A2G2F
30	0	62586.4062	10.8	NA	0	NA	NA	NA	0	0	0	0	0
31	0	62651.4453	13.0	100.0	2	62651.4176	0.0277	0.0	20	16	3	3	0	A2G2	A2G2F	A2G2F	A2G2F
32	0	62731.2344	17.7	100.0	2	62731.4591	-0.2248	-4.0	19	16	2	4	1	A2G2	A2G2	A2G1F	A2G2F
33	0	62771.9023	1.3	NA	0	NA	NA	NA	0	0	0	0	0
34	0	62797.332	17.9	100.0	1	62797.5595	-0.2275	-4.0	20	16	4	3	0	A2G2F	A2G2F	A2G2F	A2G2F
35	0	62872.0273	2.6	100.0	1	62870.6104	1.4169	23.0	20	16	2	4	0	A2G2	A2G2	A2G2F	A2G2F
36	0	62916.5273	0.9	NA	0	NA	NA	NA	0	0	0	0	0
37	0	62939.9766	2.8	NA	0	NA	NA	NA	0	0	0	0	0
38	0	63016.5938	2.7	100.0	2	63016.7523	-0.1586	-3.0	20	16	3	4	0	A2G2	A2G2F	A2G2F	A2G2F
39	0	63056.1328	4.8	NA	0	NA	NA	NA	0	0	0	0	0
40	0	63094.5234	2.3	NA	0	NA	NA	NA	0	0	0	0	0
41	0	63159.5156	4.4	100.0	1	63162.8942	-3.3786	-53.0	20	16	4	4	0	A2G2F	A2G2F	A2G2F	A2G2F
42	0	63201.3086	2.3	NA	0	NA	NA	NA	0	0	0	0	0
43	0	63515.8672	1.2	NA	0	NA	NA	NA	0	0	0	0	0
44	0	63578.4297	2.0	NA	0	NA	NA	NA	0	0	0	0	0
45	0	63971.3242	0.8	NA	0	NA	NA	NA	0	0	0	0	0
46	0	64223.8594	12.3	NA	0	NA	NA	NA	0	0	0	0	0
47	0	64339.1055	7.4	NA	0	NA	NA	NA	0	0	0	0	0
48	0	64539.5547	1.5	NA	0	NA	NA	NA	0	0	0	0	0
