# Supplementary material for: Native mass spectrometry combined with enzymatic dissection unravels glycoform heterogeneity of biopharmaceuticals
Source: Nat Commun. 2018 Apr 30;9:1713. doi: 10.1038/s41467-018-04061-7 (PMC5928108; doi:10.1038/s41467-018-04061-7)
Supplement: Supplementary file 4 — Supplementary Data 1 [file 41467_2018_4061_MOESM4_ESM.zip › fig_3b/3b_0_settings.xml]

<?xml version='1.0' encoding='utf-8'?>
<settings>
  <sequence>&gt;Etanercept Fc chain A
GPSVFLFPPKPKDTLMISRTPEVTCVVVDVSHEDPEVKFNWYVD
GVEVHNAKTKPREEQYNSTYRVVSVLTVLHQDWLNGKEYKCKVSNKALPAPIEKTISKAK
GQPREPQVYTLPPSREEMTKNQVSLTCLVKGFYPSDIAVEWESNGQPENNYKTTPPVLDS
DGSFFLYSKLTVDKSRWQQGNVFSCSVMHEALHNHYTQKSLSLSPG

&gt;Etanercept Fc chain B (homodimer)
GPSVFLFPPKPKDTLMISRTPEVTCVVVDVSHEDPEVKFNWYVD
GVEVHNAKTKPREEQYNSTYRVVSVLTVLHQDWLNGKEYKCKVSNKALPAPIEKTISKAK
GQPREPQVYTLPPSREEMTKNQVSLTCLVKGFYPSDIAVEWESNGQPENNYKTTPPVLDS
DGSFFLYSKLTVDKSRWQQGNVFSCSVMHEALHNHYTQKSLSLSPG</sequence>
  <disulfides>4</disulfides>
  <pngasef>False</pngasef>
  <mass-set>Average (Zhang/BPF)</mass-set>
  <tolerance-value>5.0</tolerance-value>
  <tolerance-flavor>0</tolerance-flavor>
  <masslist>
    <dataframe>
      <columns>
        <column dtype="float64">avg_mass</column>
        <column dtype="float64">rel_abundance</column>
      </columns>
      <rows>
        <row id="0">
          <cell>50236.4609375</cell>
          <cell>2.61641319475</cell>
        </row>
        <row id="1">
          <cell>50318.5703125</cell>
          <cell>6.81225859932</cell>
        </row>
        <row id="2">
          <cell>50405.3867188</cell>
          <cell>2.49621368966</cell>
        </row>
        <row id="3">
          <cell>50464.7382812</cell>
          <cell>100.0</cell>
        </row>
        <row id="4">
          <cell>50488.1835938</cell>
          <cell>13.1528828588</cell>
        </row>
        <row id="5">
          <cell>50508.4960938</cell>
          <cell>0.387952743406</cell>
        </row>
        <row id="6">
          <cell>50539.5234375</cell>
          <cell>4.42565040517</cell>
        </row>
        <row id="7">
          <cell>50565.0742188</cell>
          <cell>5.02356858872</cell>
        </row>
        <row id="8">
          <cell>50592.546875</cell>
          <cell>26.8539879432</cell>
        </row>
        <row id="9">
          <cell>50626.6796875</cell>
          <cell>91.881306939</cell>
        </row>
        <row id="10">
          <cell>50650.3554688</cell>
          <cell>9.44042957802</cell>
        </row>
        <row id="11">
          <cell>50669.8203125</cell>
          <cell>1.53468474096</cell>
        </row>
        <row id="12">
          <cell>50700.9296875</cell>
          <cell>3.29616223263</cell>
        </row>
        <row id="13">
          <cell>50723.671875</cell>
          <cell>6.58761279291</cell>
        </row>
        <row id="14">
          <cell>50754.5664062</cell>
          <cell>21.0073741154</cell>
        </row>
        <row id="15">
          <cell>50788.6835938</cell>
          <cell>51.9742661454</cell>
        </row>
        <row id="16">
          <cell>50812.0390625</cell>
          <cell>6.06169956694</cell>
        </row>
        <row id="17">
          <cell>50831.3984375</cell>
          <cell>1.52518288049</cell>
        </row>
        <row id="18">
          <cell>50863.0546875</cell>
          <cell>1.28290393408</cell>
        </row>
        <row id="19">
          <cell>50884.6796875</cell>
          <cell>3.89832570839</cell>
        </row>
        <row id="20">
          <cell>50916.484375</cell>
          <cell>12.0309855124</cell>
        </row>
        <row id="21">
          <cell>50950.8554688</cell>
          <cell>13.7781093034</cell>
        </row>
        <row id="22">
          <cell>50973.0976562</cell>
          <cell>1.91012038207</cell>
        </row>
        <row id="23">
          <cell>50992.6210938</cell>
          <cell>1.10306661399</cell>
        </row>
        <row id="24">
          <cell>51045.3984375</cell>
          <cell>1.46196897074</cell>
        </row>
        <row id="25">
          <cell>51078.5117188</cell>
          <cell>4.57226312764</cell>
        </row>
        <row id="26">
          <cell>51241.0273438</cell>
          <cell>1.5089209561</cell>
        </row>
      </rows>
    </dataframe>
  </masslist>
  <monomers>
    <dataframe>
      <columns>
        <column dtype="bool">Checked</column>
        <column dtype="object">Name</column>
        <column dtype="object">Composition</column>
        <column dtype="float64">Mass</column>
        <column dtype="int64">Min</column>
        <column dtype="int64">Max</column>
      </columns>
      <rows>
        <row id="0">
          <cell>True</cell>
          <cell>Hex</cell>
          <cell>C6 H10 O5</cell>
          <cell>162.14127000000002</cell>
          <cell>0</cell>
          <cell>-1</cell>
        </row>
        <row id="1">
          <cell>True</cell>
          <cell>HexNAc</cell>
          <cell>C8 H13 O5 N1</cell>
          <cell>203.193444</cell>
          <cell>0</cell>
          <cell>-1</cell>
        </row>
        <row id="2">
          <cell>False</cell>
          <cell>Neu5Ac</cell>
          <cell>C11 H17 O8 N1</cell>
          <cell>291.25579600000003</cell>
          <cell>0</cell>
          <cell>-1</cell>
        </row>
        <row id="3">
          <cell>True</cell>
          <cell>Fuc</cell>
          <cell>C6 H10 O4</cell>
          <cell>146.1419</cell>
          <cell>0</cell>
          <cell>-1</cell>
        </row>
        <row id="4">
          <cell>True</cell>
          <cell>C-Lys</cell>
          <cell>C6 H12 N2 O</cell>
          <cell>128.17310600000002</cell>
          <cell>0</cell>
          <cell>2</cell>
        </row>
        <row id="5">
          <cell>True</cell>
          <cell>Na</cell>
          <cell>22.99</cell>
          <cell>22.99</cell>
          <cell>0</cell>
          <cell>1</cell>
        </row>
      </rows>
    </dataframe>
  </monomers>
  <polymers>
    <dataframe>
      <columns>
        <column dtype="bool">Checked</column>
        <column dtype="object">Name</column>
        <column dtype="object">Composition</column>
        <column dtype="object">Sites</column>
        <column dtype="float64">Abundance</column>
      </columns>
      <rows>
        <row id="0">
          <cell>True</cell>
          <cell>M5</cell>
          <cell>5 Hex, 2 HexNAc</cell>
          <cell>ch_A, ch_B</cell>
          <cell>4.2</cell>
        </row>
        <row id="1">
          <cell>True</cell>
          <cell>A2G0</cell>
          <cell>3 Hex, 4 HexNAc</cell>
          <cell>ch_A, ch_B</cell>
          <cell>2.4</cell>
        </row>
        <row id="2">
          <cell>True</cell>
          <cell>A2G0F</cell>
          <cell>3 Hex, 4 HexNAc, 1 Fuc</cell>
          <cell>ch_A, ch_B</cell>
          <cell>47.5</cell>
        </row>
        <row id="3">
          <cell>True</cell>
          <cell>A2G1F</cell>
          <cell>4 Hex, 4 HexNAc, 1 Fuc</cell>
          <cell>ch_A, ch_B</cell>
          <cell>38.9</cell>
        </row>
        <row id="4">
          <cell>True</cell>
          <cell>A2G2F</cell>
          <cell>5 Hex, 4 HexNAc, 1 Fuc</cell>
          <cell>ch_A, ch_B</cell>
          <cell>7.0</cell>
        </row>
      </rows>
    </dataframe>
  </polymers>
</settings>
