# Supplementary material for: Native mass spectrometry combined with enzymatic dissection unravels glycoform heterogeneity of biopharmaceuticals
Source: Nat Commun. 2018 Apr 30;9:1713. doi: 10.1038/s41467-018-04061-7 (PMC5928108; doi:10.1038/s41467-018-04061-7)
Supplement: Supplementary file 4 — Supplementary Data 1 [file 41467_2018_4061_MOESM4_ESM.zip › fig_3b/3b_4b_deconvoluted_spectrum.csv]

avg_mass	rel_abundance
50236.4609375	2.61641319475
50318.5703125	6.81225859932
50405.3867188	2.49621368966
50464.7382812	100.0
50488.1835938	13.1528828588
50508.4960938	0.387952743406
50539.5234375	4.42565040517
50565.0742188	5.02356858872
50592.546875	26.8539879432
50626.6796875	91.881306939
50650.3554688	9.44042957802
50669.8203125	1.53468474096
50700.9296875	3.29616223263
50723.671875	6.58761279291
50754.5664062	21.0073741154
50788.6835938	51.9742661454
50812.0390625	6.06169956694
50831.3984375	1.52518288049
50863.0546875	1.28290393408
50884.6796875	3.89832570839
50916.484375	12.0309855124
50950.8554688	13.7781093034
50973.0976562	1.91012038207
50992.6210938	1.10306661399
51045.3984375	1.46196897074
51078.5117188	4.57226312764
51241.0273438	1.5089209561
