# Supplementary material for: Native mass spectrometry combined with enzymatic dissection unravels glycoform heterogeneity of biopharmaceuticals
Source: Nat Commun. 2018 Apr 30;9:1713. doi: 10.1038/s41467-018-04061-7 (PMC5928108; doi:10.1038/s41467-018-04061-7)
Supplement: Supplementary file 4 — Supplementary Data 1 [file 41467_2018_4061_MOESM4_ESM.zip › fig_3b/3b_5_search_results.csv]

# Combinatorial search results by MoFi
# Structure search (stage 2)	all results
# Date: Mit 24 Jän 2018 11:02:55 CET
# Sequence: >Etanercept Fc chain A\nGPSVFLFPPKPKDTLMISRTPEVTCVVVDVSHEDPEVKFNWYVD\nGVEVHNAKTKPREEQYNSTYRVVSVLTVLHQDWLNGKEYKCKVSNKALPAPIEKTISKAK\nGQPREPQVYTLPPSREEMTKNQVSLTCLVKGFYPSDIAVEWESNGQPENNYKTTPPVLDS\nDGSFFLYSKLTVDKSRWQQGNVFSCSVMHEALHNHYTQKSLSLSPG\n\n>Etanercept Fc chain B (homodimer)\nGPSVFLFPPKPKDTLMISRTPEVTCVVVDVSHEDPEVKFNWYVD\nGVEVHNAKTKPREEQYNSTYRVVSVLTVLHQDWLNGKEYKCKVSNKALPAPIEKTISKAK\…
# Masses: 50236.4609375	50318.5703125	50405.3867188	50464.7382812	50488.1835938	50508.4960938	50539.5234375	50565.0742188	50592.546875	50626.6796875	50650.3554688	50669.8203125	50700.9296875	50723.671875	50754.5664062	50788.6835938	50812.0390625	50831.3984375	50863.0546875	50884.6796875	50916.484375	50950.8554688	50973.0976562	50992.6210938	51045.3984375	51078.5117188	51241.0273438
# Tolerance: 5.0 Da
# Mass set: Average (Zhang/BPF)
# atom; atomic weight
# C; 12.01079
# H; 1.007968
# N; 14.00669
# O; 15.99937
# P; 30.973763
# S; 32.0639
# Composition:
# name; formula; mass; min_count; max_count
# Hex; C6 H10 O5; 162.1413; 0; max
# HexNAc; C8 H13 O5 N1; 203.1934; 0; max
# Fuc; C6 H10 O4; 146.1419; 0; max
# C-Lys; C6 H12 N2 O; 128.1731; 0; 2
# Na; 22.99; 22.9900; 0; 1
# Structure:
# name; composition; sites; abundance
# M5; 5 Hex	2 HexNAc; ch_A	ch_B; 4.20
# A2G0; 3 Hex	4 HexNAc; ch_A	ch_B; 2.40
# A2G0F; 3 Hex	4 HexNAc	1 Fuc; ch_A	ch_B; 47.50
# A2G1F; 4 Hex	4 HexNAc	1 Fuc; ch_A	ch_B; 38.90
# A2G2F; 5 Hex	4 HexNAc	1 Fuc; ch_A	ch_B; 7.00
ID	Exp. Mass	%	Hit	Hit Score	# Perms	Theo. Mass	Da	ppm	Hex	HexNAc	Fuc	C-Lys	Na	Perm	Perm Score	ch_A	ch_B
0	50236.4609	2.6	0	95.19	2	50235.8978	0.5631	11	8	6	1	0	0	0	47.60	M5	A2G0F
0-0-0	50236.4609	2.6	0	95.19	2	50235.8978	0.5631	11	8	6	1	0	0	0	47.60	M5	A2G0F
0-0-0-0	50236.4609	2.6	NA	NA	NA	NA	NA	NA	NA	NA	NA	NA	NA	0	47.60	M5	A2G0F
0-0-0-1	50236.4609	2.6	NA	NA	NA	NA	NA	NA	NA	NA	NA	NA	NA	1	47.60	A2G0F	M5
0-4-0	50236.4609	2.6	1	4.81	2	50240.9190	-4.4581	-89	8	6	0	1	1	0	2.40	M5	A2G0
0-4-0-0	50236.4609	2.6	NA	NA	NA	NA	NA	NA	NA	NA	NA	NA	NA	0	2.40	M5	A2G0
0-4-0-1	50236.4609	2.6	NA	NA	NA	NA	NA	NA	NA	NA	NA	NA	NA	1	2.40	A2G0	M5
1	50318.5703	6.8	0	97.54	2	50318.0022	0.5681	11	6	8	1	0	0	0	48.77	A2G0	A2G0F
1-0-0	50318.5703	6.8	0	97.54	2	50318.0022	0.5681	11	6	8	1	0	0	0	48.77	A2G0	A2G0F
1-0-0-0	50318.5703	6.8	NA	NA	NA	NA	NA	NA	NA	NA	NA	NA	NA	0	48.77	A2G0	A2G0F
1-0-0-1	50318.5703	6.8	NA	NA	NA	NA	NA	NA	NA	NA	NA	NA	NA	1	48.77	A2G0F	A2G0
1-4-0	50318.5703	6.8	1	2.46	1	50323.0234	-4.4531	-88	6	8	0	1	1	0	2.46	A2G0	A2G0
2	50405.3867	2.5	NA	NA	NA	NA	NA	NA	NA	NA	NA	NA	NA	NA	NA	NA	NA
3	50464.7383	100.0	0	90.82	1	50464.1441	0.5942	12	6	8	2	0	0	0	90.82	A2G0F	A2G0F
3-0-0	50464.7383	100.0	0	90.82	1	50464.1441	0.5942	12	6	8	2	0	0	0	90.82	A2G0F	A2G0F
3-5-0	50464.7383	100.0	1	9.18	2	50469.1653	-4.4270	-88	6	8	1	1	1	0	4.59	A2G0	A2G0F
3-5-0-0	50464.7383	100.0	NA	NA	NA	NA	NA	NA	NA	NA	NA	NA	NA	0	4.59	A2G0	A2G0F
3-5-0-1	50464.7383	100.0	NA	NA	NA	NA	NA	NA	NA	NA	NA	NA	NA	1	4.59	A2G0F	A2G0
4	50488.1836	13.2	0	84.97	1	50487.1341	1.0495	21	6	8	2	0	1	0	84.97	A2G0F	A2G0F
4-0-0	50488.1836	13.2	0	84.97	1	50487.1341	1.0495	21	6	8	2	0	1	0	84.97	A2G0F	A2G0F
4-5-0	50488.1836	13.2	1	15.03	2	50492.2440	-4.0604	-80	8	6	1	2	0	0	7.51	M5	A2G0F
4-5-0-0	50488.1836	13.2	NA	NA	NA	NA	NA	NA	NA	NA	NA	NA	NA	0	7.51	M5	A2G0F
4-5-0-1	50488.1836	13.2	NA	NA	NA	NA	NA	NA	NA	NA	NA	NA	NA	1	7.51	A2G0F	M5
5	50508.4961	0.4	NA	NA	NA	NA	NA	NA	NA	NA	NA	NA	NA	NA	NA	NA	NA
6	50539.5234	4.4	NA	NA	NA	NA	NA	NA	NA	NA	NA	NA	NA	NA	NA	NA	NA
7	50565.0742	5.0	0	100.00	2	50560.1804	4.8939	97	10	6	1	0	0	0	50.00	M5	A2G2F
7-3-0	50565.0742	5.0	0	100.00	2	50560.1804	4.8939	97	10	6	1	0	0	0	50.00	M5	A2G2F
7-3-0-0	50565.0742	5.0	NA	NA	NA	NA	NA	NA	NA	NA	NA	NA	NA	0	50.00	M5	A2G2F
7-3-0-1	50565.0742	5.0	NA	NA	NA	NA	NA	NA	NA	NA	NA	NA	NA	1	50.00	A2G2F	M5
8	50592.5469	26.9	0	90.82	1	50592.3172	0.2297	5	6	8	2	1	0	0	90.82	A2G0F	A2G0F
8-0-0	50592.5469	26.9	0	90.82	1	50592.3172	0.2297	5	6	8	2	1	0	0	90.82	A2G0F	A2G0F
8-4-0	50592.5469	26.9	1	9.18	2	50597.3384	-4.7915	-95	6	8	1	2	1	0	4.59	A2G0	A2G0F
8-4-0-0	50592.5469	26.9	NA	NA	NA	NA	NA	NA	NA	NA	NA	NA	NA	0	4.59	A2G0	A2G0F
8-4-0-1	50592.5469	26.9	NA	NA	NA	NA	NA	NA	NA	NA	NA	NA	NA	1	4.59	A2G0F	A2G0
9	50626.6797	91.9	0	95.19	2	50626.2853	0.3943	8	7	8	2	0	0	0	47.60	A2G0F	A2G1F
9-0-0	50626.6797	91.9	0	95.19	2	50626.2853	0.3943	8	7	8	2	0	0	0	47.60	A2G0F	A2G1F
9-0-0-0	50626.6797	91.9	NA	NA	NA	NA	NA	NA	NA	NA	NA	NA	NA	0	47.60	A2G0F	A2G1F
9-0-0-1	50626.6797	91.9	NA	NA	NA	NA	NA	NA	NA	NA	NA	NA	NA	1	47.60	A2G1F	A2G0F
9-4-0	50626.6797	91.9	1	4.81	2	50631.3066	-4.6269	-91	7	8	1	1	1	0	2.40	A2G0	A2G1F
9-4-0-0	50626.6797	91.9	NA	NA	NA	NA	NA	NA	NA	NA	NA	NA	NA	0	2.40	A2G0	A2G1F
9-4-0-1	50626.6797	91.9	NA	NA	NA	NA	NA	NA	NA	NA	NA	NA	NA	1	2.40	A2G1F	A2G0
10	50650.3555	9.4	0	91.88	2	50649.2753	1.0801	21	7	8	2	0	1	0	45.94	A2G0F	A2G1F
10-0-0	50650.3555	9.4	0	91.88	2	50649.2753	1.0801	21	7	8	2	0	1	0	45.94	A2G0F	A2G1F
10-0-0-0	50650.3555	9.4	NA	NA	NA	NA	NA	NA	NA	NA	NA	NA	NA	0	45.94	A2G0F	A2G1F
10-0-0-1	50650.3555	9.4	NA	NA	NA	NA	NA	NA	NA	NA	NA	NA	NA	1	45.94	A2G1F	A2G0F
10-3-0	50650.3555	9.4	1	8.12	2	50654.3853	-4.0298	-80	9	6	1	2	0	0	4.06	M5	A2G1F
10-3-0-0	50650.3555	9.4	NA	NA	NA	NA	NA	NA	NA	NA	NA	NA	NA	0	4.06	M5	A2G1F
10-3-0-1	50650.3555	9.4	NA	NA	NA	NA	NA	NA	NA	NA	NA	NA	NA	1	4.06	A2G1F	M5
11	50669.8203	1.5	0	100.00	2	50665.2747	4.5456	90	8	8	1	0	1	0	50.00	A2G0	A2G2F
11-2-0	50669.8203	1.5	0	100.00	2	50665.2747	4.5456	90	8	8	1	0	1	0	50.00	A2G0	A2G2F
11-2-0-0	50669.8203	1.5	NA	NA	NA	NA	NA	NA	NA	NA	NA	NA	NA	0	50.00	A2G0	A2G2F
11-2-0-1	50669.8203	1.5	NA	NA	NA	NA	NA	NA	NA	NA	NA	NA	NA	1	50.00	A2G2F	A2G0
12	50700.9297	3.3	NA	NA	NA	NA	NA	NA	NA	NA	NA	NA	NA	NA	NA	NA	NA
13	50723.6719	6.6	0	100.00	1	50720.4903	3.1816	63	6	8	2	2	0	0	100.00	A2G0F	A2G0F
13-0-0	50723.6719	6.6	0	100.00	1	50720.4903	3.1816	63	6	8	2	2	0	0	100.00	A2G0F	A2G0F
14	50754.5664	21.0	0	95.19	2	50754.4585	0.1080	2	7	8	2	1	0	0	47.60	A2G0F	A2G1F
14-0-0	50754.5664	21.0	0	95.19	2	50754.4585	0.1080	2	7	8	2	1	0	0	47.60	A2G0F	A2G1F
14-0-0-0	50754.5664	21.0	NA	NA	NA	NA	NA	NA	NA	NA	NA	NA	NA	0	47.60	A2G0F	A2G1F
14-0-0-1	50754.5664	21.0	NA	NA	NA	NA	NA	NA	NA	NA	NA	NA	NA	1	47.60	A2G1F	A2G0F
14-4-0	50754.5664	21.0	1	4.81	2	50759.4797	-4.9133	-97	7	8	1	2	1	0	2.40	A2G0	A2G1F
14-4-0-0	50754.5664	21.0	NA	NA	NA	NA	NA	NA	NA	NA	NA	NA	NA	0	2.40	A2G0	A2G1F
14-4-0-1	50754.5664	21.0	NA	NA	NA	NA	NA	NA	NA	NA	NA	NA	NA	1	2.40	A2G1F	A2G0
15	50788.6836	52.0	0	68.42	1	50788.4266	0.2570	5	8	8	2	0	0	0	68.42	A2G1F	A2G1F
15-0-0	50788.6836	52.0	0	68.42	1	50788.4266	0.2570	5	8	8	2	0	0	0	68.42	A2G1F	A2G1F
15-0-1	50788.6836	52.0	1	30.07	2	50788.4266	0.2570	5	8	8	2	0	0	0	15.03	A2G0F	A2G2F
15-0-1-0	50788.6836	52.0	NA	NA	NA	NA	NA	NA	NA	NA	NA	NA	NA	0	15.03	A2G0F	A2G2F
15-0-1-1	50788.6836	52.0	NA	NA	NA	NA	NA	NA	NA	NA	NA	NA	NA	1	15.03	A2G2F	A2G0F
15-3-0	50788.6836	52.0	2	1.52	2	50793.4478	-4.7642	-94	8	8	1	1	1	0	0.76	A2G0	A2G2F
15-3-0-0	50788.6836	52.0	NA	NA	NA	NA	NA	NA	NA	NA	NA	NA	NA	0	0.76	A2G0	A2G2F
15-3-0-1	50788.6836	52.0	NA	NA	NA	NA	NA	NA	NA	NA	NA	NA	NA	1	0.76	A2G2F	A2G0
16	50812.0391	6.1	0	67.64	1	50811.4166	0.6224	12	8	8	2	0	1	0	67.64	A2G1F	A2G1F
16-0-0	50812.0391	6.1	0	67.64	1	50811.4166	0.6224	12	8	8	2	0	1	0	67.64	A2G1F	A2G1F
16-0-1	50812.0391	6.1	1	29.73	2	50811.4166	0.6224	12	8	8	2	0	1	0	14.86	A2G0F	A2G2F
16-0-1-0	50812.0391	6.1	NA	NA	NA	NA	NA	NA	NA	NA	NA	NA	NA	0	14.86	A2G0F	A2G2F
16-0-1-1	50812.0391	6.1	NA	NA	NA	NA	NA	NA	NA	NA	NA	NA	NA	1	14.86	A2G2F	A2G0F
16-2-0	50812.0391	6.1	2	2.63	2	50816.5266	-4.4875	-88	10	6	1	2	0	0	1.31	M5	A2G2F
16-2-0-0	50812.0391	6.1	NA	NA	NA	NA	NA	NA	NA	NA	NA	NA	NA	0	1.31	M5	A2G2F
16-2-0-1	50812.0391	6.1	NA	NA	NA	NA	NA	NA	NA	NA	NA	NA	NA	1	1.31	A2G2F	M5
17	50831.3984	1.5	NA	NA	NA	NA	NA	NA	NA	NA	NA	NA	NA	NA	NA	NA	NA
18	50863.0547	1.3	NA	NA	NA	NA	NA	NA	NA	NA	NA	NA	NA	NA	NA	NA	NA
19	50884.6797	3.9	0	100.00	2	50882.6316	2.0481	40	7	8	2	2	0	0	50.00	A2G0F	A2G1F
19-0-0	50884.6797	3.9	0	100.00	2	50882.6316	2.0481	40	7	8	2	2	0	0	50.00	A2G0F	A2G1F
19-0-0-0	50884.6797	3.9	NA	NA	NA	NA	NA	NA	NA	NA	NA	NA	NA	0	50.00	A2G0F	A2G1F
19-0-0-1	50884.6797	3.9	NA	NA	NA	NA	NA	NA	NA	NA	NA	NA	NA	1	50.00	A2G1F	A2G0F
20	50916.4844	12.0	0	69.47	1	50916.5997	-0.1153	-2	8	8	2	1	0	0	69.47	A2G1F	A2G1F
20-0-0	50916.4844	12.0	0	69.47	1	50916.5997	-0.1153	-2	8	8	2	1	0	0	69.47	A2G1F	A2G1F
20-0-1	50916.4844	12.0	1	30.53	2	50916.5997	-0.1153	-2	8	8	2	1	0	0	15.26	A2G0F	A2G2F
20-0-1-0	50916.4844	12.0	NA	NA	NA	NA	NA	NA	NA	NA	NA	NA	NA	0	15.26	A2G0F	A2G2F
20-0-1-1	50916.4844	12.0	NA	NA	NA	NA	NA	NA	NA	NA	NA	NA	NA	1	15.26	A2G2F	A2G0F
21	50950.8555	13.8	0	100.00	2	50950.5679	0.2876	6	9	8	2	0	0	0	50.00	A2G1F	A2G2F
21-0-0	50950.8555	13.8	0	100.00	2	50950.5679	0.2876	6	9	8	2	0	0	0	50.00	A2G1F	A2G2F
21-0-0-0	50950.8555	13.8	NA	NA	NA	NA	NA	NA	NA	NA	NA	NA	NA	0	50.00	A2G1F	A2G2F
21-0-0-1	50950.8555	13.8	NA	NA	NA	NA	NA	NA	NA	NA	NA	NA	NA	1	50.00	A2G2F	A2G1F
22	50973.0977	1.9	0	100.00	2	50973.5579	-0.4602	-9	9	8	2	0	1	0	50.00	A2G1F	A2G2F
22-0-0	50973.0977	1.9	0	100.00	2	50973.5579	-0.4602	-9	9	8	2	0	1	0	50.00	A2G1F	A2G2F
22-0-0-0	50973.0977	1.9	NA	NA	NA	NA	NA	NA	NA	NA	NA	NA	NA	0	50.00	A2G1F	A2G2F
22-0-0-1	50973.0977	1.9	NA	NA	NA	NA	NA	NA	NA	NA	NA	NA	NA	1	50.00	A2G2F	A2G1F
23	50992.6211	1.1	NA	NA	NA	NA	NA	NA	NA	NA	NA	NA	NA	NA	NA	NA	NA
24	51045.3984	1.5	0	69.47	1	51044.7728	0.6256	12	8	8	2	2	0	0	69.47	A2G1F	A2G1F
24-0-0	51045.3984	1.5	0	69.47	1	51044.7728	0.6256	12	8	8	2	2	0	0	69.47	A2G1F	A2G1F
24-0-1	51045.3984	1.5	1	30.53	2	51044.7728	0.6256	12	8	8	2	2	0	0	15.26	A2G0F	A2G2F
24-0-1-0	51045.3984	1.5	NA	NA	NA	NA	NA	NA	NA	NA	NA	NA	NA	0	15.26	A2G0F	A2G2F
24-0-1-1	51045.3984	1.5	NA	NA	NA	NA	NA	NA	NA	NA	NA	NA	NA	1	15.26	A2G2F	A2G0F
25	51078.5117	4.6	0	100.00	2	51078.7410	-0.2293	-4	9	8	2	1	0	0	50.00	A2G1F	A2G2F
25-0-0	51078.5117	4.6	0	100.00	2	51078.7410	-0.2293	-4	9	8	2	1	0	0	50.00	A2G1F	A2G2F
25-0-0-0	51078.5117	4.6	NA	NA	NA	NA	NA	NA	NA	NA	NA	NA	NA	0	50.00	A2G1F	A2G2F
25-0-0-1	51078.5117	4.6	NA	NA	NA	NA	NA	NA	NA	NA	NA	NA	NA	1	50.00	A2G2F	A2G1F
26	51241.0273	1.5	0	100.00	1	51240.8823	0.1451	3	10	8	2	1	0	0	100.00	A2G2F	A2G2F
26-0-0	51241.0273	1.5	0	100.00	1	51240.8823	0.1451	3	10	8	2	1	0	0	100.00	A2G2F	A2G2F
