# Supplementary material for: Native mass spectrometry combined with enzymatic dissection unravels glycoform heterogeneity of biopharmaceuticals
Source: Nat Commun. 2018 Apr 30;9:1713. doi: 10.1038/s41467-018-04061-7 (PMC5928108; doi:10.1038/s41467-018-04061-7)
Supplement: Supplementary file 4 — Supplementary Data 1 [file 41467_2018_4061_MOESM4_ESM.zip › fig_3b/3b_7_figure_data.csv]

ID	ID2	Exp. Mass	%	Hit Score	# Perms	Theo. Mass	Da	ppm	Hex	HexNAc	Fuc	C-Lys	Na	ch_A	ch_B
0	0	50236.4609	2.6	95.19	2	50235.8978	0.5631	11.0	8	6	1	0	0	M5	A2G0F
0	1	50236.4609	2.6	4.81	2	50240.919	-4.4581	-89.0	8	6	0	1	1	M5	A2G0
1	0	50318.5703	6.8	97.54	2	50318.0022	0.5681	11.0	6	8	1	0	0	A2G0	A2G0F
1	1	50318.5703	6.8	2.46	1	50323.0234	-4.4531	-88.0	6	8	0	1	1	A2G0	A2G0
2	0	50405.3867	2.5	NA	0	NA	NA	NA	0	0	0	0	0
3	0	50464.7383	100.0	90.82	1	50464.1441	0.5942	12.0	6	8	2	0	0	A2G0F	A2G0F
3	1	50464.7383	100.0	9.18	2	50469.1653	-4.427	-88.0	6	8	1	1	1	A2G0	A2G0F
4	0	50488.1836	13.2	84.97	1	50487.1341	1.0495	21.0	6	8	2	0	1	A2G0F	A2G0F
4	1	50488.1836	13.2	15.03	2	50492.244	-4.0604	-80.0	8	6	1	2	0	M5	A2G0F
5	0	50508.4961	0.4	NA	0	NA	NA	NA	0	0	0	0	0
6	0	50539.5234	4.4	NA	0	NA	NA	NA	0	0	0	0	0
7	0	50565.0742	5.0	100.0	2	50560.1804	4.8939	97.0	10	6	1	0	0	M5	A2G2F
8	0	50592.5469	26.9	90.82	1	50592.3172	0.2297	5.0	6	8	2	1	0	A2G0F	A2G0F
8	1	50592.5469	26.9	9.18	2	50597.3384	-4.7915	-95.0	6	8	1	2	1	A2G0	A2G0F
9	0	50626.6797	91.9	95.19	2	50626.2853	0.3943	8.0	7	8	2	0	0	A2G0F	A2G1F
9	1	50626.6797	91.9	4.81	2	50631.3066	-4.6269	-91.0	7	8	1	1	1	A2G0	A2G1F
10	0	50650.3555	9.4	91.88	2	50649.2753	1.0801	21.0	7	8	2	0	1	A2G0F	A2G1F
10	1	50650.3555	9.4	8.12	2	50654.3853	-4.0298	-80.0	9	6	1	2	0	M5	A2G1F
11	0	50669.8203	1.5	100.0	2	50665.2747	4.5456	90.0	8	8	1	0	1	A2G0	A2G2F
12	0	50700.9297	3.3	NA	0	NA	NA	NA	0	0	0	0	0
13	0	50723.6719	6.6	100.0	1	50720.4903	3.1816	63.0	6	8	2	2	0	A2G0F	A2G0F
14	0	50754.5664	21.0	95.19	2	50754.4585	0.108	2.0	7	8	2	1	0	A2G0F	A2G1F
14	1	50754.5664	21.0	4.81	2	50759.4797	-4.9133	-97.0	7	8	1	2	1	A2G0	A2G1F
15	0	50788.6836	52.0	68.42	1	50788.4266	0.257	5.0	8	8	2	0	0	A2G1F	A2G1F
15	1	50788.6836	52.0	30.07	2	50788.4266	0.257	5.0	8	8	2	0	0	A2G0F	A2G2F
15	2	50788.6836	52.0	1.52	2	50793.4478	-4.7642	-94.0	8	8	1	1	1	A2G0	A2G2F
16	0	50812.0391	6.1	67.64	1	50811.4166	0.6224	12.0	8	8	2	0	1	A2G1F	A2G1F
16	1	50812.0391	6.1	29.73	2	50811.4166	0.6224	12.0	8	8	2	0	1	A2G0F	A2G2F
16	2	50812.0391	6.1	2.63	2	50816.5266	-4.4875	-88.0	10	6	1	2	0	M5	A2G2F
17	0	50831.3984	1.5	NA	0	NA	NA	NA	0	0	0	0	0
18	0	50863.0547	1.3	NA	0	NA	NA	NA	0	0	0	0	0
19	0	50884.6797	3.9	100.0	2	50882.6316	2.0481	40.0	7	8	2	2	0	A2G0F	A2G1F
20	0	50916.4844	12.0	69.47	1	50916.5997	-0.1153	-2.0	8	8	2	1	0	A2G1F	A2G1F
20	1	50916.4844	12.0	30.53	2	50916.5997	-0.1153	-2.0	8	8	2	1	0	A2G0F	A2G2F
21	0	50950.8555	13.8	100.0	2	50950.5679	0.2876	6.0	9	8	2	0	0	A2G1F	A2G2F
22	0	50973.0977	1.9	100.0	2	50973.5579	-0.4602	-9.0	9	8	2	0	1	A2G1F	A2G2F
23	0	50992.6211	1.1	NA	0	NA	NA	NA	0	0	0	0	0
24	0	51045.3984	1.5	69.47	1	51044.7728	0.6256	12.0	8	8	2	2	0	A2G1F	A2G1F
24	1	51045.3984	1.5	30.53	2	51044.7728	0.6256	12.0	8	8	2	2	0	A2G0F	A2G2F
25	0	51078.5117	4.6	100.0	2	51078.741	-0.2293	-4.0	9	8	2	1	0	A2G1F	A2G2F
26	0	51241.0273	1.5	100.0	1	51240.8823	0.1451	3.0	10	8	2	1	0	A2G2F	A2G2F
