# Supplementary material for: Native mass spectrometry combined with enzymatic dissection unravels glycoform heterogeneity of biopharmaceuticals
Source: Nat Commun. 2018 Apr 30;9:1713. doi: 10.1038/s41467-018-04061-7 (PMC5928108; doi:10.1038/s41467-018-04061-7)
Supplement: Supplementary file 4 — Supplementary Data 1 [file 41467_2018_4061_MOESM4_ESM.zip › fig_4a/4a_3_glycans.csv]

Checked	Name	Composition	Sites	Abundance
True	A2G2	5 Hex, 4 HexNAc	N149_A, N149_B	67.8
True	A2G2F	5 Hex, 4 HexNAc, 1 Fuc	N149_A, N149_B	28.7
True	M5	5 Hex, 2 HexNAc	N149_A, N149_B	3.5
True	A2G2F	5 Hex, 4 HexNAc, 1 Fuc	N171_A, N171_B	83.4
True	A2G1F	4 Hex, 4 HexNAc, 1 Fuc	N171_A, N171_B	12.8
True	A2G0F	3 Hex, 4 HexNAc, 1 Fuc	N171_A, N171_B	3.8
True	M5	5 Hex, 2 HexNAc	N317_A, N317_B	4.2
True	A2G0	3 Hex, 4 HexNAc	N317_A, N317_B	2.4
True	A2G0F	3 Hex, 4 HexNAc, 1 Fuc	N317_A, N317_B	47.5
True	A2G1F	4 Hex, 4 HexNAc, 1 Fuc	N317_A, N317_B	38.9
True	A2G2F	5 Hex, 4 HexNAc, 1 Fuc	N317_A, N317_B	7.0
