# Supplementary material for: Native mass spectrometry combined with enzymatic dissection unravels glycoform heterogeneity of biopharmaceuticals
Source: Nat Commun. 2018 Apr 30;9:1713. doi: 10.1038/s41467-018-04061-7 (PMC5928108; doi:10.1038/s41467-018-04061-7)
Supplement: Supplementary file 4 — Supplementary Data 1 [file 41467_2018_4061_MOESM4_ESM.zip › fig_4a/4a_4b_deconvoluted_spectrum.csv]

avg_mass	rel_abundance
110021.992188	1.53990122604
110121.664062	1.65515332765
110167.8125	6.67253688001
110316.390625	1.57119324852
110587.390625	0.485235984447
110643.164062	0.984488266687
110744.664062	2.8044104132
110905.523438	3.06118126328
110948.203125	2.1127810552
111105.578125	3.00906473
111219.765625	1.45924543704
111266.6875	5.99271434859
111295.570312	0.45194066246
111398.460938	1.87125400617
111433.84375	2.41385080267
111473.84375	4.30427994606
111557.382812	0.848769953921
111599.9375	0.553677843283
111635.460938	2.24492667788
111678.390625	3.92624047029
111719.71875	3.63266201761
111766.140625	4.02138240857
111798.742188	1.90904530889
111838.929688	3.19909709527
111879.796875	5.96790203282
111920.859375	4.48294199194
111999.078125	5.66454443338
112041.976562	13.3626435208
112087.054688	8.22554423439
112161.695312	8.87259408324
112205.132812	30.6345290212
112247.492188	15.9803577308
112364.90625	46.92149633
112410.867188	26.788221678
112448.796875	11.5004373386
112524.40625	26.8566826341
112569.578125	62.9178357669
112619.054688	13.8796010629
112670.601562	7.27288946696
112731.515625	100.0
112776.132812	6.92790813561
112814.445312	4.0172317795
112894.15625	58.8392955134
112935.492188	11.5139884618
113021.914062	5.49161933913
113042.953125	21.7564938412
113058.046875	9.16324412697
113099.640625	13.8692509925
113178.546875	26.7366500859
113204.148438	9.81403685174
113257.890625	8.51256364691
113335.0	5.65919514172
113342.648438	12.8334374484
113408.328125	11.7761172644
113485.226562	11.7405481643
113509.515625	0.897004691136
113543.414062	5.03118739933
113617.015625	6.81186373881
113645.914062	9.16377902149
113700.273438	6.76120188305
113779.15625	2.36374861149
113803.773438	4.95753131489
113855.820312	7.94582696356
113937.5625	1.92634727597
113974.835938	1.53048548884
114012.015625	2.78030309119
114099.578125	0.702638129928
114117.257812	2.39082626099
114185.351562	2.34474028238
114245.851562	2.73153969527
114327.882812	4.3413740498
114407.351562	1.03722153959
114488.429688	0.674977994495
114546.289062	2.94084281362
114937.765625	5.20215236845
