# Supplementary material for: Native mass spectrometry combined with enzymatic dissection unravels glycoform heterogeneity of biopharmaceuticals
Source: Nat Commun. 2018 Apr 30;9:1713. doi: 10.1038/s41467-018-04061-7 (PMC5928108; doi:10.1038/s41467-018-04061-7)
Supplement: Supplementary file 4 — Supplementary Data 1 [file 41467_2018_4061_MOESM4_ESM.zip › fig_4a/4a_5_search_results.csv]

# Combinatorial search results by MoFi
# Structure search (stage 2)	all results
# Date: Die 30 Jän 2018 12:47:14 CET
# Sequence: >Etanercept chain A\nLPAQVAFTPYAPEPGSTCRLREYYDQTAQMCCSKCSPGQHAKVFCTKTSDTVCDSCEDST\nYTQLWNWVPECLSCGSRCSSDQVETQACTREQNRICTCRPGWYCALSKQEGCRLCAPLRK\nCRPGFGVARPGTETSDVVCKPCAPGTFSNTTSSTDICRPHQICNVVAIPGNASMDAVCTS\nTSPTRSMAPGAVHLPQPVSTRSQHTQPTPEPSTAPSTSFLLPMGPSPPAEGSTGDEPKSC\nDKTHTCPPCPAPELLGGPSVFLFPPKPKDTLMISRTPEVTCVVVDVSHEDPEVKFNWYVD\nGVEVHNAKTKPREEQYNSTYRVVSVLTVLHQDWLNGKEYKCKVSNKALPAPIEKTI…
# Masses: 110021.992188	110121.664062	110167.8125	110316.390625	110587.390625	110643.164062	110744.664062	110905.523438	110948.203125	111105.578125	111219.765625	111266.6875	111295.570312	111398.460938	111433.84375	111473.84375	111557.382812	111599.9375	111635.460938	111678.390625	111719.71875	111766.140625	111798.742188	111838.929688	111879.796875	111920.859375	111999.078125	112041.976562	112087.054688	112161.695312	112205.132812	112247.492188	112364.90625	112410.867188	112448.796875	112524.40625	112569.578125	112619.054688	112670.601562	112731.515625	112776.132812	112814.445312	112894.15625	112935.492188	113021.914062	113042.953125	113058.046875	113099.640625	113178.546875	113204.148438
# Tolerance: 5.0 Da
# Mass set: Average (Zhang/BPF)
# atom; atomic weight
# C; 12.01079
# H; 1.007968
# N; 14.00669
# O; 15.99937
# P; 30.973763
# S; 32.0639
# Composition:
# name; formula; mass; min_count; max_count
# Hex; C6 H10 O5; 162.1413; 0; max
# HexNAc; C8 H13 O5 N1; 203.1934; 0; max
# Fuc; C6 H10 O4; 146.1419; 0; max
# O-Core; C14 H23 O10 N1; 365.3347; 0; 4
# Na; 22.99; 22.9900; 0; 1
# Structure:
# name; composition; sites; abundance
# A2G2; 5 Hex	4 HexNAc; N149_A	N149_B; 67.80
# A2G2F; 5 Hex	4 HexNAc	1 Fuc; N149_A	N149_B; 28.70
# M5; 5 Hex	2 HexNAc; N149_A	N149_B; 3.50
# A2G2F; 5 Hex	4 HexNAc	1 Fuc; N171_A	N171_B; 83.40
# A2G1F; 4 Hex	4 HexNAc	1 Fuc; N171_A	N171_B; 12.80
# A2G0F; 3 Hex	4 HexNAc	1 Fuc; N171_A	N171_B; 3.80
# M5; 5 Hex	2 HexNAc; N317_A	N317_B; 4.20
# A2G0; 3 Hex	4 HexNAc; N317_A	N317_B; 2.40
# A2G0F; 3 Hex	4 HexNAc	1 Fuc; N317_A	N317_B; 47.50
# A2G1F; 4 Hex	4 HexNAc	1 Fuc; N317_A	N317_B; 38.90
# A2G2F; 5 Hex	4 HexNAc	1 Fuc; N317_A	N317_B; 7.00
ID	Exp. Mass	%	Hit	Hit Score	# Perms	Theo. Mass	Da	ppm	Hex	HexNAc	Fuc	O-Core	Na	Perm	Perm Score	N149_A	N149_B	N171_A	N171_B	N317_A	N317_B
0	110021.9922	1.5	0	100.00	2	110024.6480	-2.6558	-24	24	18	2	0	1	0	50.00	M5	M5	A2G0F	A2G0F	M5	A2G0
0-45-0	110021.9922	1.5	0	100.00	2	110024.6480	-2.6558	-24	24	18	2	0	1	0	50.00	M5	M5	A2G0F	A2G0F	M5	A2G0
0-45-0-0	110021.9922	1.5	NA	NA	NA	NA	NA	NA	NA	NA	NA	NA	NA	0	50.00	M5	M5	A2G0F	A2G0F	M5	A2G0
0-45-0-1	110021.9922	1.5	NA	NA	NA	NA	NA	NA	NA	NA	NA	NA	NA	1	50.00	M5	M5	A2G0F	A2G0F	A2G0	M5
1	110121.6641	1.7	NA	NA	NA	NA	NA	NA	NA	NA	NA	NA	NA	NA	NA	NA	NA	NA	NA	NA	NA
2	110167.8125	6.7	0	74.61	2	110170.7899	-2.9774	-27	24	18	3	0	1	0	37.30	M5	M5	A2G0F	A2G0F	M5	A2G0F
2-36-0	110167.8125	6.7	0	74.61	2	110170.7899	-2.9774	-27	24	18	3	0	1	0	37.30	M5	M5	A2G0F	A2G0F	M5	A2G0F
2-36-0-0	110167.8125	6.7	NA	NA	NA	NA	NA	NA	NA	NA	NA	NA	NA	0	37.30	M5	M5	A2G0F	A2G0F	M5	A2G0F
2-36-0-1	110167.8125	6.7	NA	NA	NA	NA	NA	NA	NA	NA	NA	NA	NA	1	37.30	M5	M5	A2G0F	A2G0F	A2G0F	M5
2-51-0	110167.8125	6.7	1	25.39	4	110163.7993	4.0132	36	25	18	2	0	0	0	6.35	M5	M5	A2G1F	A2G0F	M5	A2G0
2-51-0-0	110167.8125	6.7	NA	NA	NA	NA	NA	NA	NA	NA	NA	NA	NA	0	6.35	M5	M5	A2G1F	A2G0F	M5	A2G0
2-51-0-1	110167.8125	6.7	NA	NA	NA	NA	NA	NA	NA	NA	NA	NA	NA	1	6.35	M5	M5	A2G1F	A2G0F	A2G0	M5
2-51-0-2	110167.8125	6.7	NA	NA	NA	NA	NA	NA	NA	NA	NA	NA	NA	2	6.35	M5	M5	A2G0F	A2G1F	M5	A2G0
2-51-0-3	110167.8125	6.7	NA	NA	NA	NA	NA	NA	NA	NA	NA	NA	NA	3	6.35	M5	M5	A2G0F	A2G1F	A2G0	M5
3	110316.3906	1.6	NA	NA	NA	NA	NA	NA	NA	NA	NA	NA	NA	NA	NA	NA	NA	NA	NA	NA	NA
4	110587.3906	0.5	0	100.00	1	110591.1087	-3.7181	-34	30	16	2	0	1	0	100.00	M5	M5	A2G2F	A2G2F	M5	M5
4-64-0	110587.3906	0.5	0	100.00	1	110591.1087	-3.7181	-34	30	16	2	0	1	0	100.00	M5	M5	A2G2F	A2G2F	M5	M5
5	110643.1641	1.0	NA	NA	NA	NA	NA	NA	NA	NA	NA	NA	NA	NA	NA	NA	NA	NA	NA	NA	NA
6	110744.6641	2.8	0	100.00	1	110741.3809	3.2832	30	22	20	4	1	0	0	100.00	M5	M5	A2G0F	A2G0F	A2G0F	A2G0F
6-36-0	110744.6641	2.8	0	100.00	1	110741.3809	3.2832	30	22	20	4	1	0	0	100.00	M5	M5	A2G0F	A2G0F	A2G0F	A2G0F
7	110905.5234	3.1	0	61.07	14	110901.4593	4.0641	37	26	20	3	0	1	0	7.55	A2G2	M5	A2G2F	A2G0F	M5	A2G0F
7-34-0	110905.5234	3.1	0	61.07	14	110901.4593	4.0641	37	26	20	3	0	1	0	7.55	A2G2	M5	A2G2F	A2G0F	M5	A2G0F
7-34-0-0	110905.5234	3.1	NA	NA	NA	NA	NA	NA	NA	NA	NA	NA	NA	0	7.55	A2G2	M5	A2G2F	A2G0F	M5	A2G0F
7-34-0-1	110905.5234	3.1	NA	NA	NA	NA	NA	NA	NA	NA	NA	NA	NA	1	7.55	A2G2	M5	A2G2F	A2G0F	A2G0F	M5
7-34-0-2	110905.5234	3.1	NA	NA	NA	NA	NA	NA	NA	NA	NA	NA	NA	2	7.55	A2G2	M5	A2G0F	A2G2F	M5	A2G0F
7-34-0-3	110905.5234	3.1	NA	NA	NA	NA	NA	NA	NA	NA	NA	NA	NA	3	7.55	A2G2	M5	A2G0F	A2G2F	A2G0F	M5
7-34-0-4	110905.5234	3.1	NA	NA	NA	NA	NA	NA	NA	NA	NA	NA	NA	4	7.55	M5	A2G2	A2G2F	A2G0F	M5	A2G0F
7-34-0-5	110905.5234	3.1	NA	NA	NA	NA	NA	NA	NA	NA	NA	NA	NA	5	7.55	M5	A2G2	A2G2F	A2G0F	A2G0F	M5
7-34-0-6	110905.5234	3.1	NA	NA	NA	NA	NA	NA	NA	NA	NA	NA	NA	6	7.55	M5	A2G2	A2G0F	A2G2F	M5	A2G0F
7-34-0-7	110905.5234	3.1	NA	NA	NA	NA	NA	NA	NA	NA	NA	NA	NA	7	7.55	M5	A2G2	A2G0F	A2G2F	A2G0F	M5
7-34-0-8	110905.5234	3.1	NA	NA	NA	NA	NA	NA	NA	NA	NA	NA	NA	8	0.25	A2G2	A2G2F	A2G0F	A2G0F	M5	M5
7-34-0-9	110905.5234	3.1	NA	NA	NA	NA	NA	NA	NA	NA	NA	NA	NA	9	0.25	A2G2F	A2G2	A2G0F	A2G0F	M5	M5
7-34-0-10	110905.5234	3.1	NA	NA	NA	NA	NA	NA	NA	NA	NA	NA	NA	10	0.05	A2G2	M5	A2G0F	A2G0F	M5	A2G2F
7-34-0-11	110905.5234	3.1	NA	NA	NA	NA	NA	NA	NA	NA	NA	NA	NA	11	0.05	A2G2	M5	A2G0F	A2G0F	A2G2F	M5
7-34-0-12	110905.5234	3.1	NA	NA	NA	NA	NA	NA	NA	NA	NA	NA	NA	12	0.05	M5	A2G2	A2G0F	A2G0F	M5	A2G2F
7-34-0-13	110905.5234	3.1	NA	NA	NA	NA	NA	NA	NA	NA	NA	NA	NA	13	0.05	M5	A2G2	A2G0F	A2G0F	A2G2F	M5
7-34-1	110905.5234	3.1	1	23.19	12	110901.4593	4.0641	37	26	20	3	0	1	0	3.90	A2G2	M5	A2G1F	A2G1F	M5	A2G0F
7-34-1-0	110905.5234	3.1	NA	NA	NA	NA	NA	NA	NA	NA	NA	NA	NA	0	3.90	A2G2	M5	A2G1F	A2G1F	M5	A2G0F
7-34-1-1	110905.5234	3.1	NA	NA	NA	NA	NA	NA	NA	NA	NA	NA	NA	1	3.90	A2G2	M5	A2G1F	A2G1F	A2G0F	M5
7-34-1-2	110905.5234	3.1	NA	NA	NA	NA	NA	NA	NA	NA	NA	NA	NA	2	3.90	M5	A2G2	A2G1F	A2G1F	M5	A2G0F
7-34-1-3	110905.5234	3.1	NA	NA	NA	NA	NA	NA	NA	NA	NA	NA	NA	3	3.90	M5	A2G2	A2G1F	A2G1F	A2G0F	M5
7-34-1-4	110905.5234	3.1	NA	NA	NA	NA	NA	NA	NA	NA	NA	NA	NA	4	0.95	A2G2	M5	A2G1F	A2G0F	M5	A2G1F
7-34-1-5	110905.5234	3.1	NA	NA	NA	NA	NA	NA	NA	NA	NA	NA	NA	5	0.95	A2G2	M5	A2G0F	A2G1F	M5	A2G1F
7-34-1-6	110905.5234	3.1	NA	NA	NA	NA	NA	NA	NA	NA	NA	NA	NA	6	0.95	M5	A2G2	A2G1F	A2G0F	M5	A2G1F
7-34-1-7	110905.5234	3.1	NA	NA	NA	NA	NA	NA	NA	NA	NA	NA	NA	7	0.95	M5	A2G2	A2G0F	A2G1F	M5	A2G1F
7-34-1-8	110905.5234	3.1	NA	NA	NA	NA	NA	NA	NA	NA	NA	NA	NA	8	0.95	A2G2	M5	A2G1F	A2G0F	A2G1F	M5
7-34-1-9	110905.5234	3.1	NA	NA	NA	NA	NA	NA	NA	NA	NA	NA	NA	9	0.95	A2G2	M5	A2G0F	A2G1F	A2G1F	M5
7-34-1-10	110905.5234	3.1	NA	NA	NA	NA	NA	NA	NA	NA	NA	NA	NA	10	0.95	M5	A2G2	A2G1F	A2G0F	A2G1F	M5
7-34-1-11	110905.5234	3.1	NA	NA	NA	NA	NA	NA	NA	NA	NA	NA	NA	11	0.95	M5	A2G2	A2G0F	A2G1F	A2G1F	M5
7-34-2	110905.5234	3.1	2	11.19	14	110901.4593	4.0641	37	26	20	3	0	1	0	4.89	M5	M5	A2G2F	A2G2F	A2G0	A2G0F
7-34-2-0	110905.5234	3.1	NA	NA	NA	NA	NA	NA	NA	NA	NA	NA	NA	0	4.89	M5	M5	A2G2F	A2G2F	A2G0	A2G0F
7-34-2-1	110905.5234	3.1	NA	NA	NA	NA	NA	NA	NA	NA	NA	NA	NA	1	4.89	M5	M5	A2G2F	A2G2F	A2G0F	A2G0
7-34-2-2	110905.5234	3.1	NA	NA	NA	NA	NA	NA	NA	NA	NA	NA	NA	2	0.16	A2G2F	M5	A2G2F	A2G0F	M5	A2G0
7-34-2-3	110905.5234	3.1	NA	NA	NA	NA	NA	NA	NA	NA	NA	NA	NA	3	0.16	A2G2F	M5	A2G2F	A2G0F	A2G0	M5
7-34-2-4	110905.5234	3.1	NA	NA	NA	NA	NA	NA	NA	NA	NA	NA	NA	4	0.16	A2G2F	M5	A2G0F	A2G2F	M5	A2G0
7-34-2-5	110905.5234	3.1	NA	NA	NA	NA	NA	NA	NA	NA	NA	NA	NA	5	0.16	A2G2F	M5	A2G0F	A2G2F	A2G0	M5
7-34-2-6	110905.5234	3.1	NA	NA	NA	NA	NA	NA	NA	NA	NA	NA	NA	6	0.16	M5	A2G2F	A2G2F	A2G0F	M5	A2G0
7-34-2-7	110905.5234	3.1	NA	NA	NA	NA	NA	NA	NA	NA	NA	NA	NA	7	0.16	M5	A2G2F	A2G2F	A2G0F	A2G0	M5
7-34-2-8	110905.5234	3.1	NA	NA	NA	NA	NA	NA	NA	NA	NA	NA	NA	8	0.16	M5	A2G2F	A2G0F	A2G2F	M5	A2G0
7-34-2-9	110905.5234	3.1	NA	NA	NA	NA	NA	NA	NA	NA	NA	NA	NA	9	0.16	M5	A2G2F	A2G0F	A2G2F	A2G0	M5
7-34-2-10	110905.5234	3.1	NA	NA	NA	NA	NA	NA	NA	NA	NA	NA	NA	10	0.03	M5	M5	A2G2F	A2G0F	A2G0	A2G2F
7-34-2-11	110905.5234	3.1	NA	NA	NA	NA	NA	NA	NA	NA	NA	NA	NA	11	0.03	M5	M5	A2G2F	A2G0F	A2G2F	A2G0
7-34-2-12	110905.5234	3.1	NA	NA	NA	NA	NA	NA	NA	NA	NA	NA	NA	12	0.03	M5	M5	A2G0F	A2G2F	A2G0	A2G2F
7-34-2-13	110905.5234	3.1	NA	NA	NA	NA	NA	NA	NA	NA	NA	NA	NA	13	0.03	M5	M5	A2G0F	A2G2F	A2G2F	A2G0
7-34-3	110905.5234	3.1	3	2.82	10	110901.4593	4.0641	37	26	20	3	0	1	0	0.61	M5	M5	A2G2F	A2G1F	A2G1F	A2G0
7-34-3-0	110905.5234	3.1	NA	NA	NA	NA	NA	NA	NA	NA	NA	NA	NA	0	0.61	M5	M5	A2G2F	A2G1F	A2G1F	A2G0
7-34-3-1	110905.5234	3.1	NA	NA	NA	NA	NA	NA	NA	NA	NA	NA	NA	1	0.61	M5	M5	A2G1F	A2G2F	A2G1F	A2G0
7-34-3-2	110905.5234	3.1	NA	NA	NA	NA	NA	NA	NA	NA	NA	NA	NA	2	0.61	M5	M5	A2G2F	A2G1F	A2G0	A2G1F
7-34-3-3	110905.5234	3.1	NA	NA	NA	NA	NA	NA	NA	NA	NA	NA	NA	3	0.61	M5	M5	A2G1F	A2G2F	A2G0	A2G1F
7-34-3-4	110905.5234	3.1	NA	NA	NA	NA	NA	NA	NA	NA	NA	NA	NA	4	0.08	A2G2F	M5	A2G1F	A2G1F	A2G0	M5
7-34-3-5	110905.5234	3.1	NA	NA	NA	NA	NA	NA	NA	NA	NA	NA	NA	5	0.08	M5	A2G2F	A2G1F	A2G1F	A2G0	M5
7-34-3-6	110905.5234	3.1	NA	NA	NA	NA	NA	NA	NA	NA	NA	NA	NA	6	0.08	A2G2F	M5	A2G1F	A2G1F	M5	A2G0
7-34-3-7	110905.5234	3.1	NA	NA	NA	NA	NA	NA	NA	NA	NA	NA	NA	7	0.08	M5	A2G2F	A2G1F	A2G1F	M5	A2G0
7-34-3-8	110905.5234	3.1	NA	NA	NA	NA	NA	NA	NA	NA	NA	NA	NA	8	0.02	M5	M5	A2G1F	A2G1F	A2G0	A2G2F
7-34-3-9	110905.5234	3.1	NA	NA	NA	NA	NA	NA	NA	NA	NA	NA	NA	9	0.02	M5	M5	A2G1F	A2G1F	A2G2F	A2G0
7-12-0	110905.5234	3.1	4	1.68	4	110903.5221	2.0013	18	23	20	4	1	0	0	0.68	M5	M5	A2G1F	A2G0F	A2G0F	A2G0F
7-12-0-0	110905.5234	3.1	NA	NA	NA	NA	NA	NA	NA	NA	NA	NA	NA	0	0.68	M5	M5	A2G1F	A2G0F	A2G0F	A2G0F
7-12-0-1	110905.5234	3.1	NA	NA	NA	NA	NA	NA	NA	NA	NA	NA	NA	1	0.68	M5	M5	A2G0F	A2G1F	A2G0F	A2G0F
7-12-0-2	110905.5234	3.1	NA	NA	NA	NA	NA	NA	NA	NA	NA	NA	NA	2	0.16	M5	M5	A2G0F	A2G0F	A2G0F	A2G1F
7-12-0-3	110905.5234	3.1	NA	NA	NA	NA	NA	NA	NA	NA	NA	NA	NA	3	0.16	M5	M5	A2G0F	A2G0F	A2G1F	A2G0F
7-37-0	110905.5234	3.1	5	0.04	2	110901.4593	4.0641	37	24	18	3	2	1	0	0.02	M5	M5	A2G0F	A2G0F	M5	A2G0F
7-37-0-0	110905.5234	3.1	NA	NA	NA	NA	NA	NA	NA	NA	NA	NA	NA	0	0.02	M5	M5	A2G0F	A2G0F	M5	A2G0F
7-37-0-1	110905.5234	3.1	NA	NA	NA	NA	NA	NA	NA	NA	NA	NA	NA	1	0.02	M5	M5	A2G0F	A2G0F	A2G0F	M5
8	110948.2031	2.1	0	91.82	8	110944.5743	3.6288	33	23	22	4	0	0	0	18.46	A2G2	M5	A2G1F	A2G0F	A2G0F	A2G0F
8-52-0	110948.2031	2.1	0	91.82	8	110944.5743	3.6288	33	23	22	4	0	0	0	18.46	A2G2	M5	A2G1F	A2G0F	A2G0F	A2G0F
8-52-0-0	110948.2031	2.1	NA	NA	NA	NA	NA	NA	NA	NA	NA	NA	NA	0	18.46	A2G2	M5	A2G1F	A2G0F	A2G0F	A2G0F
8-52-0-1	110948.2031	2.1	NA	NA	NA	NA	NA	NA	NA	NA	NA	NA	NA	1	18.46	A2G2	M5	A2G0F	A2G1F	A2G0F	A2G0F
8-52-0-2	110948.2031	2.1	NA	NA	NA	NA	NA	NA	NA	NA	NA	NA	NA	2	18.46	M5	A2G2	A2G1F	A2G0F	A2G0F	A2G0F
8-52-0-3	110948.2031	2.1	NA	NA	NA	NA	NA	NA	NA	NA	NA	NA	NA	3	18.46	M5	A2G2	A2G0F	A2G1F	A2G0F	A2G0F
8-52-0-4	110948.2031	2.1	NA	NA	NA	NA	NA	NA	NA	NA	NA	NA	NA	4	4.49	A2G2	M5	A2G0F	A2G0F	A2G0F	A2G1F
8-52-0-5	110948.2031	2.1	NA	NA	NA	NA	NA	NA	NA	NA	NA	NA	NA	5	4.49	A2G2	M5	A2G0F	A2G0F	A2G1F	A2G0F
8-52-0-6	110948.2031	2.1	NA	NA	NA	NA	NA	NA	NA	NA	NA	NA	NA	6	4.49	M5	A2G2	A2G0F	A2G0F	A2G0F	A2G1F
8-52-0-7	110948.2031	2.1	NA	NA	NA	NA	NA	NA	NA	NA	NA	NA	NA	7	4.49	M5	A2G2	A2G0F	A2G0F	A2G1F	A2G0F
8-44-0	110948.2031	2.1	1	4.64	2	110951.5649	-3.3618	-30	22	22	5	0	1	0	2.32	A2G2F	M5	A2G0F	A2G0F	A2G0F	A2G0F
8-44-0-0	110948.2031	2.1	NA	NA	NA	NA	NA	NA	NA	NA	NA	NA	NA	0	2.32	A2G2F	M5	A2G0F	A2G0F	A2G0F	A2G0F
8-44-0-1	110948.2031	2.1	NA	NA	NA	NA	NA	NA	NA	NA	NA	NA	NA	1	2.32	M5	A2G2F	A2G0F	A2G0F	A2G0F	A2G0F
8-52-1	110948.2031	2.1	2	3.54	12	110944.5743	3.6288	33	23	22	4	0	0	0	0.39	A2G2F	M5	A2G1F	A2G0F	A2G0	A2G0F
8-52-1-0	110948.2031	2.1	NA	NA	NA	NA	NA	NA	NA	NA	NA	NA	NA	0	0.39	A2G2F	M5	A2G1F	A2G0F	A2G0	A2G0F
8-52-1-1	110948.2031	2.1	NA	NA	NA	NA	NA	NA	NA	NA	NA	NA	NA	1	0.39	A2G2F	M5	A2G1F	A2G0F	A2G0F	A2G0
8-52-1-2	110948.2031	2.1	NA	NA	NA	NA	NA	NA	NA	NA	NA	NA	NA	2	0.39	M5	A2G2F	A2G1F	A2G0F	A2G0	A2G0F
8-52-1-3	110948.2031	2.1	NA	NA	NA	NA	NA	NA	NA	NA	NA	NA	NA	3	0.39	M5	A2G2F	A2G1F	A2G0F	A2G0F	A2G0
8-52-1-4	110948.2031	2.1	NA	NA	NA	NA	NA	NA	NA	NA	NA	NA	NA	4	0.39	A2G2F	M5	A2G0F	A2G1F	A2G0	A2G0F
8-52-1-5	110948.2031	2.1	NA	NA	NA	NA	NA	NA	NA	NA	NA	NA	NA	5	0.39	A2G2F	M5	A2G0F	A2G1F	A2G0F	A2G0
8-52-1-6	110948.2031	2.1	NA	NA	NA	NA	NA	NA	NA	NA	NA	NA	NA	6	0.39	M5	A2G2F	A2G0F	A2G1F	A2G0	A2G0F
8-52-1-7	110948.2031	2.1	NA	NA	NA	NA	NA	NA	NA	NA	NA	NA	NA	7	0.39	M5	A2G2F	A2G0F	A2G1F	A2G0F	A2G0
8-52-1-8	110948.2031	2.1	NA	NA	NA	NA	NA	NA	NA	NA	NA	NA	NA	8	0.10	A2G2F	M5	A2G0F	A2G0F	A2G0	A2G1F
8-52-1-9	110948.2031	2.1	NA	NA	NA	NA	NA	NA	NA	NA	NA	NA	NA	9	0.10	A2G2F	M5	A2G0F	A2G0F	A2G1F	A2G0
8-52-1-10	110948.2031	2.1	NA	NA	NA	NA	NA	NA	NA	NA	NA	NA	NA	10	0.10	M5	A2G2F	A2G0F	A2G0F	A2G0	A2G1F
8-52-1-11	110948.2031	2.1	NA	NA	NA	NA	NA	NA	NA	NA	NA	NA	NA	11	0.10	M5	A2G2F	A2G0F	A2G0F	A2G1F	A2G0
9	111105.5781	3.0	0	62.34	12	111106.7156	-1.1375	-10	24	22	4	0	0	0	14.99	A2G2	M5	A2G2F	A2G0F	A2G0F	A2G0F
9-14-0	111105.5781	3.0	0	62.34	12	111106.7156	-1.1375	-10	24	22	4	0	0	0	14.99	A2G2	M5	A2G2F	A2G0F	A2G0F	A2G0F
9-14-0-0	111105.5781	3.0	NA	NA	NA	NA	NA	NA	NA	NA	NA	NA	NA	0	14.99	A2G2	M5	A2G2F	A2G0F	A2G0F	A2G0F
9-14-0-1	111105.5781	3.0	NA	NA	NA	NA	NA	NA	NA	NA	NA	NA	NA	1	14.99	A2G2	M5	A2G0F	A2G2F	A2G0F	A2G0F
9-14-0-2	111105.5781	3.0	NA	NA	NA	NA	NA	NA	NA	NA	NA	NA	NA	2	14.99	M5	A2G2	A2G2F	A2G0F	A2G0F	A2G0F
9-14-0-3	111105.5781	3.0	NA	NA	NA	NA	NA	NA	NA	NA	NA	NA	NA	3	14.99	M5	A2G2	A2G0F	A2G2F	A2G0F	A2G0F
9-14-0-4	111105.5781	3.0	NA	NA	NA	NA	NA	NA	NA	NA	NA	NA	NA	4	0.50	A2G2	A2G2F	A2G0F	A2G0F	A2G0F	M5
9-14-0-5	111105.5781	3.0	NA	NA	NA	NA	NA	NA	NA	NA	NA	NA	NA	5	0.50	A2G2F	A2G2	A2G0F	A2G0F	A2G0F	M5
9-14-0-6	111105.5781	3.0	NA	NA	NA	NA	NA	NA	NA	NA	NA	NA	NA	6	0.50	A2G2	A2G2F	A2G0F	A2G0F	M5	A2G0F
9-14-0-7	111105.5781	3.0	NA	NA	NA	NA	NA	NA	NA	NA	NA	NA	NA	7	0.50	A2G2F	A2G2	A2G0F	A2G0F	M5	A2G0F
9-14-0-8	111105.5781	3.0	NA	NA	NA	NA	NA	NA	NA	NA	NA	NA	NA	8	0.10	A2G2	M5	A2G0F	A2G0F	A2G0F	A2G2F
9-14-0-9	111105.5781	3.0	NA	NA	NA	NA	NA	NA	NA	NA	NA	NA	NA	9	0.10	A2G2	M5	A2G0F	A2G0F	A2G2F	A2G0F
9-14-0-10	111105.5781	3.0	NA	NA	NA	NA	NA	NA	NA	NA	NA	NA	NA	10	0.10	M5	A2G2	A2G0F	A2G0F	A2G0F	A2G2F
9-14-0-11	111105.5781	3.0	NA	NA	NA	NA	NA	NA	NA	NA	NA	NA	NA	11	0.10	M5	A2G2	A2G0F	A2G0F	A2G2F	A2G0F
9-14-1	111105.5781	3.0	1	33.31	24	111106.7156	-1.1375	-10	24	22	4	0	0	0	7.75	A2G2	M5	A2G1F	A2G1F	A2G0F	A2G0F
9-14-1-0	111105.5781	3.0	NA	NA	NA	NA	NA	NA	NA	NA	NA	NA	NA	0	7.75	A2G2	M5	A2G1F	A2G1F	A2G0F	A2G0F
9-14-1-1	111105.5781	3.0	NA	NA	NA	NA	NA	NA	NA	NA	NA	NA	NA	1	7.75	M5	A2G2	A2G1F	A2G1F	A2G0F	A2G0F
9-14-1-2	111105.5781	3.0	NA	NA	NA	NA	NA	NA	NA	NA	NA	NA	NA	2	1.88	A2G2	M5	A2G1F	A2G0F	A2G0F	A2G1F
9-14-1-3	111105.5781	3.0	NA	NA	NA	NA	NA	NA	NA	NA	NA	NA	NA	3	1.88	A2G2	M5	A2G1F	A2G0F	A2G1F	A2G0F
9-14-1-4	111105.5781	3.0	NA	NA	NA	NA	NA	NA	NA	NA	NA	NA	NA	4	1.88	A2G2	M5	A2G0F	A2G1F	A2G0F	A2G1F
9-14-1-5	111105.5781	3.0	NA	NA	NA	NA	NA	NA	NA	NA	NA	NA	NA	5	1.88	A2G2	M5	A2G0F	A2G1F	A2G1F	A2G0F
9-14-1-6	111105.5781	3.0	NA	NA	NA	NA	NA	NA	NA	NA	NA	NA	NA	6	1.88	M5	A2G2	A2G1F	A2G0F	A2G0F	A2G1F
9-14-1-7	111105.5781	3.0	NA	NA	NA	NA	NA	NA	NA	NA	NA	NA	NA	7	1.88	M5	A2G2	A2G1F	A2G0F	A2G1F	A2G0F
9-14-1-8	111105.5781	3.0	NA	NA	NA	NA	NA	NA	NA	NA	NA	NA	NA	8	1.88	M5	A2G2	A2G0F	A2G1F	A2G0F	A2G1F
9-14-1-9	111105.5781	3.0	NA	NA	NA	NA	NA	NA	NA	NA	NA	NA	NA	9	1.88	M5	A2G2	A2G0F	A2G1F	A2G1F	A2G0F
9-14-1-10	111105.5781	3.0	NA	NA	NA	NA	NA	NA	NA	NA	NA	NA	NA	10	0.46	A2G2	M5	A2G0F	A2G0F	A2G1F	A2G1F
9-14-1-11	111105.5781	3.0	NA	NA	NA	NA	NA	NA	NA	NA	NA	NA	NA	11	0.46	M5	A2G2	A2G0F	A2G0F	A2G1F	A2G1F
9-14-1-12	111105.5781	3.0	NA	NA	NA	NA	NA	NA	NA	NA	NA	NA	NA	12	0.20	A2G2	M5	A2G1F	A2G0F	M5	A2G0F
9-14-1-13	111105.5781	3.0	NA	NA	NA	NA	NA	NA	NA	NA	NA	NA	NA	13	0.20	A2G2	M5	A2G1F	A2G0F	A2G0F	M5
9-14-1-14	111105.5781	3.0	NA	NA	NA	NA	NA	NA	NA	NA	NA	NA	NA	14	0.20	A2G2	M5	A2G0F	A2G1F	M5	A2G0F
9-14-1-15	111105.5781	3.0	NA	NA	NA	NA	NA	NA	NA	NA	NA	NA	NA	15	0.20	A2G2	M5	A2G0F	A2G1F	A2G0F	M5
9-14-1-16	111105.5781	3.0	NA	NA	NA	NA	NA	NA	NA	NA	NA	NA	NA	16	0.20	M5	A2G2	A2G1F	A2G0F	M5	A2G0F
9-14-1-17	111105.5781	3.0	NA	NA	NA	NA	NA	NA	NA	NA	NA	NA	NA	17	0.20	M5	A2G2	A2G1F	A2G0F	A2G0F	M5
9-14-1-18	111105.5781	3.0	NA	NA	NA	NA	NA	NA	NA	NA	NA	NA	NA	18	0.20	M5	A2G2	A2G0F	A2G1F	M5	A2G0F
9-14-1-19	111105.5781	3.0	NA	NA	NA	NA	NA	NA	NA	NA	NA	NA	NA	19	0.20	M5	A2G2	A2G0F	A2G1F	A2G0F	M5
9-14-1-20	111105.5781	3.0	NA	NA	NA	NA	NA	NA	NA	NA	NA	NA	NA	20	0.05	A2G2	M5	A2G0F	A2G0F	M5	A2G1F
9-14-1-21	111105.5781	3.0	NA	NA	NA	NA	NA	NA	NA	NA	NA	NA	NA	21	0.05	A2G2	M5	A2G0F	A2G0F	A2G1F	M5
9-14-1-22	111105.5781	3.0	NA	NA	NA	NA	NA	NA	NA	NA	NA	NA	NA	22	0.05	M5	A2G2	A2G0F	A2G0F	M5	A2G1F
9-14-1-23	111105.5781	3.0	NA	NA	NA	NA	NA	NA	NA	NA	NA	NA	NA	23	0.05	M5	A2G2	A2G0F	A2G0F	A2G1F	M5
9-14-2	111105.5781	3.0	2	2.59	14	111106.7156	-1.1375	-10	24	22	4	0	0	0	0.32	A2G2F	M5	A2G2F	A2G0F	A2G0	A2G0F
9-14-2-0	111105.5781	3.0	NA	NA	NA	NA	NA	NA	NA	NA	NA	NA	NA	0	0.32	A2G2F	M5	A2G2F	A2G0F	A2G0	A2G0F
9-14-2-1	111105.5781	3.0	NA	NA	NA	NA	NA	NA	NA	NA	NA	NA	NA	1	0.32	A2G2F	M5	A2G0F	A2G2F	A2G0	A2G0F
9-14-2-2	111105.5781	3.0	NA	NA	NA	NA	NA	NA	NA	NA	NA	NA	NA	2	0.32	M5	A2G2F	A2G2F	A2G0F	A2G0	A2G0F
9-14-2-3	111105.5781	3.0	NA	NA	NA	NA	NA	NA	NA	NA	NA	NA	NA	3	0.32	M5	A2G2F	A2G0F	A2G2F	A2G0	A2G0F
9-14-2-4	111105.5781	3.0	NA	NA	NA	NA	NA	NA	NA	NA	NA	NA	NA	4	0.32	A2G2F	M5	A2G2F	A2G0F	A2G0F	A2G0
9-14-2-5	111105.5781	3.0	NA	NA	NA	NA	NA	NA	NA	NA	NA	NA	NA	5	0.32	A2G2F	M5	A2G0F	A2G2F	A2G0F	A2G0
9-14-2-6	111105.5781	3.0	NA	NA	NA	NA	NA	NA	NA	NA	NA	NA	NA	6	0.32	M5	A2G2F	A2G2F	A2G0F	A2G0F	A2G0
9-14-2-7	111105.5781	3.0	NA	NA	NA	NA	NA	NA	NA	NA	NA	NA	NA	7	0.32	M5	A2G2F	A2G0F	A2G2F	A2G0F	A2G0
9-14-2-8	111105.5781	3.0	NA	NA	NA	NA	NA	NA	NA	NA	NA	NA	NA	8	0.01	A2G2F	A2G2F	A2G0F	A2G0F	M5	A2G0
9-14-2-9	111105.5781	3.0	NA	NA	NA	NA	NA	NA	NA	NA	NA	NA	NA	9	0.01	A2G2F	A2G2F	A2G0F	A2G0F	A2G0	M5
9-14-2-10	111105.5781	3.0	NA	NA	NA	NA	NA	NA	NA	NA	NA	NA	NA	10	0.00	A2G2F	M5	A2G0F	A2G0F	A2G0	A2G2F
9-14-2-11	111105.5781	3.0	NA	NA	NA	NA	NA	NA	NA	NA	NA	NA	NA	11	0.00	A2G2F	M5	A2G0F	A2G0F	A2G2F	A2G0
9-14-2-12	111105.5781	3.0	NA	NA	NA	NA	NA	NA	NA	NA	NA	NA	NA	12	0.00	M5	A2G2F	A2G0F	A2G0F	A2G0	A2G2F
9-14-2-13	111105.5781	3.0	NA	NA	NA	NA	NA	NA	NA	NA	NA	NA	NA	13	0.00	M5	A2G2F	A2G0F	A2G0F	A2G2F	A2G0
9-14-3	111105.5781	3.0	3	1.68	32	111106.7156	-1.1375	-10	24	22	4	0	0	0	0.17	A2G2F	M5	A2G1F	A2G1F	A2G0	A2G0F
9-14-3-0	111105.5781	3.0	NA	NA	NA	NA	NA	NA	NA	NA	NA	NA	NA	0	0.17	A2G2F	M5	A2G1F	A2G1F	A2G0	A2G0F
9-14-3-1	111105.5781	3.0	NA	NA	NA	NA	NA	NA	NA	NA	NA	NA	NA	1	0.17	M5	A2G2F	A2G1F	A2G1F	A2G0	A2G0F
9-14-3-2	111105.5781	3.0	NA	NA	NA	NA	NA	NA	NA	NA	NA	NA	NA	2	0.17	A2G2F	M5	A2G1F	A2G1F	A2G0F	A2G0
9-14-3-3	111105.5781	3.0	NA	NA	NA	NA	NA	NA	NA	NA	NA	NA	NA	3	0.17	M5	A2G2F	A2G1F	A2G1F	A2G0F	A2G0
9-14-3-4	111105.5781	3.0	NA	NA	NA	NA	NA	NA	NA	NA	NA	NA	NA	4	0.13	M5	M5	A2G2F	A2G1F	A2G0	A2G0F
9-14-3-5	111105.5781	3.0	NA	NA	NA	NA	NA	NA	NA	NA	NA	NA	NA	5	0.13	M5	M5	A2G2F	A2G1F	A2G0F	A2G0
9-14-3-6	111105.5781	3.0	NA	NA	NA	NA	NA	NA	NA	NA	NA	NA	NA	6	0.13	M5	M5	A2G1F	A2G2F	A2G0	A2G0F
9-14-3-7	111105.5781	3.0	NA	NA	NA	NA	NA	NA	NA	NA	NA	NA	NA	7	0.13	M5	M5	A2G1F	A2G2F	A2G0F	A2G0
9-14-3-8	111105.5781	3.0	NA	NA	NA	NA	NA	NA	NA	NA	NA	NA	NA	8	0.04	A2G2F	M5	A2G1F	A2G0F	A2G0	A2G1F
9-14-3-9	111105.5781	3.0	NA	NA	NA	NA	NA	NA	NA	NA	NA	NA	NA	9	0.04	A2G2F	M5	A2G1F	A2G0F	A2G1F	A2G0
9-14-3-10	111105.5781	3.0	NA	NA	NA	NA	NA	NA	NA	NA	NA	NA	NA	10	0.04	M5	A2G2F	A2G1F	A2G0F	A2G0	A2G1F
9-14-3-11	111105.5781	3.0	NA	NA	NA	NA	NA	NA	NA	NA	NA	NA	NA	11	0.04	M5	A2G2F	A2G1F	A2G0F	A2G1F	A2G0
9-14-3-12	111105.5781	3.0	NA	NA	NA	NA	NA	NA	NA	NA	NA	NA	NA	12	0.04	A2G2F	M5	A2G0F	A2G1F	A2G0	A2G1F
9-14-3-13	111105.5781	3.0	NA	NA	NA	NA	NA	NA	NA	NA	NA	NA	NA	13	0.04	A2G2F	M5	A2G0F	A2G1F	A2G1F	A2G0
9-14-3-14	111105.5781	3.0	NA	NA	NA	NA	NA	NA	NA	NA	NA	NA	NA	14	0.04	M5	A2G2F	A2G0F	A2G1F	A2G0	A2G1F
9-14-3-15	111105.5781	3.0	NA	NA	NA	NA	NA	NA	NA	NA	NA	NA	NA	15	0.04	M5	A2G2F	A2G0F	A2G1F	A2G1F	A2G0
9-14-3-16	111105.5781	3.0	NA	NA	NA	NA	NA	NA	NA	NA	NA	NA	NA	16	0.03	M5	M5	A2G2F	A2G0F	A2G0	A2G1F
9-14-3-17	111105.5781	3.0	NA	NA	NA	NA	NA	NA	NA	NA	NA	NA	NA	17	0.03	M5	M5	A2G0F	A2G2F	A2G0	A2G1F
9-14-3-18	111105.5781	3.0	NA	NA	NA	NA	NA	NA	NA	NA	NA	NA	NA	18	0.03	M5	M5	A2G2F	A2G0F	A2G1F	A2G0
9-14-3-19	111105.5781	3.0	NA	NA	NA	NA	NA	NA	NA	NA	NA	NA	NA	19	0.03	M5	M5	A2G0F	A2G2F	A2G1F	A2G0
9-14-3-20	111105.5781	3.0	NA	NA	NA	NA	NA	NA	NA	NA	NA	NA	NA	20	0.00	A2G2F	M5	A2G1F	A2G0F	M5	A2G0
9-14-3-21	111105.5781	3.0	NA	NA	NA	NA	NA	NA	NA	NA	NA	NA	NA	21	0.00	A2G2F	M5	A2G1F	A2G0F	A2G0	M5
9-14-3-22	111105.5781	3.0	NA	NA	NA	NA	NA	NA	NA	NA	NA	NA	NA	22	0.00	A2G2F	M5	A2G0F	A2G1F	A2G0	M5
9-14-3-23	111105.5781	3.0	NA	NA	NA	NA	NA	NA	NA	NA	NA	NA	NA	23	0.00	M5	A2G2F	A2G1F	A2G0F	M5	A2G0
9-14-3-24	111105.5781	3.0	NA	NA	NA	NA	NA	NA	NA	NA	NA	NA	NA	24	0.00	M5	A2G2F	A2G1F	A2G0F	A2G0	M5
9-14-3-25	111105.5781	3.0	NA	NA	NA	NA	NA	NA	NA	NA	NA	NA	NA	25	0.00	M5	A2G2F	A2G0F	A2G1F	A2G0	M5
9-14-3-26	111105.5781	3.0	NA	NA	NA	NA	NA	NA	NA	NA	NA	NA	NA	26	0.00	A2G2F	M5	A2G0F	A2G1F	M5	A2G0
9-14-3-27	111105.5781	3.0	NA	NA	NA	NA	NA	NA	NA	NA	NA	NA	NA	27	0.00	M5	A2G2F	A2G0F	A2G1F	M5	A2G0
9-14-3-28	111105.5781	3.0	NA	NA	NA	NA	NA	NA	NA	NA	NA	NA	NA	28	0.00	M5	M5	A2G1F	A2G0F	A2G0	A2G2F
9-14-3-29	111105.5781	3.0	NA	NA	NA	NA	NA	NA	NA	NA	NA	NA	NA	29	0.00	M5	M5	A2G1F	A2G0F	A2G2F	A2G0
9-14-3-30	111105.5781	3.0	NA	NA	NA	NA	NA	NA	NA	NA	NA	NA	NA	30	0.00	M5	M5	A2G0F	A2G1F	A2G0	A2G2F
9-14-3-31	111105.5781	3.0	NA	NA	NA	NA	NA	NA	NA	NA	NA	NA	NA	31	0.00	M5	M5	A2G0F	A2G1F	A2G2F	A2G0
9-12-0	111105.5781	3.0	4	0.04	1	111106.7156	-1.1375	-10	22	20	4	2	0	0	0.04	M5	M5	A2G0F	A2G0F	A2G0F	A2G0F
9-2-2	111105.5781	3.0	5	0.03	2	111104.6528	0.9253	8	25	20	3	1	1	0	0.02	M5	M5	A2G1F	A2G1F	A2G0	A2G1F
9-2-2-0	111105.5781	3.0	NA	NA	NA	NA	NA	NA	NA	NA	NA	NA	NA	0	0.02	M5	M5	A2G1F	A2G1F	A2G0	A2G1F
9-2-2-1	111105.5781	3.0	NA	NA	NA	NA	NA	NA	NA	NA	NA	NA	NA	1	0.02	M5	M5	A2G1F	A2G1F	A2G1F	A2G0
10	111219.7656	1.5	0	88.50	2	111218.7512	1.0144	9	29	20	2	0	0	0	44.25	A2G2	A2G2	A2G1F	A2G2F	M5	M5
10-12-0	111219.7656	1.5	0	88.50	2	111218.7512	1.0144	9	29	20	2	0	0	0	44.25	A2G2	A2G2	A2G1F	A2G2F	M5	M5
10-12-0-0	111219.7656	1.5	NA	NA	NA	NA	NA	NA	NA	NA	NA	NA	NA	0	44.25	A2G2	A2G2	A2G1F	A2G2F	M5	M5
10-12-0-1	111219.7656	1.5	NA	NA	NA	NA	NA	NA	NA	NA	NA	NA	NA	1	44.25	A2G2	A2G2	A2G2F	A2G1F	M5	M5
10-18-0	111219.7656	1.5	1	8.58	2	111220.8187	-1.0530	-9	24	24	2	0	0	0	4.29	A2G2	A2G2	A2G2F	A2G0F	A2G0	A2G0
10-18-0-0	111219.7656	1.5	NA	NA	NA	NA	NA	NA	NA	NA	NA	NA	NA	0	4.29	A2G2	A2G2	A2G2F	A2G0F	A2G0	A2G0
10-18-0-1	111219.7656	1.5	NA	NA	NA	NA	NA	NA	NA	NA	NA	NA	NA	1	4.29	A2G2	A2G2	A2G0F	A2G2F	A2G0	A2G0
10-18-1	111219.7656	1.5	2	2.22	1	111220.8187	-1.0530	-9	24	24	2	0	0	0	2.22	A2G2	A2G2	A2G1F	A2G1F	A2G0	A2G0
10-13-0	111219.7656	1.5	3	0.42	4	111218.7512	1.0144	9	27	18	2	2	0	0	0.10	A2G2	M5	A2G1F	A2G0F	M5	M5
10-13-0-0	111219.7656	1.5	NA	NA	NA	NA	NA	NA	NA	NA	NA	NA	NA	0	0.10	A2G2	M5	A2G1F	A2G0F	M5	M5
10-13-0-1	111219.7656	1.5	NA	NA	NA	NA	NA	NA	NA	NA	NA	NA	NA	1	0.10	A2G2	M5	A2G0F	A2G1F	M5	M5
10-13-0-2	111219.7656	1.5	NA	NA	NA	NA	NA	NA	NA	NA	NA	NA	NA	2	0.10	M5	A2G2	A2G1F	A2G0F	M5	M5
10-13-0-3	111219.7656	1.5	NA	NA	NA	NA	NA	NA	NA	NA	NA	NA	NA	3	0.10	M5	A2G2	A2G0F	A2G1F	M5	M5
10-13-1	111219.7656	1.5	4	0.27	4	111218.7512	1.0144	9	27	18	2	2	0	0	0.07	M5	M5	A2G2F	A2G1F	M5	A2G0
10-13-1-0	111219.7656	1.5	NA	NA	NA	NA	NA	NA	NA	NA	NA	NA	NA	0	0.07	M5	M5	A2G2F	A2G1F	M5	A2G0
10-13-1-1	111219.7656	1.5	NA	NA	NA	NA	NA	NA	NA	NA	NA	NA	NA	1	0.07	M5	M5	A2G1F	A2G2F	M5	A2G0
10-13-1-2	111219.7656	1.5	NA	NA	NA	NA	NA	NA	NA	NA	NA	NA	NA	2	0.07	M5	M5	A2G2F	A2G1F	A2G0	M5
10-13-1-3	111219.7656	1.5	NA	NA	NA	NA	NA	NA	NA	NA	NA	NA	NA	3	0.07	M5	M5	A2G1F	A2G2F	A2G0	M5
10-16-0	111219.7656	1.5	5	0.02	2	111220.8187	-1.0530	-9	22	22	2	2	0	0	0.01	A2G2	M5	A2G0F	A2G0F	A2G0	A2G0
10-16-0-0	111219.7656	1.5	NA	NA	NA	NA	NA	NA	NA	NA	NA	NA	NA	0	0.01	A2G2	M5	A2G0F	A2G0F	A2G0	A2G0
10-16-0-1	111219.7656	1.5	NA	NA	NA	NA	NA	NA	NA	NA	NA	NA	NA	1	0.01	M5	A2G2	A2G0F	A2G0F	A2G0	A2G0
11	111266.6875	6.0	0	83.99	36	111268.8569	-2.1694	-19	25	22	4	0	0	0	13.33	A2G2	M5	A2G2F	A2G1F	A2G0F	A2G0F
11-15-0	111266.6875	6.0	0	83.99	36	111268.8569	-2.1694	-19	25	22	4	0	0	0	13.33	A2G2	M5	A2G2F	A2G1F	A2G0F	A2G0F
11-15-0-0	111266.6875	6.0	NA	NA	NA	NA	NA	NA	NA	NA	NA	NA	NA	0	13.33	A2G2	M5	A2G2F	A2G1F	A2G0F	A2G0F
11-15-0-1	111266.6875	6.0	NA	NA	NA	NA	NA	NA	NA	NA	NA	NA	NA	1	13.33	A2G2	M5	A2G1F	A2G2F	A2G0F	A2G0F
11-15-0-2	111266.6875	6.0	NA	NA	NA	NA	NA	NA	NA	NA	NA	NA	NA	2	13.33	M5	A2G2	A2G2F	A2G1F	A2G0F	A2G0F
11-15-0-3	111266.6875	6.0	NA	NA	NA	NA	NA	NA	NA	NA	NA	NA	NA	3	13.33	M5	A2G2	A2G1F	A2G2F	A2G0F	A2G0F
11-15-0-4	111266.6875	6.0	NA	NA	NA	NA	NA	NA	NA	NA	NA	NA	NA	4	3.24	A2G2	M5	A2G2F	A2G0F	A2G0F	A2G1F
11-15-0-5	111266.6875	6.0	NA	NA	NA	NA	NA	NA	NA	NA	NA	NA	NA	5	3.24	A2G2	M5	A2G2F	A2G0F	A2G1F	A2G0F
11-15-0-6	111266.6875	6.0	NA	NA	NA	NA	NA	NA	NA	NA	NA	NA	NA	6	3.24	A2G2	M5	A2G0F	A2G2F	A2G0F	A2G1F
11-15-0-7	111266.6875	6.0	NA	NA	NA	NA	NA	NA	NA	NA	NA	NA	NA	7	3.24	A2G2	M5	A2G0F	A2G2F	A2G1F	A2G0F
11-15-0-8	111266.6875	6.0	NA	NA	NA	NA	NA	NA	NA	NA	NA	NA	NA	8	3.24	M5	A2G2	A2G2F	A2G0F	A2G0F	A2G1F
11-15-0-9	111266.6875	6.0	NA	NA	NA	NA	NA	NA	NA	NA	NA	NA	NA	9	3.24	M5	A2G2	A2G2F	A2G0F	A2G1F	A2G0F
11-15-0-10	111266.6875	6.0	NA	NA	NA	NA	NA	NA	NA	NA	NA	NA	NA	10	3.24	M5	A2G2	A2G0F	A2G2F	A2G0F	A2G1F
11-15-0-11	111266.6875	6.0	NA	NA	NA	NA	NA	NA	NA	NA	NA	NA	NA	11	3.24	M5	A2G2	A2G0F	A2G2F	A2G1F	A2G0F
11-15-0-12	111266.6875	6.0	NA	NA	NA	NA	NA	NA	NA	NA	NA	NA	NA	12	0.44	A2G2	A2G2F	A2G1F	A2G0F	M5	A2G0F
11-15-0-13	111266.6875	6.0	NA	NA	NA	NA	NA	NA	NA	NA	NA	NA	NA	13	0.44	A2G2	A2G2F	A2G1F	A2G0F	A2G0F	M5
11-15-0-14	111266.6875	6.0	NA	NA	NA	NA	NA	NA	NA	NA	NA	NA	NA	14	0.44	A2G2	A2G2F	A2G0F	A2G1F	M5	A2G0F
11-15-0-15	111266.6875	6.0	NA	NA	NA	NA	NA	NA	NA	NA	NA	NA	NA	15	0.44	A2G2	A2G2F	A2G0F	A2G1F	A2G0F	M5
11-15-0-16	111266.6875	6.0	NA	NA	NA	NA	NA	NA	NA	NA	NA	NA	NA	16	0.44	A2G2F	A2G2	A2G1F	A2G0F	M5	A2G0F
11-15-0-17	111266.6875	6.0	NA	NA	NA	NA	NA	NA	NA	NA	NA	NA	NA	17	0.44	A2G2F	A2G2	A2G1F	A2G0F	A2G0F	M5
11-15-0-18	111266.6875	6.0	NA	NA	NA	NA	NA	NA	NA	NA	NA	NA	NA	18	0.44	A2G2F	A2G2	A2G0F	A2G1F	M5	A2G0F
11-15-0-19	111266.6875	6.0	NA	NA	NA	NA	NA	NA	NA	NA	NA	NA	NA	19	0.44	A2G2F	A2G2	A2G0F	A2G1F	A2G0F	M5
11-15-0-20	111266.6875	6.0	NA	NA	NA	NA	NA	NA	NA	NA	NA	NA	NA	20	0.11	A2G2	A2G2F	A2G0F	A2G0F	M5	A2G1F
11-15-0-21	111266.6875	6.0	NA	NA	NA	NA	NA	NA	NA	NA	NA	NA	NA	21	0.11	A2G2	A2G2F	A2G0F	A2G0F	A2G1F	M5
11-15-0-22	111266.6875	6.0	NA	NA	NA	NA	NA	NA	NA	NA	NA	NA	NA	22	0.11	A2G2F	A2G2	A2G0F	A2G0F	M5	A2G1F
11-15-0-23	111266.6875	6.0	NA	NA	NA	NA	NA	NA	NA	NA	NA	NA	NA	23	0.11	A2G2F	A2G2	A2G0F	A2G0F	A2G1F	M5
11-15-0-24	111266.6875	6.0	NA	NA	NA	NA	NA	NA	NA	NA	NA	NA	NA	24	0.09	A2G2	M5	A2G1F	A2G0F	A2G2F	A2G0F
11-15-0-25	111266.6875	6.0	NA	NA	NA	NA	NA	NA	NA	NA	NA	NA	NA	25	0.09	A2G2	M5	A2G0F	A2G1F	A2G2F	A2G0F
11-15-0-26	111266.6875	6.0	NA	NA	NA	NA	NA	NA	NA	NA	NA	NA	NA	26	0.09	M5	A2G2	A2G1F	A2G0F	A2G2F	A2G0F
11-15-0-27	111266.6875	6.0	NA	NA	NA	NA	NA	NA	NA	NA	NA	NA	NA	27	0.09	M5	A2G2	A2G0F	A2G1F	A2G2F	A2G0F
11-15-0-28	111266.6875	6.0	NA	NA	NA	NA	NA	NA	NA	NA	NA	NA	NA	28	0.09	A2G2	M5	A2G1F	A2G0F	A2G0F	A2G2F
11-15-0-29	111266.6875	6.0	NA	NA	NA	NA	NA	NA	NA	NA	NA	NA	NA	29	0.09	A2G2	M5	A2G0F	A2G1F	A2G0F	A2G2F
11-15-0-30	111266.6875	6.0	NA	NA	NA	NA	NA	NA	NA	NA	NA	NA	NA	30	0.09	M5	A2G2	A2G1F	A2G0F	A2G0F	A2G2F
11-15-0-31	111266.6875	6.0	NA	NA	NA	NA	NA	NA	NA	NA	NA	NA	NA	31	0.09	M5	A2G2	A2G0F	A2G1F	A2G0F	A2G2F
11-15-0-32	111266.6875	6.0	NA	NA	NA	NA	NA	NA	NA	NA	NA	NA	NA	32	0.02	A2G2	M5	A2G0F	A2G0F	A2G1F	A2G2F
11-15-0-33	111266.6875	6.0	NA	NA	NA	NA	NA	NA	NA	NA	NA	NA	NA	33	0.02	A2G2	M5	A2G0F	A2G0F	A2G2F	A2G1F
11-15-0-34	111266.6875	6.0	NA	NA	NA	NA	NA	NA	NA	NA	NA	NA	NA	34	0.02	M5	A2G2	A2G0F	A2G0F	A2G1F	A2G2F
11-15-0-35	111266.6875	6.0	NA	NA	NA	NA	NA	NA	NA	NA	NA	NA	NA	35	0.02	M5	A2G2	A2G0F	A2G0F	A2G2F	A2G1F
11-15-1	111266.6875	6.0	1	9.41	20	111268.8569	-2.1694	-19	25	22	4	0	0	0	1.68	A2G2	M5	A2G1F	A2G1F	A2G0F	A2G1F
11-15-1-0	111266.6875	6.0	NA	NA	NA	NA	NA	NA	NA	NA	NA	NA	NA	0	1.68	A2G2	M5	A2G1F	A2G1F	A2G0F	A2G1F
11-15-1-1	111266.6875	6.0	NA	NA	NA	NA	NA	NA	NA	NA	NA	NA	NA	1	1.68	A2G2	M5	A2G1F	A2G1F	A2G1F	A2G0F
11-15-1-2	111266.6875	6.0	NA	NA	NA	NA	NA	NA	NA	NA	NA	NA	NA	2	1.68	M5	A2G2	A2G1F	A2G1F	A2G0F	A2G1F
11-15-1-3	111266.6875	6.0	NA	NA	NA	NA	NA	NA	NA	NA	NA	NA	NA	3	1.68	M5	A2G2	A2G1F	A2G1F	A2G1F	A2G0F
11-15-1-4	111266.6875	6.0	NA	NA	NA	NA	NA	NA	NA	NA	NA	NA	NA	4	0.41	A2G2	M5	A2G1F	A2G0F	A2G1F	A2G1F
11-15-1-5	111266.6875	6.0	NA	NA	NA	NA	NA	NA	NA	NA	NA	NA	NA	5	0.41	A2G2	M5	A2G0F	A2G1F	A2G1F	A2G1F
11-15-1-6	111266.6875	6.0	NA	NA	NA	NA	NA	NA	NA	NA	NA	NA	NA	6	0.41	M5	A2G2	A2G1F	A2G0F	A2G1F	A2G1F
11-15-1-7	111266.6875	6.0	NA	NA	NA	NA	NA	NA	NA	NA	NA	NA	NA	7	0.41	M5	A2G2	A2G0F	A2G1F	A2G1F	A2G1F
11-15-1-8	111266.6875	6.0	NA	NA	NA	NA	NA	NA	NA	NA	NA	NA	NA	8	0.18	A2G2	M5	A2G1F	A2G1F	M5	A2G0F
11-15-1-9	111266.6875	6.0	NA	NA	NA	NA	NA	NA	NA	NA	NA	NA	NA	9	0.18	A2G2	M5	A2G1F	A2G1F	A2G0F	M5
11-15-1-10	111266.6875	6.0	NA	NA	NA	NA	NA	NA	NA	NA	NA	NA	NA	10	0.18	M5	A2G2	A2G1F	A2G1F	M5	A2G0F
11-15-1-11	111266.6875	6.0	NA	NA	NA	NA	NA	NA	NA	NA	NA	NA	NA	11	0.18	M5	A2G2	A2G1F	A2G1F	A2G0F	M5
11-15-1-12	111266.6875	6.0	NA	NA	NA	NA	NA	NA	NA	NA	NA	NA	NA	12	0.04	A2G2	M5	A2G1F	A2G0F	M5	A2G1F
11-15-1-13	111266.6875	6.0	NA	NA	NA	NA	NA	NA	NA	NA	NA	NA	NA	13	0.04	A2G2	M5	A2G0F	A2G1F	M5	A2G1F
11-15-1-14	111266.6875	6.0	NA	NA	NA	NA	NA	NA	NA	NA	NA	NA	NA	14	0.04	M5	A2G2	A2G1F	A2G0F	M5	A2G1F
11-15-1-15	111266.6875	6.0	NA	NA	NA	NA	NA	NA	NA	NA	NA	NA	NA	15	0.04	M5	A2G2	A2G0F	A2G1F	M5	A2G1F
11-15-1-16	111266.6875	6.0	NA	NA	NA	NA	NA	NA	NA	NA	NA	NA	NA	16	0.04	A2G2	M5	A2G1F	A2G0F	A2G1F	M5
11-15-1-17	111266.6875	6.0	NA	NA	NA	NA	NA	NA	NA	NA	NA	NA	NA	17	0.04	A2G2	M5	A2G0F	A2G1F	A2G1F	M5
11-15-1-18	111266.6875	6.0	NA	NA	NA	NA	NA	NA	NA	NA	NA	NA	NA	18	0.04	M5	A2G2	A2G1F	A2G0F	A2G1F	M5
11-15-1-19	111266.6875	6.0	NA	NA	NA	NA	NA	NA	NA	NA	NA	NA	NA	19	0.04	M5	A2G2	A2G0F	A2G1F	A2G1F	M5
11-15-2	111266.6875	6.0	2	2.89	28	111268.8569	-2.1694	-19	25	22	4	0	0	0	0.29	A2G2F	M5	A2G2F	A2G1F	A2G0	A2G0F
11-15-2-0	111266.6875	6.0	NA	NA	NA	NA	NA	NA	NA	NA	NA	NA	NA	0	0.29	A2G2F	M5	A2G2F	A2G1F	A2G0	A2G0F
11-15-2-1	111266.6875	6.0	NA	NA	NA	NA	NA	NA	NA	NA	NA	NA	NA	1	0.29	A2G2F	M5	A2G2F	A2G1F	A2G0F	A2G0
11-15-2-2	111266.6875	6.0	NA	NA	NA	NA	NA	NA	NA	NA	NA	NA	NA	2	0.29	A2G2F	M5	A2G1F	A2G2F	A2G0	A2G0F
11-15-2-3	111266.6875	6.0	NA	NA	NA	NA	NA	NA	NA	NA	NA	NA	NA	3	0.29	A2G2F	M5	A2G1F	A2G2F	A2G0F	A2G0
11-15-2-4	111266.6875	6.0	NA	NA	NA	NA	NA	NA	NA	NA	NA	NA	NA	4	0.29	M5	A2G2F	A2G2F	A2G1F	A2G0	A2G0F
11-15-2-5	111266.6875	6.0	NA	NA	NA	NA	NA	NA	NA	NA	NA	NA	NA	5	0.29	M5	A2G2F	A2G2F	A2G1F	A2G0F	A2G0
11-15-2-6	111266.6875	6.0	NA	NA	NA	NA	NA	NA	NA	NA	NA	NA	NA	6	0.29	M5	A2G2F	A2G1F	A2G2F	A2G0	A2G0F
11-15-2-7	111266.6875	6.0	NA	NA	NA	NA	NA	NA	NA	NA	NA	NA	NA	7	0.29	M5	A2G2F	A2G1F	A2G2F	A2G0F	A2G0
11-15-2-8	111266.6875	6.0	NA	NA	NA	NA	NA	NA	NA	NA	NA	NA	NA	8	0.07	A2G2F	M5	A2G2F	A2G0F	A2G0	A2G1F
11-15-2-9	111266.6875	6.0	NA	NA	NA	NA	NA	NA	NA	NA	NA	NA	NA	9	0.07	A2G2F	M5	A2G2F	A2G0F	A2G1F	A2G0
11-15-2-10	111266.6875	6.0	NA	NA	NA	NA	NA	NA	NA	NA	NA	NA	NA	10	0.07	A2G2F	M5	A2G0F	A2G2F	A2G0	A2G1F
11-15-2-11	111266.6875	6.0	NA	NA	NA	NA	NA	NA	NA	NA	NA	NA	NA	11	0.07	A2G2F	M5	A2G0F	A2G2F	A2G1F	A2G0
11-15-2-12	111266.6875	6.0	NA	NA	NA	NA	NA	NA	NA	NA	NA	NA	NA	12	0.07	M5	A2G2F	A2G2F	A2G0F	A2G0	A2G1F
11-15-2-13	111266.6875	6.0	NA	NA	NA	NA	NA	NA	NA	NA	NA	NA	NA	13	0.07	M5	A2G2F	A2G2F	A2G0F	A2G1F	A2G0
11-15-2-14	111266.6875	6.0	NA	NA	NA	NA	NA	NA	NA	NA	NA	NA	NA	14	0.07	M5	A2G2F	A2G0F	A2G2F	A2G0	A2G1F
11-15-2-15	111266.6875	6.0	NA	NA	NA	NA	NA	NA	NA	NA	NA	NA	NA	15	0.07	M5	A2G2F	A2G0F	A2G2F	A2G1F	A2G0
11-15-2-16	111266.6875	6.0	NA	NA	NA	NA	NA	NA	NA	NA	NA	NA	NA	16	0.01	A2G2F	A2G2F	A2G1F	A2G0F	A2G0	M5
11-15-2-17	111266.6875	6.0	NA	NA	NA	NA	NA	NA	NA	NA	NA	NA	NA	17	0.01	A2G2F	A2G2F	A2G0F	A2G1F	A2G0	M5
11-15-2-18	111266.6875	6.0	NA	NA	NA	NA	NA	NA	NA	NA	NA	NA	NA	18	0.01	A2G2F	A2G2F	A2G1F	A2G0F	M5	A2G0
11-15-2-19	111266.6875	6.0	NA	NA	NA	NA	NA	NA	NA	NA	NA	NA	NA	19	0.01	A2G2F	A2G2F	A2G0F	A2G1F	M5	A2G0
11-15-2-20	111266.6875	6.0	NA	NA	NA	NA	NA	NA	NA	NA	NA	NA	NA	20	0.00	A2G2F	M5	A2G1F	A2G0F	A2G0	A2G2F
11-15-2-21	111266.6875	6.0	NA	NA	NA	NA	NA	NA	NA	NA	NA	NA	NA	21	0.00	A2G2F	M5	A2G1F	A2G0F	A2G2F	A2G0
11-15-2-22	111266.6875	6.0	NA	NA	NA	NA	NA	NA	NA	NA	NA	NA	NA	22	0.00	M5	A2G2F	A2G1F	A2G0F	A2G0	A2G2F
11-15-2-23	111266.6875	6.0	NA	NA	NA	NA	NA	NA	NA	NA	NA	NA	NA	23	0.00	M5	A2G2F	A2G1F	A2G0F	A2G2F	A2G0
11-15-2-24	111266.6875	6.0	NA	NA	NA	NA	NA	NA	NA	NA	NA	NA	NA	24	0.00	A2G2F	M5	A2G0F	A2G1F	A2G0	A2G2F
11-15-2-25	111266.6875	6.0	NA	NA	NA	NA	NA	NA	NA	NA	NA	NA	NA	25	0.00	A2G2F	M5	A2G0F	A2G1F	A2G2F	A2G0
11-15-2-26	111266.6875	6.0	NA	NA	NA	NA	NA	NA	NA	NA	NA	NA	NA	26	0.00	M5	A2G2F	A2G0F	A2G1F	A2G0	A2G2F
11-15-2-27	111266.6875	6.0	NA	NA	NA	NA	NA	NA	NA	NA	NA	NA	NA	27	0.00	M5	A2G2F	A2G0F	A2G1F	A2G2F	A2G0
11-7-1	111266.6875	6.0	3	2.83	14	111266.7940	-0.1065	-1	26	20	3	1	1	0	0.35	A2G2	M5	A2G2F	A2G0F	M5	A2G0F
11-7-1-0	111266.6875	6.0	NA	NA	NA	NA	NA	NA	NA	NA	NA	NA	NA	0	0.35	A2G2	M5	A2G2F	A2G0F	M5	A2G0F
11-7-1-1	111266.6875	6.0	NA	NA	NA	NA	NA	NA	NA	NA	NA	NA	NA	1	0.35	A2G2	M5	A2G2F	A2G0F	A2G0F	M5
11-7-1-2	111266.6875	6.0	NA	NA	NA	NA	NA	NA	NA	NA	NA	NA	NA	2	0.35	A2G2	M5	A2G0F	A2G2F	M5	A2G0F
11-7-1-3	111266.6875	6.0	NA	NA	NA	NA	NA	NA	NA	NA	NA	NA	NA	3	0.35	A2G2	M5	A2G0F	A2G2F	A2G0F	M5
11-7-1-4	111266.6875	6.0	NA	NA	NA	NA	NA	NA	NA	NA	NA	NA	NA	4	0.35	M5	A2G2	A2G2F	A2G0F	M5	A2G0F
11-7-1-5	111266.6875	6.0	NA	NA	NA	NA	NA	NA	NA	NA	NA	NA	NA	5	0.35	M5	A2G2	A2G2F	A2G0F	A2G0F	M5
11-7-1-6	111266.6875	6.0	NA	NA	NA	NA	NA	NA	NA	NA	NA	NA	NA	6	0.35	M5	A2G2	A2G0F	A2G2F	M5	A2G0F
11-7-1-7	111266.6875	6.0	NA	NA	NA	NA	NA	NA	NA	NA	NA	NA	NA	7	0.35	M5	A2G2	A2G0F	A2G2F	A2G0F	M5
11-7-1-8	111266.6875	6.0	NA	NA	NA	NA	NA	NA	NA	NA	NA	NA	NA	8	0.01	A2G2	A2G2F	A2G0F	A2G0F	M5	M5
11-7-1-9	111266.6875	6.0	NA	NA	NA	NA	NA	NA	NA	NA	NA	NA	NA	9	0.01	A2G2F	A2G2	A2G0F	A2G0F	M5	M5
11-7-1-10	111266.6875	6.0	NA	NA	NA	NA	NA	NA	NA	NA	NA	NA	NA	10	0.00	A2G2	M5	A2G0F	A2G0F	M5	A2G2F
11-7-1-11	111266.6875	6.0	NA	NA	NA	NA	NA	NA	NA	NA	NA	NA	NA	11	0.00	A2G2	M5	A2G0F	A2G0F	A2G2F	M5
11-7-1-12	111266.6875	6.0	NA	NA	NA	NA	NA	NA	NA	NA	NA	NA	NA	12	0.00	M5	A2G2	A2G0F	A2G0F	M5	A2G2F
11-7-1-13	111266.6875	6.0	NA	NA	NA	NA	NA	NA	NA	NA	NA	NA	NA	13	0.00	M5	A2G2	A2G0F	A2G0F	A2G2F	M5
11-7-2	111266.6875	6.0	4	0.52	14	111266.7940	-0.1065	-1	26	20	3	1	1	0	0.23	M5	M5	A2G2F	A2G2F	A2G0	A2G0F
11-7-2-0	111266.6875	6.0	NA	NA	NA	NA	NA	NA	NA	NA	NA	NA	NA	0	0.23	M5	M5	A2G2F	A2G2F	A2G0	A2G0F
11-7-2-1	111266.6875	6.0	NA	NA	NA	NA	NA	NA	NA	NA	NA	NA	NA	1	0.23	M5	M5	A2G2F	A2G2F	A2G0F	A2G0
11-7-2-2	111266.6875	6.0	NA	NA	NA	NA	NA	NA	NA	NA	NA	NA	NA	2	0.01	A2G2F	M5	A2G2F	A2G0F	M5	A2G0
11-7-2-3	111266.6875	6.0	NA	NA	NA	NA	NA	NA	NA	NA	NA	NA	NA	3	0.01	A2G2F	M5	A2G2F	A2G0F	A2G0	M5
11-7-2-4	111266.6875	6.0	NA	NA	NA	NA	NA	NA	NA	NA	NA	NA	NA	4	0.01	A2G2F	M5	A2G0F	A2G2F	M5	A2G0
11-7-2-5	111266.6875	6.0	NA	NA	NA	NA	NA	NA	NA	NA	NA	NA	NA	5	0.01	A2G2F	M5	A2G0F	A2G2F	A2G0	M5
11-7-2-6	111266.6875	6.0	NA	NA	NA	NA	NA	NA	NA	NA	NA	NA	NA	6	0.01	M5	A2G2F	A2G2F	A2G0F	M5	A2G0
11-7-2-7	111266.6875	6.0	NA	NA	NA	NA	NA	NA	NA	NA	NA	NA	NA	7	0.01	M5	A2G2F	A2G2F	A2G0F	A2G0	M5
11-7-2-8	111266.6875	6.0	NA	NA	NA	NA	NA	NA	NA	NA	NA	NA	NA	8	0.01	M5	A2G2F	A2G0F	A2G2F	M5	A2G0
11-7-2-9	111266.6875	6.0	NA	NA	NA	NA	NA	NA	NA	NA	NA	NA	NA	9	0.01	M5	A2G2F	A2G0F	A2G2F	A2G0	M5
11-7-2-10	111266.6875	6.0	NA	NA	NA	NA	NA	NA	NA	NA	NA	NA	NA	10	0.00	M5	M5	A2G2F	A2G0F	A2G0	A2G2F
11-7-2-11	111266.6875	6.0	NA	NA	NA	NA	NA	NA	NA	NA	NA	NA	NA	11	0.00	M5	M5	A2G2F	A2G0F	A2G2F	A2G0
11-7-2-12	111266.6875	6.0	NA	NA	NA	NA	NA	NA	NA	NA	NA	NA	NA	12	0.00	M5	M5	A2G0F	A2G2F	A2G0	A2G2F
11-7-2-13	111266.6875	6.0	NA	NA	NA	NA	NA	NA	NA	NA	NA	NA	NA	13	0.00	M5	M5	A2G0F	A2G2F	A2G2F	A2G0
11-15-3	111266.6875	6.0	5	0.27	14	111268.8569	-2.1694	-19	25	22	4	0	0	0	0.04	A2G2F	M5	A2G1F	A2G1F	A2G0	A2G1F
11-15-3-0	111266.6875	6.0	NA	NA	NA	NA	NA	NA	NA	NA	NA	NA	NA	0	0.04	A2G2F	M5	A2G1F	A2G1F	A2G0	A2G1F
11-15-3-1	111266.6875	6.0	NA	NA	NA	NA	NA	NA	NA	NA	NA	NA	NA	1	0.04	A2G2F	M5	A2G1F	A2G1F	A2G1F	A2G0
11-15-3-2	111266.6875	6.0	NA	NA	NA	NA	NA	NA	NA	NA	NA	NA	NA	2	0.04	M5	A2G2F	A2G1F	A2G1F	A2G0	A2G1F
11-15-3-3	111266.6875	6.0	NA	NA	NA	NA	NA	NA	NA	NA	NA	NA	NA	3	0.04	M5	A2G2F	A2G1F	A2G1F	A2G1F	A2G0
11-15-3-4	111266.6875	6.0	NA	NA	NA	NA	NA	NA	NA	NA	NA	NA	NA	4	0.03	M5	M5	A2G2F	A2G1F	A2G1F	A2G0
11-15-3-5	111266.6875	6.0	NA	NA	NA	NA	NA	NA	NA	NA	NA	NA	NA	5	0.03	M5	M5	A2G1F	A2G2F	A2G1F	A2G0
11-15-3-6	111266.6875	6.0	NA	NA	NA	NA	NA	NA	NA	NA	NA	NA	NA	6	0.03	M5	M5	A2G2F	A2G1F	A2G0	A2G1F
11-15-3-7	111266.6875	6.0	NA	NA	NA	NA	NA	NA	NA	NA	NA	NA	NA	7	0.03	M5	M5	A2G1F	A2G2F	A2G0	A2G1F
11-15-3-8	111266.6875	6.0	NA	NA	NA	NA	NA	NA	NA	NA	NA	NA	NA	8	0.00	A2G2F	M5	A2G1F	A2G1F	A2G0	M5
11-15-3-9	111266.6875	6.0	NA	NA	NA	NA	NA	NA	NA	NA	NA	NA	NA	9	0.00	M5	A2G2F	A2G1F	A2G1F	A2G0	M5
11-15-3-10	111266.6875	6.0	NA	NA	NA	NA	NA	NA	NA	NA	NA	NA	NA	10	0.00	A2G2F	M5	A2G1F	A2G1F	M5	A2G0
11-15-3-11	111266.6875	6.0	NA	NA	NA	NA	NA	NA	NA	NA	NA	NA	NA	11	0.00	M5	A2G2F	A2G1F	A2G1F	M5	A2G0
11-15-3-12	111266.6875	6.0	NA	NA	NA	NA	NA	NA	NA	NA	NA	NA	NA	12	0.00	M5	M5	A2G1F	A2G1F	A2G0	A2G2F
11-15-3-13	111266.6875	6.0	NA	NA	NA	NA	NA	NA	NA	NA	NA	NA	NA	13	0.00	M5	M5	A2G1F	A2G1F	A2G2F	A2G0
11-16-0	111266.6875	6.0	6	0.08	4	111268.8569	-2.1694	-19	23	20	4	2	0	0	0.03	M5	M5	A2G1F	A2G0F	A2G0F	A2G0F
11-16-0-0	111266.6875	6.0	NA	NA	NA	NA	NA	NA	NA	NA	NA	NA	NA	0	0.03	M5	M5	A2G1F	A2G0F	A2G0F	A2G0F
11-16-0-1	111266.6875	6.0	NA	NA	NA	NA	NA	NA	NA	NA	NA	NA	NA	1	0.03	M5	M5	A2G0F	A2G1F	A2G0F	A2G0F
11-16-0-2	111266.6875	6.0	NA	NA	NA	NA	NA	NA	NA	NA	NA	NA	NA	2	0.01	M5	M5	A2G0F	A2G0F	A2G0F	A2G1F
11-16-0-3	111266.6875	6.0	NA	NA	NA	NA	NA	NA	NA	NA	NA	NA	NA	3	0.01	M5	M5	A2G0F	A2G0F	A2G1F	A2G0F
11-29-0	111266.6875	6.0	7	0.01	1	111261.8708	4.8167	43	22	24	2	1	0	0	0.01	A2G2	A2G2	A2G0F	A2G0F	A2G0	A2G0
11-8-0	111266.6875	6.0	8	0.00	2	111266.7940	-0.1065	-1	24	18	3	3	1	0	0.00	M5	M5	A2G0F	A2G0F	M5	A2G0F
11-8-0-0	111266.6875	6.0	NA	NA	NA	NA	NA	NA	NA	NA	NA	NA	NA	0	0.00	M5	M5	A2G0F	A2G0F	M5	A2G0F
11-8-0-1	111266.6875	6.0	NA	NA	NA	NA	NA	NA	NA	NA	NA	NA	NA	1	0.00	M5	M5	A2G0F	A2G0F	A2G0F	M5
12	111295.5703	0.5	0	87.84	36	111291.8469	3.7235	33	25	22	4	0	1	0	13.94	A2G2	M5	A2G2F	A2G1F	A2G0F	A2G0F
12-32-0	111295.5703	0.5	0	87.84	36	111291.8469	3.7235	33	25	22	4	0	1	0	13.94	A2G2	M5	A2G2F	A2G1F	A2G0F	A2G0F
12-32-0-0	111295.5703	0.5	NA	NA	NA	NA	NA	NA	NA	NA	NA	NA	NA	0	13.94	A2G2	M5	A2G2F	A2G1F	A2G0F	A2G0F
12-32-0-1	111295.5703	0.5	NA	NA	NA	NA	NA	NA	NA	NA	NA	NA	NA	1	13.94	A2G2	M5	A2G1F	A2G2F	A2G0F	A2G0F
12-32-0-2	111295.5703	0.5	NA	NA	NA	NA	NA	NA	NA	NA	NA	NA	NA	2	13.94	M5	A2G2	A2G2F	A2G1F	A2G0F	A2G0F
12-32-0-3	111295.5703	0.5	NA	NA	NA	NA	NA	NA	NA	NA	NA	NA	NA	3	13.94	M5	A2G2	A2G1F	A2G2F	A2G0F	A2G0F
12-32-0-4	111295.5703	0.5	NA	NA	NA	NA	NA	NA	NA	NA	NA	NA	NA	4	3.39	A2G2	M5	A2G2F	A2G0F	A2G0F	A2G1F
12-32-0-5	111295.5703	0.5	NA	NA	NA	NA	NA	NA	NA	NA	NA	NA	NA	5	3.39	A2G2	M5	A2G2F	A2G0F	A2G1F	A2G0F
12-32-0-6	111295.5703	0.5	NA	NA	NA	NA	NA	NA	NA	NA	NA	NA	NA	6	3.39	A2G2	M5	A2G0F	A2G2F	A2G0F	A2G1F
12-32-0-7	111295.5703	0.5	NA	NA	NA	NA	NA	NA	NA	NA	NA	NA	NA	7	3.39	A2G2	M5	A2G0F	A2G2F	A2G1F	A2G0F
12-32-0-8	111295.5703	0.5	NA	NA	NA	NA	NA	NA	NA	NA	NA	NA	NA	8	3.39	M5	A2G2	A2G2F	A2G0F	A2G0F	A2G1F
12-32-0-9	111295.5703	0.5	NA	NA	NA	NA	NA	NA	NA	NA	NA	NA	NA	9	3.39	M5	A2G2	A2G2F	A2G0F	A2G1F	A2G0F
12-32-0-10	111295.5703	0.5	NA	NA	NA	NA	NA	NA	NA	NA	NA	NA	NA	10	3.39	M5	A2G2	A2G0F	A2G2F	A2G0F	A2G1F
12-32-0-11	111295.5703	0.5	NA	NA	NA	NA	NA	NA	NA	NA	NA	NA	NA	11	3.39	M5	A2G2	A2G0F	A2G2F	A2G1F	A2G0F
12-32-0-12	111295.5703	0.5	NA	NA	NA	NA	NA	NA	NA	NA	NA	NA	NA	12	0.46	A2G2	A2G2F	A2G1F	A2G0F	M5	A2G0F
12-32-0-13	111295.5703	0.5	NA	NA	NA	NA	NA	NA	NA	NA	NA	NA	NA	13	0.46	A2G2	A2G2F	A2G1F	A2G0F	A2G0F	M5
12-32-0-14	111295.5703	0.5	NA	NA	NA	NA	NA	NA	NA	NA	NA	NA	NA	14	0.46	A2G2	A2G2F	A2G0F	A2G1F	M5	A2G0F
12-32-0-15	111295.5703	0.5	NA	NA	NA	NA	NA	NA	NA	NA	NA	NA	NA	15	0.46	A2G2	A2G2F	A2G0F	A2G1F	A2G0F	M5
12-32-0-16	111295.5703	0.5	NA	NA	NA	NA	NA	NA	NA	NA	NA	NA	NA	16	0.46	A2G2F	A2G2	A2G1F	A2G0F	M5	A2G0F
12-32-0-17	111295.5703	0.5	NA	NA	NA	NA	NA	NA	NA	NA	NA	NA	NA	17	0.46	A2G2F	A2G2	A2G1F	A2G0F	A2G0F	M5
12-32-0-18	111295.5703	0.5	NA	NA	NA	NA	NA	NA	NA	NA	NA	NA	NA	18	0.46	A2G2F	A2G2	A2G0F	A2G1F	M5	A2G0F
12-32-0-19	111295.5703	0.5	NA	NA	NA	NA	NA	NA	NA	NA	NA	NA	NA	19	0.46	A2G2F	A2G2	A2G0F	A2G1F	A2G0F	M5
12-32-0-20	111295.5703	0.5	NA	NA	NA	NA	NA	NA	NA	NA	NA	NA	NA	20	0.11	A2G2	A2G2F	A2G0F	A2G0F	M5	A2G1F
12-32-0-21	111295.5703	0.5	NA	NA	NA	NA	NA	NA	NA	NA	NA	NA	NA	21	0.11	A2G2	A2G2F	A2G0F	A2G0F	A2G1F	M5
12-32-0-22	111295.5703	0.5	NA	NA	NA	NA	NA	NA	NA	NA	NA	NA	NA	22	0.11	A2G2F	A2G2	A2G0F	A2G0F	M5	A2G1F
12-32-0-23	111295.5703	0.5	NA	NA	NA	NA	NA	NA	NA	NA	NA	NA	NA	23	0.11	A2G2F	A2G2	A2G0F	A2G0F	A2G1F	M5
12-32-0-24	111295.5703	0.5	NA	NA	NA	NA	NA	NA	NA	NA	NA	NA	NA	24	0.09	A2G2	M5	A2G1F	A2G0F	A2G2F	A2G0F
12-32-0-25	111295.5703	0.5	NA	NA	NA	NA	NA	NA	NA	NA	NA	NA	NA	25	0.09	A2G2	M5	A2G0F	A2G1F	A2G2F	A2G0F
12-32-0-26	111295.5703	0.5	NA	NA	NA	NA	NA	NA	NA	NA	NA	NA	NA	26	0.09	M5	A2G2	A2G1F	A2G0F	A2G2F	A2G0F
12-32-0-27	111295.5703	0.5	NA	NA	NA	NA	NA	NA	NA	NA	NA	NA	NA	27	0.09	M5	A2G2	A2G0F	A2G1F	A2G2F	A2G0F
12-32-0-28	111295.5703	0.5	NA	NA	NA	NA	NA	NA	NA	NA	NA	NA	NA	28	0.09	A2G2	M5	A2G1F	A2G0F	A2G0F	A2G2F
12-32-0-29	111295.5703	0.5	NA	NA	NA	NA	NA	NA	NA	NA	NA	NA	NA	29	0.09	A2G2	M5	A2G0F	A2G1F	A2G0F	A2G2F
12-32-0-30	111295.5703	0.5	NA	NA	NA	NA	NA	NA	NA	NA	NA	NA	NA	30	0.09	M5	A2G2	A2G1F	A2G0F	A2G0F	A2G2F
12-32-0-31	111295.5703	0.5	NA	NA	NA	NA	NA	NA	NA	NA	NA	NA	NA	31	0.09	M5	A2G2	A2G0F	A2G1F	A2G0F	A2G2F
12-32-0-32	111295.5703	0.5	NA	NA	NA	NA	NA	NA	NA	NA	NA	NA	NA	32	0.02	A2G2	M5	A2G0F	A2G0F	A2G1F	A2G2F
12-32-0-33	111295.5703	0.5	NA	NA	NA	NA	NA	NA	NA	NA	NA	NA	NA	33	0.02	A2G2	M5	A2G0F	A2G0F	A2G2F	A2G1F
12-32-0-34	111295.5703	0.5	NA	NA	NA	NA	NA	NA	NA	NA	NA	NA	NA	34	0.02	M5	A2G2	A2G0F	A2G0F	A2G1F	A2G2F
12-32-0-35	111295.5703	0.5	NA	NA	NA	NA	NA	NA	NA	NA	NA	NA	NA	35	0.02	M5	A2G2	A2G0F	A2G0F	A2G2F	A2G1F
12-32-1	111295.5703	0.5	1	8.71	8	111291.8469	3.7235	33	25	22	4	0	1	0	1.75	A2G2	M5	A2G1F	A2G1F	A2G0F	A2G1F
12-32-1-0	111295.5703	0.5	NA	NA	NA	NA	NA	NA	NA	NA	NA	NA	NA	0	1.75	A2G2	M5	A2G1F	A2G1F	A2G0F	A2G1F
12-32-1-1	111295.5703	0.5	NA	NA	NA	NA	NA	NA	NA	NA	NA	NA	NA	1	1.75	A2G2	M5	A2G1F	A2G1F	A2G1F	A2G0F
12-32-1-2	111295.5703	0.5	NA	NA	NA	NA	NA	NA	NA	NA	NA	NA	NA	2	1.75	M5	A2G2	A2G1F	A2G1F	A2G0F	A2G1F
12-32-1-3	111295.5703	0.5	NA	NA	NA	NA	NA	NA	NA	NA	NA	NA	NA	3	1.75	M5	A2G2	A2G1F	A2G1F	A2G1F	A2G0F
12-32-1-4	111295.5703	0.5	NA	NA	NA	NA	NA	NA	NA	NA	NA	NA	NA	4	0.43	A2G2	M5	A2G1F	A2G0F	A2G1F	A2G1F
12-32-1-5	111295.5703	0.5	NA	NA	NA	NA	NA	NA	NA	NA	NA	NA	NA	5	0.43	A2G2	M5	A2G0F	A2G1F	A2G1F	A2G1F
12-32-1-6	111295.5703	0.5	NA	NA	NA	NA	NA	NA	NA	NA	NA	NA	NA	6	0.43	M5	A2G2	A2G1F	A2G0F	A2G1F	A2G1F
12-32-1-7	111295.5703	0.5	NA	NA	NA	NA	NA	NA	NA	NA	NA	NA	NA	7	0.43	M5	A2G2	A2G0F	A2G1F	A2G1F	A2G1F
12-32-2	111295.5703	0.5	2	3.02	28	111291.8469	3.7235	33	25	22	4	0	1	0	0.30	A2G2F	M5	A2G2F	A2G1F	A2G0	A2G0F
12-32-2-0	111295.5703	0.5	NA	NA	NA	NA	NA	NA	NA	NA	NA	NA	NA	0	0.30	A2G2F	M5	A2G2F	A2G1F	A2G0	A2G0F
12-32-2-1	111295.5703	0.5	NA	NA	NA	NA	NA	NA	NA	NA	NA	NA	NA	1	0.30	A2G2F	M5	A2G2F	A2G1F	A2G0F	A2G0
12-32-2-2	111295.5703	0.5	NA	NA	NA	NA	NA	NA	NA	NA	NA	NA	NA	2	0.30	A2G2F	M5	A2G1F	A2G2F	A2G0	A2G0F
12-32-2-3	111295.5703	0.5	NA	NA	NA	NA	NA	NA	NA	NA	NA	NA	NA	3	0.30	A2G2F	M5	A2G1F	A2G2F	A2G0F	A2G0
12-32-2-4	111295.5703	0.5	NA	NA	NA	NA	NA	NA	NA	NA	NA	NA	NA	4	0.30	M5	A2G2F	A2G2F	A2G1F	A2G0	A2G0F
12-32-2-5	111295.5703	0.5	NA	NA	NA	NA	NA	NA	NA	NA	NA	NA	NA	5	0.30	M5	A2G2F	A2G2F	A2G1F	A2G0F	A2G0
12-32-2-6	111295.5703	0.5	NA	NA	NA	NA	NA	NA	NA	NA	NA	NA	NA	6	0.30	M5	A2G2F	A2G1F	A2G2F	A2G0	A2G0F
12-32-2-7	111295.5703	0.5	NA	NA	NA	NA	NA	NA	NA	NA	NA	NA	NA	7	0.30	M5	A2G2F	A2G1F	A2G2F	A2G0F	A2G0
12-32-2-8	111295.5703	0.5	NA	NA	NA	NA	NA	NA	NA	NA	NA	NA	NA	8	0.07	A2G2F	M5	A2G2F	A2G0F	A2G0	A2G1F
12-32-2-9	111295.5703	0.5	NA	NA	NA	NA	NA	NA	NA	NA	NA	NA	NA	9	0.07	A2G2F	M5	A2G2F	A2G0F	A2G1F	A2G0
12-32-2-10	111295.5703	0.5	NA	NA	NA	NA	NA	NA	NA	NA	NA	NA	NA	10	0.07	A2G2F	M5	A2G0F	A2G2F	A2G0	A2G1F
12-32-2-11	111295.5703	0.5	NA	NA	NA	NA	NA	NA	NA	NA	NA	NA	NA	11	0.07	A2G2F	M5	A2G0F	A2G2F	A2G1F	A2G0
12-32-2-12	111295.5703	0.5	NA	NA	NA	NA	NA	NA	NA	NA	NA	NA	NA	12	0.07	M5	A2G2F	A2G2F	A2G0F	A2G0	A2G1F
12-32-2-13	111295.5703	0.5	NA	NA	NA	NA	NA	NA	NA	NA	NA	NA	NA	13	0.07	M5	A2G2F	A2G2F	A2G0F	A2G1F	A2G0
12-32-2-14	111295.5703	0.5	NA	NA	NA	NA	NA	NA	NA	NA	NA	NA	NA	14	0.07	M5	A2G2F	A2G0F	A2G2F	A2G0	A2G1F
12-32-2-15	111295.5703	0.5	NA	NA	NA	NA	NA	NA	NA	NA	NA	NA	NA	15	0.07	M5	A2G2F	A2G0F	A2G2F	A2G1F	A2G0
12-32-2-16	111295.5703	0.5	NA	NA	NA	NA	NA	NA	NA	NA	NA	NA	NA	16	0.01	A2G2F	A2G2F	A2G1F	A2G0F	A2G0	M5
12-32-2-17	111295.5703	0.5	NA	NA	NA	NA	NA	NA	NA	NA	NA	NA	NA	17	0.01	A2G2F	A2G2F	A2G0F	A2G1F	A2G0	M5
12-32-2-18	111295.5703	0.5	NA	NA	NA	NA	NA	NA	NA	NA	NA	NA	NA	18	0.01	A2G2F	A2G2F	A2G1F	A2G0F	M5	A2G0
12-32-2-19	111295.5703	0.5	NA	NA	NA	NA	NA	NA	NA	NA	NA	NA	NA	19	0.01	A2G2F	A2G2F	A2G0F	A2G1F	M5	A2G0
12-32-2-20	111295.5703	0.5	NA	NA	NA	NA	NA	NA	NA	NA	NA	NA	NA	20	0.00	A2G2F	M5	A2G1F	A2G0F	A2G0	A2G2F
12-32-2-21	111295.5703	0.5	NA	NA	NA	NA	NA	NA	NA	NA	NA	NA	NA	21	0.00	A2G2F	M5	A2G1F	A2G0F	A2G2F	A2G0
12-32-2-22	111295.5703	0.5	NA	NA	NA	NA	NA	NA	NA	NA	NA	NA	NA	22	0.00	M5	A2G2F	A2G1F	A2G0F	A2G0	A2G2F
12-32-2-23	111295.5703	0.5	NA	NA	NA	NA	NA	NA	NA	NA	NA	NA	NA	23	0.00	M5	A2G2F	A2G1F	A2G0F	A2G2F	A2G0
12-32-2-24	111295.5703	0.5	NA	NA	NA	NA	NA	NA	NA	NA	NA	NA	NA	24	0.00	A2G2F	M5	A2G0F	A2G1F	A2G0	A2G2F
12-32-2-25	111295.5703	0.5	NA	NA	NA	NA	NA	NA	NA	NA	NA	NA	NA	25	0.00	A2G2F	M5	A2G0F	A2G1F	A2G2F	A2G0
12-32-2-26	111295.5703	0.5	NA	NA	NA	NA	NA	NA	NA	NA	NA	NA	NA	26	0.00	M5	A2G2F	A2G0F	A2G1F	A2G0	A2G2F
12-32-2-27	111295.5703	0.5	NA	NA	NA	NA	NA	NA	NA	NA	NA	NA	NA	27	0.00	M5	A2G2F	A2G0F	A2G1F	A2G2F	A2G0
12-9-0	111295.5703	0.5	3	0.16	2	111293.9097	1.6607	15	22	22	5	1	0	0	0.08	A2G2F	M5	A2G0F	A2G0F	A2G0F	A2G0F
12-9-0-0	111295.5703	0.5	NA	NA	NA	NA	NA	NA	NA	NA	NA	NA	NA	0	0.08	A2G2F	M5	A2G0F	A2G0F	A2G0F	A2G0F
12-9-0-1	111295.5703	0.5	NA	NA	NA	NA	NA	NA	NA	NA	NA	NA	NA	1	0.08	M5	A2G2F	A2G0F	A2G0F	A2G0F	A2G0F
12-32-3	111295.5703	0.5	4	0.15	4	111291.8469	3.7235	33	25	22	4	0	1	0	0.04	A2G2F	M5	A2G1F	A2G1F	A2G0	A2G1F
12-32-3-0	111295.5703	0.5	NA	NA	NA	NA	NA	NA	NA	NA	NA	NA	NA	0	0.04	A2G2F	M5	A2G1F	A2G1F	A2G0	A2G1F
12-32-3-1	111295.5703	0.5	NA	NA	NA	NA	NA	NA	NA	NA	NA	NA	NA	1	0.04	A2G2F	M5	A2G1F	A2G1F	A2G1F	A2G0
12-32-3-2	111295.5703	0.5	NA	NA	NA	NA	NA	NA	NA	NA	NA	NA	NA	2	0.04	M5	A2G2F	A2G1F	A2G1F	A2G0	A2G1F
12-32-3-3	111295.5703	0.5	NA	NA	NA	NA	NA	NA	NA	NA	NA	NA	NA	3	0.04	M5	A2G2F	A2G1F	A2G1F	A2G1F	A2G0
12-34-0	111295.5703	0.5	5	0.08	4	111291.8469	3.7235	33	23	20	4	2	1	0	0.03	M5	M5	A2G1F	A2G0F	A2G0F	A2G0F
12-34-0-0	111295.5703	0.5	NA	NA	NA	NA	NA	NA	NA	NA	NA	NA	NA	0	0.03	M5	M5	A2G1F	A2G0F	A2G0F	A2G0F
12-34-0-1	111295.5703	0.5	NA	NA	NA	NA	NA	NA	NA	NA	NA	NA	NA	1	0.03	M5	M5	A2G0F	A2G1F	A2G0F	A2G0F
12-34-0-2	111295.5703	0.5	NA	NA	NA	NA	NA	NA	NA	NA	NA	NA	NA	2	0.01	M5	M5	A2G0F	A2G0F	A2G0F	A2G1F
12-34-0-3	111295.5703	0.5	NA	NA	NA	NA	NA	NA	NA	NA	NA	NA	NA	3	0.01	M5	M5	A2G0F	A2G0F	A2G1F	A2G0F
12-18-0	111295.5703	0.5	6	0.04	1	111298.7882	-3.2179	-29	30	16	2	2	0	0	0.04	M5	M5	A2G2F	A2G2F	M5	M5
13	111398.4609	1.9	NA	NA	NA	NA	NA	NA	NA	NA	NA	NA	NA	NA	NA	NA	NA	NA	NA	NA	NA
14	111433.8438	2.4	0	53.73	24	111430.9981	2.8456	26	26	22	4	0	0	0	23.17	A2G2	M5	A2G2F	A2G2F	A2G0F	A2G0F
14-20-0	111433.8438	2.4	0	53.73	24	111430.9981	2.8456	26	26	22	4	0	0	0	23.17	A2G2	M5	A2G2F	A2G2F	A2G0F	A2G0F
14-20-0-0	111433.8438	2.4	NA	NA	NA	NA	NA	NA	NA	NA	NA	NA	NA	0	23.17	A2G2	M5	A2G2F	A2G2F	A2G0F	A2G0F
14-20-0-1	111433.8438	2.4	NA	NA	NA	NA	NA	NA	NA	NA	NA	NA	NA	1	23.17	M5	A2G2	A2G2F	A2G2F	A2G0F	A2G0F
14-20-0-2	111433.8438	2.4	NA	NA	NA	NA	NA	NA	NA	NA	NA	NA	NA	2	0.77	A2G2	A2G2F	A2G2F	A2G0F	M5	A2G0F
14-20-0-3	111433.8438	2.4	NA	NA	NA	NA	NA	NA	NA	NA	NA	NA	NA	3	0.77	A2G2	A2G2F	A2G2F	A2G0F	A2G0F	M5
14-20-0-4	111433.8438	2.4	NA	NA	NA	NA	NA	NA	NA	NA	NA	NA	NA	4	0.77	A2G2	A2G2F	A2G0F	A2G2F	M5	A2G0F
14-20-0-5	111433.8438	2.4	NA	NA	NA	NA	NA	NA	NA	NA	NA	NA	NA	5	0.77	A2G2	A2G2F	A2G0F	A2G2F	A2G0F	M5
14-20-0-6	111433.8438	2.4	NA	NA	NA	NA	NA	NA	NA	NA	NA	NA	NA	6	0.77	A2G2F	A2G2	A2G2F	A2G0F	M5	A2G0F
14-20-0-7	111433.8438	2.4	NA	NA	NA	NA	NA	NA	NA	NA	NA	NA	NA	7	0.77	A2G2F	A2G2	A2G2F	A2G0F	A2G0F	M5
14-20-0-8	111433.8438	2.4	NA	NA	NA	NA	NA	NA	NA	NA	NA	NA	NA	8	0.77	A2G2F	A2G2	A2G0F	A2G2F	M5	A2G0F
14-20-0-9	111433.8438	2.4	NA	NA	NA	NA	NA	NA	NA	NA	NA	NA	NA	9	0.77	A2G2F	A2G2	A2G0F	A2G2F	A2G0F	M5
14-20-0-10	111433.8438	2.4	NA	NA	NA	NA	NA	NA	NA	NA	NA	NA	NA	10	0.16	A2G2	M5	A2G2F	A2G0F	A2G0F	A2G2F
14-20-0-11	111433.8438	2.4	NA	NA	NA	NA	NA	NA	NA	NA	NA	NA	NA	11	0.16	A2G2	M5	A2G0F	A2G2F	A2G0F	A2G2F
14-20-0-12	111433.8438	2.4	NA	NA	NA	NA	NA	NA	NA	NA	NA	NA	NA	12	0.16	M5	A2G2	A2G2F	A2G0F	A2G0F	A2G2F
14-20-0-13	111433.8438	2.4	NA	NA	NA	NA	NA	NA	NA	NA	NA	NA	NA	13	0.16	M5	A2G2	A2G0F	A2G2F	A2G0F	A2G2F
14-20-0-14	111433.8438	2.4	NA	NA	NA	NA	NA	NA	NA	NA	NA	NA	NA	14	0.16	A2G2	M5	A2G2F	A2G0F	A2G2F	A2G0F
14-20-0-15	111433.8438	2.4	NA	NA	NA	NA	NA	NA	NA	NA	NA	NA	NA	15	0.16	A2G2	M5	A2G0F	A2G2F	A2G2F	A2G0F
14-20-0-16	111433.8438	2.4	NA	NA	NA	NA	NA	NA	NA	NA	NA	NA	NA	16	0.16	M5	A2G2	A2G2F	A2G0F	A2G2F	A2G0F
14-20-0-17	111433.8438	2.4	NA	NA	NA	NA	NA	NA	NA	NA	NA	NA	NA	17	0.16	M5	A2G2	A2G0F	A2G2F	A2G2F	A2G0F
14-20-0-18	111433.8438	2.4	NA	NA	NA	NA	NA	NA	NA	NA	NA	NA	NA	18	0.01	A2G2	A2G2F	A2G0F	A2G0F	A2G2F	M5
14-20-0-19	111433.8438	2.4	NA	NA	NA	NA	NA	NA	NA	NA	NA	NA	NA	19	0.01	A2G2F	A2G2	A2G0F	A2G0F	A2G2F	M5
14-20-0-20	111433.8438	2.4	NA	NA	NA	NA	NA	NA	NA	NA	NA	NA	NA	20	0.01	A2G2	A2G2F	A2G0F	A2G0F	M5	A2G2F
14-20-0-21	111433.8438	2.4	NA	NA	NA	NA	NA	NA	NA	NA	NA	NA	NA	21	0.01	A2G2F	A2G2	A2G0F	A2G0F	M5	A2G2F
14-20-0-22	111433.8438	2.4	NA	NA	NA	NA	NA	NA	NA	NA	NA	NA	NA	22	0.00	A2G2	M5	A2G0F	A2G0F	A2G2F	A2G2F
14-20-0-23	111433.8438	2.4	NA	NA	NA	NA	NA	NA	NA	NA	NA	NA	NA	23	0.00	M5	A2G2	A2G0F	A2G0F	A2G2F	A2G2F
14-20-1	111433.8438	2.4	1	32.15	64	111430.9981	2.8456	26	26	22	4	0	0	0	2.91	A2G2	M5	A2G2F	A2G1F	A2G0F	A2G1F
14-20-1-0	111433.8438	2.4	NA	NA	NA	NA	NA	NA	NA	NA	NA	NA	NA	0	2.91	A2G2	M5	A2G2F	A2G1F	A2G0F	A2G1F
14-20-1-1	111433.8438	2.4	NA	NA	NA	NA	NA	NA	NA	NA	NA	NA	NA	1	2.91	A2G2	M5	A2G1F	A2G2F	A2G0F	A2G1F
14-20-1-2	111433.8438	2.4	NA	NA	NA	NA	NA	NA	NA	NA	NA	NA	NA	2	2.91	M5	A2G2	A2G2F	A2G1F	A2G0F	A2G1F
14-20-1-3	111433.8438	2.4	NA	NA	NA	NA	NA	NA	NA	NA	NA	NA	NA	3	2.91	M5	A2G2	A2G1F	A2G2F	A2G0F	A2G1F
14-20-1-4	111433.8438	2.4	NA	NA	NA	NA	NA	NA	NA	NA	NA	NA	NA	4	2.91	A2G2	M5	A2G2F	A2G1F	A2G1F	A2G0F
14-20-1-5	111433.8438	2.4	NA	NA	NA	NA	NA	NA	NA	NA	NA	NA	NA	5	2.91	A2G2	M5	A2G1F	A2G2F	A2G1F	A2G0F
14-20-1-6	111433.8438	2.4	NA	NA	NA	NA	NA	NA	NA	NA	NA	NA	NA	6	2.91	M5	A2G2	A2G2F	A2G1F	A2G1F	A2G0F
14-20-1-7	111433.8438	2.4	NA	NA	NA	NA	NA	NA	NA	NA	NA	NA	NA	7	2.91	M5	A2G2	A2G1F	A2G2F	A2G1F	A2G0F
14-20-1-8	111433.8438	2.4	NA	NA	NA	NA	NA	NA	NA	NA	NA	NA	NA	8	0.71	A2G2	M5	A2G2F	A2G0F	A2G1F	A2G1F
14-20-1-9	111433.8438	2.4	NA	NA	NA	NA	NA	NA	NA	NA	NA	NA	NA	9	0.71	A2G2	M5	A2G0F	A2G2F	A2G1F	A2G1F
14-20-1-10	111433.8438	2.4	NA	NA	NA	NA	NA	NA	NA	NA	NA	NA	NA	10	0.71	M5	A2G2	A2G2F	A2G0F	A2G1F	A2G1F
14-20-1-11	111433.8438	2.4	NA	NA	NA	NA	NA	NA	NA	NA	NA	NA	NA	11	0.71	M5	A2G2	A2G0F	A2G2F	A2G1F	A2G1F
14-20-1-12	111433.8438	2.4	NA	NA	NA	NA	NA	NA	NA	NA	NA	NA	NA	12	0.40	A2G2	A2G2F	A2G1F	A2G1F	M5	A2G0F
14-20-1-13	111433.8438	2.4	NA	NA	NA	NA	NA	NA	NA	NA	NA	NA	NA	13	0.40	A2G2	A2G2F	A2G1F	A2G1F	A2G0F	M5
14-20-1-14	111433.8438	2.4	NA	NA	NA	NA	NA	NA	NA	NA	NA	NA	NA	14	0.40	A2G2F	A2G2	A2G1F	A2G1F	M5	A2G0F
14-20-1-15	111433.8438	2.4	NA	NA	NA	NA	NA	NA	NA	NA	NA	NA	NA	15	0.40	A2G2F	A2G2	A2G1F	A2G1F	A2G0F	M5
14-20-1-16	111433.8438	2.4	NA	NA	NA	NA	NA	NA	NA	NA	NA	NA	NA	16	0.31	A2G2	M5	A2G2F	A2G1F	M5	A2G0F
14-20-1-17	111433.8438	2.4	NA	NA	NA	NA	NA	NA	NA	NA	NA	NA	NA	17	0.31	A2G2	M5	A2G2F	A2G1F	A2G0F	M5
14-20-1-18	111433.8438	2.4	NA	NA	NA	NA	NA	NA	NA	NA	NA	NA	NA	18	0.31	A2G2	M5	A2G1F	A2G2F	M5	A2G0F
14-20-1-19	111433.8438	2.4	NA	NA	NA	NA	NA	NA	NA	NA	NA	NA	NA	19	0.31	A2G2	M5	A2G1F	A2G2F	A2G0F	M5
14-20-1-20	111433.8438	2.4	NA	NA	NA	NA	NA	NA	NA	NA	NA	NA	NA	20	0.31	M5	A2G2	A2G2F	A2G1F	M5	A2G0F
14-20-1-21	111433.8438	2.4	NA	NA	NA	NA	NA	NA	NA	NA	NA	NA	NA	21	0.31	M5	A2G2	A2G2F	A2G1F	A2G0F	M5
14-20-1-22	111433.8438	2.4	NA	NA	NA	NA	NA	NA	NA	NA	NA	NA	NA	22	0.31	M5	A2G2	A2G1F	A2G2F	M5	A2G0F
14-20-1-23	111433.8438	2.4	NA	NA	NA	NA	NA	NA	NA	NA	NA	NA	NA	23	0.31	M5	A2G2	A2G1F	A2G2F	A2G0F	M5
14-20-1-24	111433.8438	2.4	NA	NA	NA	NA	NA	NA	NA	NA	NA	NA	NA	24	0.10	A2G2	A2G2F	A2G1F	A2G0F	M5	A2G1F
14-20-1-25	111433.8438	2.4	NA	NA	NA	NA	NA	NA	NA	NA	NA	NA	NA	25	0.10	A2G2	A2G2F	A2G1F	A2G0F	A2G1F	M5
14-20-1-26	111433.8438	2.4	NA	NA	NA	NA	NA	NA	NA	NA	NA	NA	NA	26	0.10	A2G2	A2G2F	A2G0F	A2G1F	M5	A2G1F
14-20-1-27	111433.8438	2.4	NA	NA	NA	NA	NA	NA	NA	NA	NA	NA	NA	27	0.10	A2G2	A2G2F	A2G0F	A2G1F	A2G1F	M5
14-20-1-28	111433.8438	2.4	NA	NA	NA	NA	NA	NA	NA	NA	NA	NA	NA	28	0.10	A2G2F	A2G2	A2G1F	A2G0F	M5	A2G1F
14-20-1-29	111433.8438	2.4	NA	NA	NA	NA	NA	NA	NA	NA	NA	NA	NA	29	0.10	A2G2F	A2G2	A2G1F	A2G0F	A2G1F	M5
14-20-1-30	111433.8438	2.4	NA	NA	NA	NA	NA	NA	NA	NA	NA	NA	NA	30	0.10	A2G2F	A2G2	A2G0F	A2G1F	M5	A2G1F
14-20-1-31	111433.8438	2.4	NA	NA	NA	NA	NA	NA	NA	NA	NA	NA	NA	31	0.10	A2G2F	A2G2	A2G0F	A2G1F	A2G1F	M5
14-20-1-32	111433.8438	2.4	NA	NA	NA	NA	NA	NA	NA	NA	NA	NA	NA	32	0.08	A2G2	M5	A2G1F	A2G1F	A2G0F	A2G2F
14-20-1-33	111433.8438	2.4	NA	NA	NA	NA	NA	NA	NA	NA	NA	NA	NA	33	0.08	M5	A2G2	A2G1F	A2G1F	A2G0F	A2G2F
14-20-1-34	111433.8438	2.4	NA	NA	NA	NA	NA	NA	NA	NA	NA	NA	NA	34	0.08	A2G2	M5	A2G1F	A2G1F	A2G2F	A2G0F
14-20-1-35	111433.8438	2.4	NA	NA	NA	NA	NA	NA	NA	NA	NA	NA	NA	35	0.08	M5	A2G2	A2G1F	A2G1F	A2G2F	A2G0F
14-20-1-36	111433.8438	2.4	NA	NA	NA	NA	NA	NA	NA	NA	NA	NA	NA	36	0.08	A2G2	M5	A2G2F	A2G0F	A2G1F	M5
14-20-1-37	111433.8438	2.4	NA	NA	NA	NA	NA	NA	NA	NA	NA	NA	NA	37	0.08	A2G2	M5	A2G0F	A2G2F	A2G1F	M5
14-20-1-38	111433.8438	2.4	NA	NA	NA	NA	NA	NA	NA	NA	NA	NA	NA	38	0.08	M5	A2G2	A2G2F	A2G0F	A2G1F	M5
14-20-1-39	111433.8438	2.4	NA	NA	NA	NA	NA	NA	NA	NA	NA	NA	NA	39	0.08	M5	A2G2	A2G0F	A2G2F	A2G1F	M5
14-20-1-40	111433.8438	2.4	NA	NA	NA	NA	NA	NA	NA	NA	NA	NA	NA	40	0.08	A2G2	M5	A2G2F	A2G0F	M5	A2G1F
14-20-1-41	111433.8438	2.4	NA	NA	NA	NA	NA	NA	NA	NA	NA	NA	NA	41	0.08	A2G2	M5	A2G0F	A2G2F	M5	A2G1F
14-20-1-42	111433.8438	2.4	NA	NA	NA	NA	NA	NA	NA	NA	NA	NA	NA	42	0.08	M5	A2G2	A2G2F	A2G0F	M5	A2G1F
14-20-1-43	111433.8438	2.4	NA	NA	NA	NA	NA	NA	NA	NA	NA	NA	NA	43	0.08	M5	A2G2	A2G0F	A2G2F	M5	A2G1F
14-20-1-44	111433.8438	2.4	NA	NA	NA	NA	NA	NA	NA	NA	NA	NA	NA	44	0.02	A2G2	M5	A2G1F	A2G0F	A2G1F	A2G2F
14-20-1-45	111433.8438	2.4	NA	NA	NA	NA	NA	NA	NA	NA	NA	NA	NA	45	0.02	A2G2	M5	A2G1F	A2G0F	A2G2F	A2G1F
14-20-1-46	111433.8438	2.4	NA	NA	NA	NA	NA	NA	NA	NA	NA	NA	NA	46	0.02	A2G2	M5	A2G0F	A2G1F	A2G1F	A2G2F
14-20-1-47	111433.8438	2.4	NA	NA	NA	NA	NA	NA	NA	NA	NA	NA	NA	47	0.02	A2G2	M5	A2G0F	A2G1F	A2G2F	A2G1F
14-20-1-48	111433.8438	2.4	NA	NA	NA	NA	NA	NA	NA	NA	NA	NA	NA	48	0.02	M5	A2G2	A2G1F	A2G0F	A2G1F	A2G2F
14-20-1-49	111433.8438	2.4	NA	NA	NA	NA	NA	NA	NA	NA	NA	NA	NA	49	0.02	M5	A2G2	A2G1F	A2G0F	A2G2F	A2G1F
14-20-1-50	111433.8438	2.4	NA	NA	NA	NA	NA	NA	NA	NA	NA	NA	NA	50	0.02	M5	A2G2	A2G0F	A2G1F	A2G1F	A2G2F
14-20-1-51	111433.8438	2.4	NA	NA	NA	NA	NA	NA	NA	NA	NA	NA	NA	51	0.02	M5	A2G2	A2G0F	A2G1F	A2G2F	A2G1F
14-20-1-52	111433.8438	2.4	NA	NA	NA	NA	NA	NA	NA	NA	NA	NA	NA	52	0.01	A2G2	A2G2F	A2G1F	A2G0F	M5	M5
14-20-1-53	111433.8438	2.4	NA	NA	NA	NA	NA	NA	NA	NA	NA	NA	NA	53	0.01	A2G2	A2G2F	A2G0F	A2G1F	M5	M5
14-20-1-54	111433.8438	2.4	NA	NA	NA	NA	NA	NA	NA	NA	NA	NA	NA	54	0.01	A2G2F	A2G2	A2G1F	A2G0F	M5	M5
14-20-1-55	111433.8438	2.4	NA	NA	NA	NA	NA	NA	NA	NA	NA	NA	NA	55	0.01	A2G2F	A2G2	A2G0F	A2G1F	M5	M5
14-20-1-56	111433.8438	2.4	NA	NA	NA	NA	NA	NA	NA	NA	NA	NA	NA	56	0.00	A2G2	M5	A2G1F	A2G0F	M5	A2G2F
14-20-1-57	111433.8438	2.4	NA	NA	NA	NA	NA	NA	NA	NA	NA	NA	NA	57	0.00	A2G2	M5	A2G1F	A2G0F	A2G2F	M5
14-20-1-58	111433.8438	2.4	NA	NA	NA	NA	NA	NA	NA	NA	NA	NA	NA	58	0.00	A2G2	M5	A2G0F	A2G1F	M5	A2G2F
14-20-1-59	111433.8438	2.4	NA	NA	NA	NA	NA	NA	NA	NA	NA	NA	NA	59	0.00	A2G2	M5	A2G0F	A2G1F	A2G2F	M5
14-20-1-60	111433.8438	2.4	NA	NA	NA	NA	NA	NA	NA	NA	NA	NA	NA	60	0.00	M5	A2G2	A2G1F	A2G0F	M5	A2G2F
14-20-1-61	111433.8438	2.4	NA	NA	NA	NA	NA	NA	NA	NA	NA	NA	NA	61	0.00	M5	A2G2	A2G1F	A2G0F	A2G2F	M5
14-20-1-62	111433.8438	2.4	NA	NA	NA	NA	NA	NA	NA	NA	NA	NA	NA	62	0.00	M5	A2G2	A2G0F	A2G1F	M5	A2G2F
14-20-1-63	111433.8438	2.4	NA	NA	NA	NA	NA	NA	NA	NA	NA	NA	NA	63	0.00	M5	A2G2	A2G0F	A2G1F	A2G2F	M5
14-41-0	111433.8438	2.4	2	10.20	38	111437.9888	-4.1450	-37	25	22	5	0	1	0	1.51	A2G2F	M5	A2G2F	A2G1F	A2G0F	A2G0F
14-41-0-0	111433.8438	2.4	NA	NA	NA	NA	NA	NA	NA	NA	NA	NA	NA	0	1.51	A2G2F	M5	A2G2F	A2G1F	A2G0F	A2G0F
14-41-0-1	111433.8438	2.4	NA	NA	NA	NA	NA	NA	NA	NA	NA	NA	NA	1	1.51	A2G2F	M5	A2G1F	A2G2F	A2G0F	A2G0F
14-41-0-2	111433.8438	2.4	NA	NA	NA	NA	NA	NA	NA	NA	NA	NA	NA	2	1.51	M5	A2G2F	A2G2F	A2G1F	A2G0F	A2G0F
14-41-0-3	111433.8438	2.4	NA	NA	NA	NA	NA	NA	NA	NA	NA	NA	NA	3	1.51	M5	A2G2F	A2G1F	A2G2F	A2G0F	A2G0F
14-41-0-4	111433.8438	2.4	NA	NA	NA	NA	NA	NA	NA	NA	NA	NA	NA	4	0.37	A2G2F	M5	A2G2F	A2G0F	A2G0F	A2G1F
14-41-0-5	111433.8438	2.4	NA	NA	NA	NA	NA	NA	NA	NA	NA	NA	NA	5	0.37	A2G2F	M5	A2G2F	A2G0F	A2G1F	A2G0F
14-41-0-6	111433.8438	2.4	NA	NA	NA	NA	NA	NA	NA	NA	NA	NA	NA	6	0.37	A2G2F	M5	A2G0F	A2G2F	A2G0F	A2G1F
14-41-0-7	111433.8438	2.4	NA	NA	NA	NA	NA	NA	NA	NA	NA	NA	NA	7	0.37	A2G2F	M5	A2G0F	A2G2F	A2G1F	A2G0F
14-41-0-8	111433.8438	2.4	NA	NA	NA	NA	NA	NA	NA	NA	NA	NA	NA	8	0.37	M5	A2G2F	A2G2F	A2G0F	A2G0F	A2G1F
14-41-0-9	111433.8438	2.4	NA	NA	NA	NA	NA	NA	NA	NA	NA	NA	NA	9	0.37	M5	A2G2F	A2G2F	A2G0F	A2G1F	A2G0F
14-41-0-10	111433.8438	2.4	NA	NA	NA	NA	NA	NA	NA	NA	NA	NA	NA	10	0.37	M5	A2G2F	A2G0F	A2G2F	A2G0F	A2G1F
14-41-0-11	111433.8438	2.4	NA	NA	NA	NA	NA	NA	NA	NA	NA	NA	NA	11	0.37	M5	A2G2F	A2G0F	A2G2F	A2G1F	A2G0F
14-41-0-12	111433.8438	2.4	NA	NA	NA	NA	NA	NA	NA	NA	NA	NA	NA	12	0.19	A2G2F	M5	A2G1F	A2G1F	A2G1F	A2G0F
14-41-0-13	111433.8438	2.4	NA	NA	NA	NA	NA	NA	NA	NA	NA	NA	NA	13	0.19	M5	A2G2F	A2G1F	A2G1F	A2G1F	A2G0F
14-41-0-14	111433.8438	2.4	NA	NA	NA	NA	NA	NA	NA	NA	NA	NA	NA	14	0.19	A2G2F	M5	A2G1F	A2G1F	A2G0F	A2G1F
14-41-0-15	111433.8438	2.4	NA	NA	NA	NA	NA	NA	NA	NA	NA	NA	NA	15	0.19	M5	A2G2F	A2G1F	A2G1F	A2G0F	A2G1F
14-41-0-16	111433.8438	2.4	NA	NA	NA	NA	NA	NA	NA	NA	NA	NA	NA	16	0.05	A2G2F	A2G2F	A2G1F	A2G0F	A2G0F	M5
14-41-0-17	111433.8438	2.4	NA	NA	NA	NA	NA	NA	NA	NA	NA	NA	NA	17	0.05	A2G2F	A2G2F	A2G0F	A2G1F	A2G0F	M5
14-41-0-18	111433.8438	2.4	NA	NA	NA	NA	NA	NA	NA	NA	NA	NA	NA	18	0.05	A2G2F	A2G2F	A2G1F	A2G0F	M5	A2G0F
14-41-0-19	111433.8438	2.4	NA	NA	NA	NA	NA	NA	NA	NA	NA	NA	NA	19	0.05	A2G2F	A2G2F	A2G0F	A2G1F	M5	A2G0F
14-41-0-20	111433.8438	2.4	NA	NA	NA	NA	NA	NA	NA	NA	NA	NA	NA	20	0.05	A2G2F	M5	A2G1F	A2G0F	A2G1F	A2G1F
14-41-0-21	111433.8438	2.4	NA	NA	NA	NA	NA	NA	NA	NA	NA	NA	NA	21	0.05	M5	A2G2F	A2G1F	A2G0F	A2G1F	A2G1F
14-41-0-22	111433.8438	2.4	NA	NA	NA	NA	NA	NA	NA	NA	NA	NA	NA	22	0.05	A2G2F	M5	A2G0F	A2G1F	A2G1F	A2G1F
14-41-0-23	111433.8438	2.4	NA	NA	NA	NA	NA	NA	NA	NA	NA	NA	NA	23	0.05	M5	A2G2F	A2G0F	A2G1F	A2G1F	A2G1F
14-41-0-24	111433.8438	2.4	NA	NA	NA	NA	NA	NA	NA	NA	NA	NA	NA	24	0.01	A2G2F	A2G2F	A2G0F	A2G0F	M5	A2G1F
14-41-0-25	111433.8438	2.4	NA	NA	NA	NA	NA	NA	NA	NA	NA	NA	NA	25	0.01	A2G2F	A2G2F	A2G0F	A2G0F	A2G1F	M5
14-41-0-26	111433.8438	2.4	NA	NA	NA	NA	NA	NA	NA	NA	NA	NA	NA	26	0.01	A2G2F	M5	A2G1F	A2G0F	A2G2F	A2G0F
14-41-0-27	111433.8438	2.4	NA	NA	NA	NA	NA	NA	NA	NA	NA	NA	NA	27	0.01	M5	A2G2F	A2G1F	A2G0F	A2G2F	A2G0F
14-41-0-28	111433.8438	2.4	NA	NA	NA	NA	NA	NA	NA	NA	NA	NA	NA	28	0.01	A2G2F	M5	A2G1F	A2G0F	A2G0F	A2G2F
14-41-0-29	111433.8438	2.4	NA	NA	NA	NA	NA	NA	NA	NA	NA	NA	NA	29	0.01	A2G2F	M5	A2G0F	A2G1F	A2G0F	A2G2F
14-41-0-30	111433.8438	2.4	NA	NA	NA	NA	NA	NA	NA	NA	NA	NA	NA	30	0.01	A2G2F	M5	A2G0F	A2G1F	A2G2F	A2G0F
14-41-0-31	111433.8438	2.4	NA	NA	NA	NA	NA	NA	NA	NA	NA	NA	NA	31	0.01	M5	A2G2F	A2G1F	A2G0F	A2G0F	A2G2F
14-41-0-32	111433.8438	2.4	NA	NA	NA	NA	NA	NA	NA	NA	NA	NA	NA	32	0.01	M5	A2G2F	A2G0F	A2G1F	A2G0F	A2G2F
14-41-0-33	111433.8438	2.4	NA	NA	NA	NA	NA	NA	NA	NA	NA	NA	NA	33	0.01	M5	A2G2F	A2G0F	A2G1F	A2G2F	A2G0F
14-41-0-34	111433.8438	2.4	NA	NA	NA	NA	NA	NA	NA	NA	NA	NA	NA	34	0.00	A2G2F	M5	A2G0F	A2G0F	A2G1F	A2G2F
14-41-0-35	111433.8438	2.4	NA	NA	NA	NA	NA	NA	NA	NA	NA	NA	NA	35	0.00	A2G2F	M5	A2G0F	A2G0F	A2G2F	A2G1F
14-41-0-36	111433.8438	2.4	NA	NA	NA	NA	NA	NA	NA	NA	NA	NA	NA	36	0.00	M5	A2G2F	A2G0F	A2G0F	A2G1F	A2G2F
14-41-0-37	111433.8438	2.4	NA	NA	NA	NA	NA	NA	NA	NA	NA	NA	NA	37	0.00	M5	A2G2F	A2G0F	A2G0F	A2G2F	A2G1F
14-20-2	111433.8438	2.4	3	2.07	16	111430.9981	2.8456	26	26	22	4	0	0	0	0.50	A2G2F	M5	A2G2F	A2G2F	A2G0F	A2G0
14-20-2-0	111433.8438	2.4	NA	NA	NA	NA	NA	NA	NA	NA	NA	NA	NA	0	0.50	A2G2F	M5	A2G2F	A2G2F	A2G0F	A2G0
14-20-2-1	111433.8438	2.4	NA	NA	NA	NA	NA	NA	NA	NA	NA	NA	NA	1	0.50	M5	A2G2F	A2G2F	A2G2F	A2G0F	A2G0
14-20-2-2	111433.8438	2.4	NA	NA	NA	NA	NA	NA	NA	NA	NA	NA	NA	2	0.50	A2G2F	M5	A2G2F	A2G2F	A2G0	A2G0F
14-20-2-3	111433.8438	2.4	NA	NA	NA	NA	NA	NA	NA	NA	NA	NA	NA	3	0.50	M5	A2G2F	A2G2F	A2G2F	A2G0	A2G0F
14-20-2-4	111433.8438	2.4	NA	NA	NA	NA	NA	NA	NA	NA	NA	NA	NA	4	0.02	A2G2F	A2G2F	A2G2F	A2G0F	A2G0	M5
14-20-2-5	111433.8438	2.4	NA	NA	NA	NA	NA	NA	NA	NA	NA	NA	NA	5	0.02	A2G2F	A2G2F	A2G0F	A2G2F	A2G0	M5
14-20-2-6	111433.8438	2.4	NA	NA	NA	NA	NA	NA	NA	NA	NA	NA	NA	6	0.02	A2G2F	A2G2F	A2G2F	A2G0F	M5	A2G0
14-20-2-7	111433.8438	2.4	NA	NA	NA	NA	NA	NA	NA	NA	NA	NA	NA	7	0.02	A2G2F	A2G2F	A2G0F	A2G2F	M5	A2G0
14-20-2-8	111433.8438	2.4	NA	NA	NA	NA	NA	NA	NA	NA	NA	NA	NA	8	0.00	A2G2F	M5	A2G2F	A2G0F	A2G0	A2G2F
14-20-2-9	111433.8438	2.4	NA	NA	NA	NA	NA	NA	NA	NA	NA	NA	NA	9	0.00	A2G2F	M5	A2G2F	A2G0F	A2G2F	A2G0
14-20-2-10	111433.8438	2.4	NA	NA	NA	NA	NA	NA	NA	NA	NA	NA	NA	10	0.00	A2G2F	M5	A2G0F	A2G2F	A2G0	A2G2F
14-20-2-11	111433.8438	2.4	NA	NA	NA	NA	NA	NA	NA	NA	NA	NA	NA	11	0.00	A2G2F	M5	A2G0F	A2G2F	A2G2F	A2G0
14-20-2-12	111433.8438	2.4	NA	NA	NA	NA	NA	NA	NA	NA	NA	NA	NA	12	0.00	M5	A2G2F	A2G2F	A2G0F	A2G0	A2G2F
14-20-2-13	111433.8438	2.4	NA	NA	NA	NA	NA	NA	NA	NA	NA	NA	NA	13	0.00	M5	A2G2F	A2G2F	A2G0F	A2G2F	A2G0
14-20-2-14	111433.8438	2.4	NA	NA	NA	NA	NA	NA	NA	NA	NA	NA	NA	14	0.00	M5	A2G2F	A2G0F	A2G2F	A2G0	A2G2F
14-20-2-15	111433.8438	2.4	NA	NA	NA	NA	NA	NA	NA	NA	NA	NA	NA	15	0.00	M5	A2G2F	A2G0F	A2G2F	A2G2F	A2G0
14-20-3	111433.8438	2.4	4	0.89	6	111430.9981	2.8456	26	26	22	4	0	0	0	0.37	A2G2	M5	A2G1F	A2G1F	A2G1F	A2G1F
14-20-3-0	111433.8438	2.4	NA	NA	NA	NA	NA	NA	NA	NA	NA	NA	NA	0	0.37	A2G2	M5	A2G1F	A2G1F	A2G1F	A2G1F
14-20-3-1	111433.8438	2.4	NA	NA	NA	NA	NA	NA	NA	NA	NA	NA	NA	1	0.37	M5	A2G2	A2G1F	A2G1F	A2G1F	A2G1F
14-20-3-2	111433.8438	2.4	NA	NA	NA	NA	NA	NA	NA	NA	NA	NA	NA	2	0.04	A2G2	M5	A2G1F	A2G1F	M5	A2G1F
14-20-3-3	111433.8438	2.4	NA	NA	NA	NA	NA	NA	NA	NA	NA	NA	NA	3	0.04	A2G2	M5	A2G1F	A2G1F	A2G1F	M5
14-20-3-4	111433.8438	2.4	NA	NA	NA	NA	NA	NA	NA	NA	NA	NA	NA	4	0.04	M5	A2G2	A2G1F	A2G1F	M5	A2G1F
14-20-3-5	111433.8438	2.4	NA	NA	NA	NA	NA	NA	NA	NA	NA	NA	NA	5	0.04	M5	A2G2	A2G1F	A2G1F	A2G1F	M5
14-20-4	111433.8438	2.4	5	0.68	28	111430.9981	2.8456	26	26	22	4	0	0	0	0.06	A2G2F	M5	A2G2F	A2G1F	A2G0	A2G1F
14-20-4-0	111433.8438	2.4	NA	NA	NA	NA	NA	NA	NA	NA	NA	NA	NA	0	0.06	A2G2F	M5	A2G2F	A2G1F	A2G0	A2G1F
14-20-4-1	111433.8438	2.4	NA	NA	NA	NA	NA	NA	NA	NA	NA	NA	NA	1	0.06	A2G2F	M5	A2G2F	A2G1F	A2G1F	A2G0
14-20-4-2	111433.8438	2.4	NA	NA	NA	NA	NA	NA	NA	NA	NA	NA	NA	2	0.06	A2G2F	M5	A2G1F	A2G2F	A2G0	A2G1F
14-20-4-3	111433.8438	2.4	NA	NA	NA	NA	NA	NA	NA	NA	NA	NA	NA	3	0.06	A2G2F	M5	A2G1F	A2G2F	A2G1F	A2G0
14-20-4-4	111433.8438	2.4	NA	NA	NA	NA	NA	NA	NA	NA	NA	NA	NA	4	0.06	M5	A2G2F	A2G2F	A2G1F	A2G0	A2G1F
14-20-4-5	111433.8438	2.4	NA	NA	NA	NA	NA	NA	NA	NA	NA	NA	NA	5	0.06	M5	A2G2F	A2G2F	A2G1F	A2G1F	A2G0
14-20-4-6	111433.8438	2.4	NA	NA	NA	NA	NA	NA	NA	NA	NA	NA	NA	6	0.06	M5	A2G2F	A2G1F	A2G2F	A2G0	A2G1F
14-20-4-7	111433.8438	2.4	NA	NA	NA	NA	NA	NA	NA	NA	NA	NA	NA	7	0.06	M5	A2G2F	A2G1F	A2G2F	A2G1F	A2G0
14-20-4-8	111433.8438	2.4	NA	NA	NA	NA	NA	NA	NA	NA	NA	NA	NA	8	0.05	M5	M5	A2G2F	A2G2F	A2G0	A2G1F
14-20-4-9	111433.8438	2.4	NA	NA	NA	NA	NA	NA	NA	NA	NA	NA	NA	9	0.05	M5	M5	A2G2F	A2G2F	A2G1F	A2G0
14-20-4-10	111433.8438	2.4	NA	NA	NA	NA	NA	NA	NA	NA	NA	NA	NA	10	0.01	A2G2F	A2G2F	A2G1F	A2G1F	A2G0	M5
14-20-4-11	111433.8438	2.4	NA	NA	NA	NA	NA	NA	NA	NA	NA	NA	NA	11	0.01	A2G2F	A2G2F	A2G1F	A2G1F	M5	A2G0
14-20-4-12	111433.8438	2.4	NA	NA	NA	NA	NA	NA	NA	NA	NA	NA	NA	12	0.01	A2G2F	M5	A2G2F	A2G1F	A2G0	M5
14-20-4-13	111433.8438	2.4	NA	NA	NA	NA	NA	NA	NA	NA	NA	NA	NA	13	0.01	A2G2F	M5	A2G1F	A2G2F	A2G0	M5
14-20-4-14	111433.8438	2.4	NA	NA	NA	NA	NA	NA	NA	NA	NA	NA	NA	14	0.01	M5	A2G2F	A2G2F	A2G1F	A2G0	M5
14-20-4-15	111433.8438	2.4	NA	NA	NA	NA	NA	NA	NA	NA	NA	NA	NA	15	0.01	M5	A2G2F	A2G1F	A2G2F	A2G0	M5
14-20-4-16	111433.8438	2.4	NA	NA	NA	NA	NA	NA	NA	NA	NA	NA	NA	16	0.01	A2G2F	M5	A2G2F	A2G1F	M5	A2G0
14-20-4-17	111433.8438	2.4	NA	NA	NA	NA	NA	NA	NA	NA	NA	NA	NA	17	0.01	A2G2F	M5	A2G1F	A2G2F	M5	A2G0
14-20-4-18	111433.8438	2.4	NA	NA	NA	NA	NA	NA	NA	NA	NA	NA	NA	18	0.01	M5	A2G2F	A2G2F	A2G1F	M5	A2G0
14-20-4-19	111433.8438	2.4	NA	NA	NA	NA	NA	NA	NA	NA	NA	NA	NA	19	0.01	M5	A2G2F	A2G1F	A2G2F	M5	A2G0
14-20-4-20	111433.8438	2.4	NA	NA	NA	NA	NA	NA	NA	NA	NA	NA	NA	20	0.00	A2G2F	M5	A2G1F	A2G1F	A2G0	A2G2F
14-20-4-21	111433.8438	2.4	NA	NA	NA	NA	NA	NA	NA	NA	NA	NA	NA	21	0.00	A2G2F	M5	A2G1F	A2G1F	A2G2F	A2G0
14-20-4-22	111433.8438	2.4	NA	NA	NA	NA	NA	NA	NA	NA	NA	NA	NA	22	0.00	M5	A2G2F	A2G1F	A2G1F	A2G0	A2G2F
14-20-4-23	111433.8438	2.4	NA	NA	NA	NA	NA	NA	NA	NA	NA	NA	NA	23	0.00	M5	A2G2F	A2G1F	A2G1F	A2G2F	A2G0
14-20-4-24	111433.8438	2.4	NA	NA	NA	NA	NA	NA	NA	NA	NA	NA	NA	24	0.00	M5	M5	A2G2F	A2G1F	A2G2F	A2G0
14-20-4-25	111433.8438	2.4	NA	NA	NA	NA	NA	NA	NA	NA	NA	NA	NA	25	0.00	M5	M5	A2G1F	A2G2F	A2G2F	A2G0
14-20-4-26	111433.8438	2.4	NA	NA	NA	NA	NA	NA	NA	NA	NA	NA	NA	26	0.00	M5	M5	A2G2F	A2G1F	A2G0	A2G2F
14-20-4-27	111433.8438	2.4	NA	NA	NA	NA	NA	NA	NA	NA	NA	NA	NA	27	0.00	M5	M5	A2G1F	A2G2F	A2G0	A2G2F
14-19-0	111433.8438	2.4	6	0.12	8	111430.9981	2.8456	26	24	20	4	2	0	0	0.05	M5	M5	A2G2F	A2G0F	A2G0F	A2G0F
14-19-0-0	111433.8438	2.4	NA	NA	NA	NA	NA	NA	NA	NA	NA	NA	NA	0	0.05	M5	M5	A2G2F	A2G0F	A2G0F	A2G0F
14-19-0-1	111433.8438	2.4	NA	NA	NA	NA	NA	NA	NA	NA	NA	NA	NA	1	0.05	M5	M5	A2G0F	A2G2F	A2G0F	A2G0F
14-19-0-2	111433.8438	2.4	NA	NA	NA	NA	NA	NA	NA	NA	NA	NA	NA	2	0.00	A2G2F	M5	A2G0F	A2G0F	M5	A2G0F
14-19-0-3	111433.8438	2.4	NA	NA	NA	NA	NA	NA	NA	NA	NA	NA	NA	3	0.00	A2G2F	M5	A2G0F	A2G0F	A2G0F	M5
14-19-0-4	111433.8438	2.4	NA	NA	NA	NA	NA	NA	NA	NA	NA	NA	NA	4	0.00	M5	A2G2F	A2G0F	A2G0F	M5	A2G0F
14-19-0-5	111433.8438	2.4	NA	NA	NA	NA	NA	NA	NA	NA	NA	NA	NA	5	0.00	M5	A2G2F	A2G0F	A2G0F	A2G0F	M5
14-19-0-6	111433.8438	2.4	NA	NA	NA	NA	NA	NA	NA	NA	NA	NA	NA	6	0.00	M5	M5	A2G0F	A2G0F	A2G0F	A2G2F
14-19-0-7	111433.8438	2.4	NA	NA	NA	NA	NA	NA	NA	NA	NA	NA	NA	7	0.00	M5	M5	A2G0F	A2G0F	A2G2F	A2G0F
14-16-0	111433.8438	2.4	7	0.09	2	111431.0027	2.8410	25	22	24	3	1	1	0	0.05	A2G2	A2G2	A2G0F	A2G0F	A2G0F	A2G0
14-16-0-0	111433.8438	2.4	NA	NA	NA	NA	NA	NA	NA	NA	NA	NA	NA	0	0.05	A2G2	A2G2	A2G0F	A2G0F	A2G0F	A2G0
14-16-0-1	111433.8438	2.4	NA	NA	NA	NA	NA	NA	NA	NA	NA	NA	NA	1	0.05	A2G2	A2G2	A2G0F	A2G0F	A2G0	A2G0F
14-19-1	111433.8438	2.4	8	0.06	12	111430.9981	2.8456	26	24	20	4	2	0	0	0.03	M5	M5	A2G1F	A2G1F	A2G0F	A2G0F
14-19-1-0	111433.8438	2.4	NA	NA	NA	NA	NA	NA	NA	NA	NA	NA	NA	0	0.03	M5	M5	A2G1F	A2G1F	A2G0F	A2G0F
14-19-1-1	111433.8438	2.4	NA	NA	NA	NA	NA	NA	NA	NA	NA	NA	NA	1	0.01	M5	M5	A2G1F	A2G0F	A2G0F	A2G1F
14-19-1-2	111433.8438	2.4	NA	NA	NA	NA	NA	NA	NA	NA	NA	NA	NA	2	0.01	M5	M5	A2G0F	A2G1F	A2G0F	A2G1F
14-19-1-3	111433.8438	2.4	NA	NA	NA	NA	NA	NA	NA	NA	NA	NA	NA	3	0.01	M5	M5	A2G1F	A2G0F	A2G1F	A2G0F
14-19-1-4	111433.8438	2.4	NA	NA	NA	NA	NA	NA	NA	NA	NA	NA	NA	4	0.01	M5	M5	A2G0F	A2G1F	A2G1F	A2G0F
14-19-1-5	111433.8438	2.4	NA	NA	NA	NA	NA	NA	NA	NA	NA	NA	NA	5	0.00	M5	M5	A2G0F	A2G0F	A2G1F	A2G1F
14-19-1-6	111433.8438	2.4	NA	NA	NA	NA	NA	NA	NA	NA	NA	NA	NA	6	0.00	M5	M5	A2G1F	A2G0F	M5	A2G0F
14-19-1-7	111433.8438	2.4	NA	NA	NA	NA	NA	NA	NA	NA	NA	NA	NA	7	0.00	M5	M5	A2G1F	A2G0F	A2G0F	M5
14-19-1-8	111433.8438	2.4	NA	NA	NA	NA	NA	NA	NA	NA	NA	NA	NA	8	0.00	M5	M5	A2G0F	A2G1F	M5	A2G0F
14-19-1-9	111433.8438	2.4	NA	NA	NA	NA	NA	NA	NA	NA	NA	NA	NA	9	0.00	M5	M5	A2G0F	A2G1F	A2G0F	M5
14-19-1-10	111433.8438	2.4	NA	NA	NA	NA	NA	NA	NA	NA	NA	NA	NA	10	0.00	M5	M5	A2G0F	A2G0F	M5	A2G1F
14-19-1-11	111433.8438	2.4	NA	NA	NA	NA	NA	NA	NA	NA	NA	NA	NA	11	0.00	M5	M5	A2G0F	A2G0F	A2G1F	M5
14-16-1	111433.8438	2.4	9	0.00	2	111431.0027	2.8410	25	22	24	3	1	1	0	0.00	A2G2	A2G2F	A2G0F	A2G0F	A2G0	A2G0
14-16-1-0	111433.8438	2.4	NA	NA	NA	NA	NA	NA	NA	NA	NA	NA	NA	0	0.00	A2G2	A2G2F	A2G0F	A2G0F	A2G0	A2G0
14-16-1-1	111433.8438	2.4	NA	NA	NA	NA	NA	NA	NA	NA	NA	NA	NA	1	0.00	A2G2F	A2G2	A2G0F	A2G0F	A2G0	A2G0
15	111473.8438	4.3	0	69.03	12	111469.9875	3.8563	35	27	22	3	0	1	0	13.81	A2G2	A2G2	A2G1F	A2G2F	M5	A2G0F
15-27-0	111473.8438	4.3	0	69.03	12	111469.9875	3.8563	35	27	22	3	0	1	0	13.81	A2G2	A2G2	A2G1F	A2G2F	M5	A2G0F
15-27-0-0	111473.8438	4.3	NA	NA	NA	NA	NA	NA	NA	NA	NA	NA	NA	0	13.81	A2G2	A2G2	A2G1F	A2G2F	M5	A2G0F
15-27-0-1	111473.8438	4.3	NA	NA	NA	NA	NA	NA	NA	NA	NA	NA	NA	1	13.81	A2G2	A2G2	A2G1F	A2G2F	A2G0F	M5
15-27-0-2	111473.8438	4.3	NA	NA	NA	NA	NA	NA	NA	NA	NA	NA	NA	2	13.81	A2G2	A2G2	A2G2F	A2G1F	M5	A2G0F
15-27-0-3	111473.8438	4.3	NA	NA	NA	NA	NA	NA	NA	NA	NA	NA	NA	3	13.81	A2G2	A2G2	A2G2F	A2G1F	A2G0F	M5
15-27-0-4	111473.8438	4.3	NA	NA	NA	NA	NA	NA	NA	NA	NA	NA	NA	4	3.36	A2G2	A2G2	A2G2F	A2G0F	M5	A2G1F
15-27-0-5	111473.8438	4.3	NA	NA	NA	NA	NA	NA	NA	NA	NA	NA	NA	5	3.36	A2G2	A2G2	A2G2F	A2G0F	A2G1F	M5
15-27-0-6	111473.8438	4.3	NA	NA	NA	NA	NA	NA	NA	NA	NA	NA	NA	6	3.36	A2G2	A2G2	A2G0F	A2G2F	M5	A2G1F
15-27-0-7	111473.8438	4.3	NA	NA	NA	NA	NA	NA	NA	NA	NA	NA	NA	7	3.36	A2G2	A2G2	A2G0F	A2G2F	A2G1F	M5
15-27-0-8	111473.8438	4.3	NA	NA	NA	NA	NA	NA	NA	NA	NA	NA	NA	8	0.09	A2G2	A2G2	A2G1F	A2G0F	M5	A2G2F
15-27-0-9	111473.8438	4.3	NA	NA	NA	NA	NA	NA	NA	NA	NA	NA	NA	9	0.09	A2G2	A2G2	A2G1F	A2G0F	A2G2F	M5
15-27-0-10	111473.8438	4.3	NA	NA	NA	NA	NA	NA	NA	NA	NA	NA	NA	10	0.09	A2G2	A2G2	A2G0F	A2G1F	M5	A2G2F
15-27-0-11	111473.8438	4.3	NA	NA	NA	NA	NA	NA	NA	NA	NA	NA	NA	11	0.09	A2G2	A2G2	A2G0F	A2G1F	A2G2F	M5
15-27-1	111473.8438	4.3	1	11.54	20	111469.9875	3.8563	35	27	22	3	0	1	0	2.17	A2G2	M5	A2G2F	A2G2F	A2G0	A2G1F
15-27-1-0	111473.8438	4.3	NA	NA	NA	NA	NA	NA	NA	NA	NA	NA	NA	0	2.17	A2G2	M5	A2G2F	A2G2F	A2G0	A2G1F
15-27-1-1	111473.8438	4.3	NA	NA	NA	NA	NA	NA	NA	NA	NA	NA	NA	1	2.17	A2G2	M5	A2G2F	A2G2F	A2G1F	A2G0
15-27-1-2	111473.8438	4.3	NA	NA	NA	NA	NA	NA	NA	NA	NA	NA	NA	2	2.17	M5	A2G2	A2G2F	A2G2F	A2G0	A2G1F
15-27-1-3	111473.8438	4.3	NA	NA	NA	NA	NA	NA	NA	NA	NA	NA	NA	3	2.17	M5	A2G2	A2G2F	A2G2F	A2G1F	A2G0
15-27-1-4	111473.8438	4.3	NA	NA	NA	NA	NA	NA	NA	NA	NA	NA	NA	4	0.30	A2G2	A2G2F	A2G2F	A2G1F	M5	A2G0
15-27-1-5	111473.8438	4.3	NA	NA	NA	NA	NA	NA	NA	NA	NA	NA	NA	5	0.30	A2G2	A2G2F	A2G2F	A2G1F	A2G0	M5
15-27-1-6	111473.8438	4.3	NA	NA	NA	NA	NA	NA	NA	NA	NA	NA	NA	6	0.30	A2G2	A2G2F	A2G1F	A2G2F	M5	A2G0
15-27-1-7	111473.8438	4.3	NA	NA	NA	NA	NA	NA	NA	NA	NA	NA	NA	7	0.30	A2G2	A2G2F	A2G1F	A2G2F	A2G0	M5
15-27-1-8	111473.8438	4.3	NA	NA	NA	NA	NA	NA	NA	NA	NA	NA	NA	8	0.30	A2G2F	A2G2	A2G2F	A2G1F	M5	A2G0
15-27-1-9	111473.8438	4.3	NA	NA	NA	NA	NA	NA	NA	NA	NA	NA	NA	9	0.30	A2G2F	A2G2	A2G2F	A2G1F	A2G0	M5
15-27-1-10	111473.8438	4.3	NA	NA	NA	NA	NA	NA	NA	NA	NA	NA	NA	10	0.30	A2G2F	A2G2	A2G1F	A2G2F	M5	A2G0
15-27-1-11	111473.8438	4.3	NA	NA	NA	NA	NA	NA	NA	NA	NA	NA	NA	11	0.30	A2G2F	A2G2	A2G1F	A2G2F	A2G0	M5
15-27-1-12	111473.8438	4.3	NA	NA	NA	NA	NA	NA	NA	NA	NA	NA	NA	12	0.06	A2G2	M5	A2G2F	A2G1F	A2G0	A2G2F
15-27-1-13	111473.8438	4.3	NA	NA	NA	NA	NA	NA	NA	NA	NA	NA	NA	13	0.06	A2G2	M5	A2G1F	A2G2F	A2G0	A2G2F
15-27-1-14	111473.8438	4.3	NA	NA	NA	NA	NA	NA	NA	NA	NA	NA	NA	14	0.06	M5	A2G2	A2G2F	A2G1F	A2G0	A2G2F
15-27-1-15	111473.8438	4.3	NA	NA	NA	NA	NA	NA	NA	NA	NA	NA	NA	15	0.06	M5	A2G2	A2G1F	A2G2F	A2G0	A2G2F
15-27-1-16	111473.8438	4.3	NA	NA	NA	NA	NA	NA	NA	NA	NA	NA	NA	16	0.06	A2G2	M5	A2G2F	A2G1F	A2G2F	A2G0
15-27-1-17	111473.8438	4.3	NA	NA	NA	NA	NA	NA	NA	NA	NA	NA	NA	17	0.06	A2G2	M5	A2G1F	A2G2F	A2G2F	A2G0
15-27-1-18	111473.8438	4.3	NA	NA	NA	NA	NA	NA	NA	NA	NA	NA	NA	18	0.06	M5	A2G2	A2G2F	A2G1F	A2G2F	A2G0
15-27-1-19	111473.8438	4.3	NA	NA	NA	NA	NA	NA	NA	NA	NA	NA	NA	19	0.06	M5	A2G2	A2G1F	A2G2F	A2G2F	A2G0
15-10-0	111473.8438	4.3	2	9.95	12	111472.0503	1.7935	16	24	22	4	1	0	0	2.39	A2G2	M5	A2G2F	A2G0F	A2G0F	A2G0F
15-10-0-0	111473.8438	4.3	NA	NA	NA	NA	NA	NA	NA	NA	NA	NA	NA	0	2.39	A2G2	M5	A2G2F	A2G0F	A2G0F	A2G0F
15-10-0-1	111473.8438	4.3	NA	NA	NA	NA	NA	NA	NA	NA	NA	NA	NA	1	2.39	A2G2	M5	A2G0F	A2G2F	A2G0F	A2G0F
15-10-0-2	111473.8438	4.3	NA	NA	NA	NA	NA	NA	NA	NA	NA	NA	NA	2	2.39	M5	A2G2	A2G2F	A2G0F	A2G0F	A2G0F
15-10-0-3	111473.8438	4.3	NA	NA	NA	NA	NA	NA	NA	NA	NA	NA	NA	3	2.39	M5	A2G2	A2G0F	A2G2F	A2G0F	A2G0F
15-10-0-4	111473.8438	4.3	NA	NA	NA	NA	NA	NA	NA	NA	NA	NA	NA	4	0.08	A2G2	A2G2F	A2G0F	A2G0F	A2G0F	M5
15-10-0-5	111473.8438	4.3	NA	NA	NA	NA	NA	NA	NA	NA	NA	NA	NA	5	0.08	A2G2F	A2G2	A2G0F	A2G0F	A2G0F	M5
15-10-0-6	111473.8438	4.3	NA	NA	NA	NA	NA	NA	NA	NA	NA	NA	NA	6	0.08	A2G2	A2G2F	A2G0F	A2G0F	M5	A2G0F
15-10-0-7	111473.8438	4.3	NA	NA	NA	NA	NA	NA	NA	NA	NA	NA	NA	7	0.08	A2G2F	A2G2	A2G0F	A2G0F	M5	A2G0F
15-10-0-8	111473.8438	4.3	NA	NA	NA	NA	NA	NA	NA	NA	NA	NA	NA	8	0.02	A2G2	M5	A2G0F	A2G0F	A2G0F	A2G2F
15-10-0-9	111473.8438	4.3	NA	NA	NA	NA	NA	NA	NA	NA	NA	NA	NA	9	0.02	A2G2	M5	A2G0F	A2G0F	A2G2F	A2G0F
15-10-0-10	111473.8438	4.3	NA	NA	NA	NA	NA	NA	NA	NA	NA	NA	NA	10	0.02	M5	A2G2	A2G0F	A2G0F	A2G0F	A2G2F
15-10-0-11	111473.8438	4.3	NA	NA	NA	NA	NA	NA	NA	NA	NA	NA	NA	11	0.02	M5	A2G2	A2G0F	A2G0F	A2G2F	A2G0F
15-10-1	111473.8438	4.3	3	5.32	24	111472.0503	1.7935	16	24	22	4	1	0	0	1.24	A2G2	M5	A2G1F	A2G1F	A2G0F	A2G0F
15-10-1-0	111473.8438	4.3	NA	NA	NA	NA	NA	NA	NA	NA	NA	NA	NA	0	1.24	A2G2	M5	A2G1F	A2G1F	A2G0F	A2G0F
15-10-1-1	111473.8438	4.3	NA	NA	NA	NA	NA	NA	NA	NA	NA	NA	NA	1	1.24	M5	A2G2	A2G1F	A2G1F	A2G0F	A2G0F
15-10-1-2	111473.8438	4.3	NA	NA	NA	NA	NA	NA	NA	NA	NA	NA	NA	2	0.30	A2G2	M5	A2G1F	A2G0F	A2G0F	A2G1F
15-10-1-3	111473.8438	4.3	NA	NA	NA	NA	NA	NA	NA	NA	NA	NA	NA	3	0.30	A2G2	M5	A2G1F	A2G0F	A2G1F	A2G0F
15-10-1-4	111473.8438	4.3	NA	NA	NA	NA	NA	NA	NA	NA	NA	NA	NA	4	0.30	A2G2	M5	A2G0F	A2G1F	A2G0F	A2G1F
15-10-1-5	111473.8438	4.3	NA	NA	NA	NA	NA	NA	NA	NA	NA	NA	NA	5	0.30	A2G2	M5	A2G0F	A2G1F	A2G1F	A2G0F
15-10-1-6	111473.8438	4.3	NA	NA	NA	NA	NA	NA	NA	NA	NA	NA	NA	6	0.30	M5	A2G2	A2G1F	A2G0F	A2G0F	A2G1F
15-10-1-7	111473.8438	4.3	NA	NA	NA	NA	NA	NA	NA	NA	NA	NA	NA	7	0.30	M5	A2G2	A2G1F	A2G0F	A2G1F	A2G0F
15-10-1-8	111473.8438	4.3	NA	NA	NA	NA	NA	NA	NA	NA	NA	NA	NA	8	0.30	M5	A2G2	A2G0F	A2G1F	A2G0F	A2G1F
15-10-1-9	111473.8438	4.3	NA	NA	NA	NA	NA	NA	NA	NA	NA	NA	NA	9	0.30	M5	A2G2	A2G0F	A2G1F	A2G1F	A2G0F
15-10-1-10	111473.8438	4.3	NA	NA	NA	NA	NA	NA	NA	NA	NA	NA	NA	10	0.07	A2G2	M5	A2G0F	A2G0F	A2G1F	A2G1F
15-10-1-11	111473.8438	4.3	NA	NA	NA	NA	NA	NA	NA	NA	NA	NA	NA	11	0.07	M5	A2G2	A2G0F	A2G0F	A2G1F	A2G1F
15-10-1-12	111473.8438	4.3	NA	NA	NA	NA	NA	NA	NA	NA	NA	NA	NA	12	0.03	A2G2	M5	A2G1F	A2G0F	M5	A2G0F
15-10-1-13	111473.8438	4.3	NA	NA	NA	NA	NA	NA	NA	NA	NA	NA	NA	13	0.03	A2G2	M5	A2G1F	A2G0F	A2G0F	M5
15-10-1-14	111473.8438	4.3	NA	NA	NA	NA	NA	NA	NA	NA	NA	NA	NA	14	0.03	A2G2	M5	A2G0F	A2G1F	M5	A2G0F
15-10-1-15	111473.8438	4.3	NA	NA	NA	NA	NA	NA	NA	NA	NA	NA	NA	15	0.03	A2G2	M5	A2G0F	A2G1F	A2G0F	M5
15-10-1-16	111473.8438	4.3	NA	NA	NA	NA	NA	NA	NA	NA	NA	NA	NA	16	0.03	M5	A2G2	A2G1F	A2G0F	M5	A2G0F
15-10-1-17	111473.8438	4.3	NA	NA	NA	NA	NA	NA	NA	NA	NA	NA	NA	17	0.03	M5	A2G2	A2G1F	A2G0F	A2G0F	M5
15-10-1-18	111473.8438	4.3	NA	NA	NA	NA	NA	NA	NA	NA	NA	NA	NA	18	0.03	M5	A2G2	A2G0F	A2G1F	M5	A2G0F
15-10-1-19	111473.8438	4.3	NA	NA	NA	NA	NA	NA	NA	NA	NA	NA	NA	19	0.03	M5	A2G2	A2G0F	A2G1F	A2G0F	M5
15-10-1-20	111473.8438	4.3	NA	NA	NA	NA	NA	NA	NA	NA	NA	NA	NA	20	0.01	A2G2	M5	A2G0F	A2G0F	M5	A2G1F
15-10-1-21	111473.8438	4.3	NA	NA	NA	NA	NA	NA	NA	NA	NA	NA	NA	21	0.01	A2G2	M5	A2G0F	A2G0F	A2G1F	M5
15-10-1-22	111473.8438	4.3	NA	NA	NA	NA	NA	NA	NA	NA	NA	NA	NA	22	0.01	M5	A2G2	A2G0F	A2G0F	M5	A2G1F
15-10-1-23	111473.8438	4.3	NA	NA	NA	NA	NA	NA	NA	NA	NA	NA	NA	23	0.01	M5	A2G2	A2G0F	A2G0F	A2G1F	M5
15-27-2	111473.8438	4.3	4	3.47	2	111469.9875	3.8563	35	27	22	3	0	1	0	1.74	A2G2	A2G2	A2G1F	A2G1F	M5	A2G1F
15-27-2-0	111473.8438	4.3	NA	NA	NA	NA	NA	NA	NA	NA	NA	NA	NA	0	1.74	A2G2	A2G2	A2G1F	A2G1F	M5	A2G1F
15-27-2-1	111473.8438	4.3	NA	NA	NA	NA	NA	NA	NA	NA	NA	NA	NA	1	1.74	A2G2	A2G2	A2G1F	A2G1F	A2G1F	M5
15-10-2	111473.8438	4.3	5	0.41	14	111472.0503	1.7935	16	24	22	4	1	0	0	0.05	A2G2F	M5	A2G2F	A2G0F	A2G0	A2G0F
15-10-2-0	111473.8438	4.3	NA	NA	NA	NA	NA	NA	NA	NA	NA	NA	NA	0	0.05	A2G2F	M5	A2G2F	A2G0F	A2G0	A2G0F
15-10-2-1	111473.8438	4.3	NA	NA	NA	NA	NA	NA	NA	NA	NA	NA	NA	1	0.05	A2G2F	M5	A2G0F	A2G2F	A2G0	A2G0F
15-10-2-2	111473.8438	4.3	NA	NA	NA	NA	NA	NA	NA	NA	NA	NA	NA	2	0.05	M5	A2G2F	A2G2F	A2G0F	A2G0	A2G0F
15-10-2-3	111473.8438	4.3	NA	NA	NA	NA	NA	NA	NA	NA	NA	NA	NA	3	0.05	M5	A2G2F	A2G0F	A2G2F	A2G0	A2G0F
15-10-2-4	111473.8438	4.3	NA	NA	NA	NA	NA	NA	NA	NA	NA	NA	NA	4	0.05	A2G2F	M5	A2G2F	A2G0F	A2G0F	A2G0
15-10-2-5	111473.8438	4.3	NA	NA	NA	NA	NA	NA	NA	NA	NA	NA	NA	5	0.05	A2G2F	M5	A2G0F	A2G2F	A2G0F	A2G0
15-10-2-6	111473.8438	4.3	NA	NA	NA	NA	NA	NA	NA	NA	NA	NA	NA	6	0.05	M5	A2G2F	A2G2F	A2G0F	A2G0F	A2G0
15-10-2-7	111473.8438	4.3	NA	NA	NA	NA	NA	NA	NA	NA	NA	NA	NA	7	0.05	M5	A2G2F	A2G0F	A2G2F	A2G0F	A2G0
15-10-2-8	111473.8438	4.3	NA	NA	NA	NA	NA	NA	NA	NA	NA	NA	NA	8	0.00	A2G2F	A2G2F	A2G0F	A2G0F	M5	A2G0
15-10-2-9	111473.8438	4.3	NA	NA	NA	NA	NA	NA	NA	NA	NA	NA	NA	9	0.00	A2G2F	A2G2F	A2G0F	A2G0F	A2G0	M5
15-10-2-10	111473.8438	4.3	NA	NA	NA	NA	NA	NA	NA	NA	NA	NA	NA	10	0.00	A2G2F	M5	A2G0F	A2G0F	A2G0	A2G2F
15-10-2-11	111473.8438	4.3	NA	NA	NA	NA	NA	NA	NA	NA	NA	NA	NA	11	0.00	M5	A2G2F	A2G0F	A2G0F	A2G0	A2G2F
15-10-2-12	111473.8438	4.3	NA	NA	NA	NA	NA	NA	NA	NA	NA	NA	NA	12	0.00	A2G2F	M5	A2G0F	A2G0F	A2G2F	A2G0
15-10-2-13	111473.8438	4.3	NA	NA	NA	NA	NA	NA	NA	NA	NA	NA	NA	13	0.00	M5	A2G2F	A2G0F	A2G0F	A2G2F	A2G0
15-10-3	111473.8438	4.3	6	0.27	32	111472.0503	1.7935	16	24	22	4	1	0	0	0.03	A2G2F	M5	A2G1F	A2G1F	A2G0	A2G0F
15-10-3-0	111473.8438	4.3	NA	NA	NA	NA	NA	NA	NA	NA	NA	NA	NA	0	0.03	A2G2F	M5	A2G1F	A2G1F	A2G0	A2G0F
15-10-3-1	111473.8438	4.3	NA	NA	NA	NA	NA	NA	NA	NA	NA	NA	NA	1	0.03	M5	A2G2F	A2G1F	A2G1F	A2G0	A2G0F
15-10-3-2	111473.8438	4.3	NA	NA	NA	NA	NA	NA	NA	NA	NA	NA	NA	2	0.03	A2G2F	M5	A2G1F	A2G1F	A2G0F	A2G0
15-10-3-3	111473.8438	4.3	NA	NA	NA	NA	NA	NA	NA	NA	NA	NA	NA	3	0.03	M5	A2G2F	A2G1F	A2G1F	A2G0F	A2G0
15-10-3-4	111473.8438	4.3	NA	NA	NA	NA	NA	NA	NA	NA	NA	NA	NA	4	0.02	M5	M5	A2G2F	A2G1F	A2G0	A2G0F
15-10-3-5	111473.8438	4.3	NA	NA	NA	NA	NA	NA	NA	NA	NA	NA	NA	5	0.02	M5	M5	A2G2F	A2G1F	A2G0F	A2G0
15-10-3-6	111473.8438	4.3	NA	NA	NA	NA	NA	NA	NA	NA	NA	NA	NA	6	0.02	M5	M5	A2G1F	A2G2F	A2G0	A2G0F
15-10-3-7	111473.8438	4.3	NA	NA	NA	NA	NA	NA	NA	NA	NA	NA	NA	7	0.02	M5	M5	A2G1F	A2G2F	A2G0F	A2G0
15-10-3-8	111473.8438	4.3	NA	NA	NA	NA	NA	NA	NA	NA	NA	NA	NA	8	0.01	A2G2F	M5	A2G1F	A2G0F	A2G0	A2G1F
15-10-3-9	111473.8438	4.3	NA	NA	NA	NA	NA	NA	NA	NA	NA	NA	NA	9	0.01	A2G2F	M5	A2G1F	A2G0F	A2G1F	A2G0
15-10-3-10	111473.8438	4.3	NA	NA	NA	NA	NA	NA	NA	NA	NA	NA	NA	10	0.01	M5	A2G2F	A2G1F	A2G0F	A2G0	A2G1F
15-10-3-11	111473.8438	4.3	NA	NA	NA	NA	NA	NA	NA	NA	NA	NA	NA	11	0.01	M5	A2G2F	A2G1F	A2G0F	A2G1F	A2G0
15-10-3-12	111473.8438	4.3	NA	NA	NA	NA	NA	NA	NA	NA	NA	NA	NA	12	0.01	A2G2F	M5	A2G0F	A2G1F	A2G0	A2G1F
15-10-3-13	111473.8438	4.3	NA	NA	NA	NA	NA	NA	NA	NA	NA	NA	NA	13	0.01	A2G2F	M5	A2G0F	A2G1F	A2G1F	A2G0
15-10-3-14	111473.8438	4.3	NA	NA	NA	NA	NA	NA	NA	NA	NA	NA	NA	14	0.01	M5	A2G2F	A2G0F	A2G1F	A2G0	A2G1F
15-10-3-15	111473.8438	4.3	NA	NA	NA	NA	NA	NA	NA	NA	NA	NA	NA	15	0.01	M5	A2G2F	A2G0F	A2G1F	A2G1F	A2G0
15-10-3-16	111473.8438	4.3	NA	NA	NA	NA	NA	NA	NA	NA	NA	NA	NA	16	0.01	M5	M5	A2G2F	A2G0F	A2G0	A2G1F
15-10-3-17	111473.8438	4.3	NA	NA	NA	NA	NA	NA	NA	NA	NA	NA	NA	17	0.01	M5	M5	A2G2F	A2G0F	A2G1F	A2G0
15-10-3-18	111473.8438	4.3	NA	NA	NA	NA	NA	NA	NA	NA	NA	NA	NA	18	0.01	M5	M5	A2G0F	A2G2F	A2G0	A2G1F
15-10-3-19	111473.8438	4.3	NA	NA	NA	NA	NA	NA	NA	NA	NA	NA	NA	19	0.01	M5	M5	A2G0F	A2G2F	A2G1F	A2G0
15-10-3-20	111473.8438	4.3	NA	NA	NA	NA	NA	NA	NA	NA	NA	NA	NA	20	0.00	A2G2F	M5	A2G1F	A2G0F	M5	A2G0
15-10-3-21	111473.8438	4.3	NA	NA	NA	NA	NA	NA	NA	NA	NA	NA	NA	21	0.00	A2G2F	M5	A2G1F	A2G0F	A2G0	M5
15-10-3-22	111473.8438	4.3	NA	NA	NA	NA	NA	NA	NA	NA	NA	NA	NA	22	0.00	A2G2F	M5	A2G0F	A2G1F	A2G0	M5
15-10-3-23	111473.8438	4.3	NA	NA	NA	NA	NA	NA	NA	NA	NA	NA	NA	23	0.00	M5	A2G2F	A2G1F	A2G0F	M5	A2G0
15-10-3-24	111473.8438	4.3	NA	NA	NA	NA	NA	NA	NA	NA	NA	NA	NA	24	0.00	M5	A2G2F	A2G1F	A2G0F	A2G0	M5
15-10-3-25	111473.8438	4.3	NA	NA	NA	NA	NA	NA	NA	NA	NA	NA	NA	25	0.00	M5	A2G2F	A2G0F	A2G1F	A2G0	M5
15-10-3-26	111473.8438	4.3	NA	NA	NA	NA	NA	NA	NA	NA	NA	NA	NA	26	0.00	A2G2F	M5	A2G0F	A2G1F	M5	A2G0
15-10-3-27	111473.8438	4.3	NA	NA	NA	NA	NA	NA	NA	NA	NA	NA	NA	27	0.00	M5	A2G2F	A2G0F	A2G1F	M5	A2G0
15-10-3-28	111473.8438	4.3	NA	NA	NA	NA	NA	NA	NA	NA	NA	NA	NA	28	0.00	M5	M5	A2G1F	A2G0F	A2G0	A2G2F
15-10-3-29	111473.8438	4.3	NA	NA	NA	NA	NA	NA	NA	NA	NA	NA	NA	29	0.00	M5	M5	A2G1F	A2G0F	A2G2F	A2G0
15-10-3-30	111473.8438	4.3	NA	NA	NA	NA	NA	NA	NA	NA	NA	NA	NA	30	0.00	M5	M5	A2G0F	A2G1F	A2G0	A2G2F
15-10-3-31	111473.8438	4.3	NA	NA	NA	NA	NA	NA	NA	NA	NA	NA	NA	31	0.00	M5	M5	A2G0F	A2G1F	A2G2F	A2G0
15-8-0	111473.8438	4.3	7	0.01	1	111472.0503	1.7935	16	22	20	4	3	0	0	0.01	M5	M5	A2G0F	A2G0F	A2G0F	A2G0F
15-24-2	111473.8438	4.3	8	0.01	2	111469.9875	3.8563	35	25	20	3	2	1	0	0.00	M5	M5	A2G1F	A2G1F	A2G0	A2G1F
15-24-2-0	111473.8438	4.3	NA	NA	NA	NA	NA	NA	NA	NA	NA	NA	NA	0	0.00	M5	M5	A2G1F	A2G1F	A2G0	A2G1F
15-24-2-1	111473.8438	4.3	NA	NA	NA	NA	NA	NA	NA	NA	NA	NA	NA	1	0.00	M5	M5	A2G1F	A2G1F	A2G1F	A2G0
16	111557.3828	0.8	0	92.08	1	111554.1546	3.2282	29	22	24	4	1	0	0	92.08	A2G2	A2G2	A2G0F	A2G0F	A2G0F	A2G0F
16-24-0	111557.3828	0.8	0	92.08	1	111554.1546	3.2282	29	22	24	4	1	0	0	92.08	A2G2	A2G2	A2G0F	A2G0F	A2G0F	A2G0F
16-24-1	111557.3828	0.8	1	7.88	4	111554.1546	3.2282	29	22	24	4	1	0	0	1.97	A2G2	A2G2F	A2G0F	A2G0F	A2G0	A2G0F
16-24-1-0	111557.3828	0.8	NA	NA	NA	NA	NA	NA	NA	NA	NA	NA	NA	0	1.97	A2G2	A2G2F	A2G0F	A2G0F	A2G0	A2G0F
16-24-1-1	111557.3828	0.8	NA	NA	NA	NA	NA	NA	NA	NA	NA	NA	NA	1	1.97	A2G2	A2G2F	A2G0F	A2G0F	A2G0F	A2G0
16-24-1-2	111557.3828	0.8	NA	NA	NA	NA	NA	NA	NA	NA	NA	NA	NA	2	1.97	A2G2F	A2G2	A2G0F	A2G0F	A2G0	A2G0F
16-24-1-3	111557.3828	0.8	NA	NA	NA	NA	NA	NA	NA	NA	NA	NA	NA	3	1.97	A2G2F	A2G2	A2G0F	A2G0F	A2G0F	A2G0
16-24-2	111557.3828	0.8	2	0.04	1	111554.1546	3.2282	29	22	24	4	1	0	0	0.04	A2G2F	A2G2F	A2G0F	A2G0F	A2G0	A2G0
17	111599.9375	0.6	0	63.98	18	111600.1300	-0.1925	-2	26	22	5	0	1	0	29.26	A2G2F	M5	A2G2F	A2G2F	A2G0F	A2G0F
17-15-0	111599.9375	0.6	0	63.98	18	111600.1300	-0.1925	-2	26	22	5	0	1	0	29.26	A2G2F	M5	A2G2F	A2G2F	A2G0F	A2G0F
17-15-0-0	111599.9375	0.6	NA	NA	NA	NA	NA	NA	NA	NA	NA	NA	NA	0	29.26	A2G2F	M5	A2G2F	A2G2F	A2G0F	A2G0F
17-15-0-1	111599.9375	0.6	NA	NA	NA	NA	NA	NA	NA	NA	NA	NA	NA	1	29.26	M5	A2G2F	A2G2F	A2G2F	A2G0F	A2G0F
17-15-0-2	111599.9375	0.6	NA	NA	NA	NA	NA	NA	NA	NA	NA	NA	NA	2	0.97	A2G2F	A2G2F	A2G2F	A2G0F	M5	A2G0F
17-15-0-3	111599.9375	0.6	NA	NA	NA	NA	NA	NA	NA	NA	NA	NA	NA	3	0.97	A2G2F	A2G2F	A2G2F	A2G0F	A2G0F	M5
17-15-0-4	111599.9375	0.6	NA	NA	NA	NA	NA	NA	NA	NA	NA	NA	NA	4	0.97	A2G2F	A2G2F	A2G0F	A2G2F	M5	A2G0F
17-15-0-5	111599.9375	0.6	NA	NA	NA	NA	NA	NA	NA	NA	NA	NA	NA	5	0.97	A2G2F	A2G2F	A2G0F	A2G2F	A2G0F	M5
17-15-0-6	111599.9375	0.6	NA	NA	NA	NA	NA	NA	NA	NA	NA	NA	NA	6	0.20	A2G2F	M5	A2G2F	A2G0F	A2G0F	A2G2F
17-15-0-7	111599.9375	0.6	NA	NA	NA	NA	NA	NA	NA	NA	NA	NA	NA	7	0.20	A2G2F	M5	A2G2F	A2G0F	A2G2F	A2G0F
17-15-0-8	111599.9375	0.6	NA	NA	NA	NA	NA	NA	NA	NA	NA	NA	NA	8	0.20	A2G2F	M5	A2G0F	A2G2F	A2G0F	A2G2F
17-15-0-9	111599.9375	0.6	NA	NA	NA	NA	NA	NA	NA	NA	NA	NA	NA	9	0.20	A2G2F	M5	A2G0F	A2G2F	A2G2F	A2G0F
17-15-0-10	111599.9375	0.6	NA	NA	NA	NA	NA	NA	NA	NA	NA	NA	NA	10	0.20	M5	A2G2F	A2G2F	A2G0F	A2G0F	A2G2F
17-15-0-11	111599.9375	0.6	NA	NA	NA	NA	NA	NA	NA	NA	NA	NA	NA	11	0.20	M5	A2G2F	A2G2F	A2G0F	A2G2F	A2G0F
17-15-0-12	111599.9375	0.6	NA	NA	NA	NA	NA	NA	NA	NA	NA	NA	NA	12	0.20	M5	A2G2F	A2G0F	A2G2F	A2G0F	A2G2F
17-15-0-13	111599.9375	0.6	NA	NA	NA	NA	NA	NA	NA	NA	NA	NA	NA	13	0.20	M5	A2G2F	A2G0F	A2G2F	A2G2F	A2G0F
17-15-0-14	111599.9375	0.6	NA	NA	NA	NA	NA	NA	NA	NA	NA	NA	NA	14	0.01	A2G2F	A2G2F	A2G0F	A2G0F	M5	A2G2F
17-15-0-15	111599.9375	0.6	NA	NA	NA	NA	NA	NA	NA	NA	NA	NA	NA	15	0.01	A2G2F	A2G2F	A2G0F	A2G0F	A2G2F	M5
17-15-0-16	111599.9375	0.6	NA	NA	NA	NA	NA	NA	NA	NA	NA	NA	NA	16	0.00	A2G2F	M5	A2G0F	A2G0F	A2G2F	A2G2F
17-15-0-17	111599.9375	0.6	NA	NA	NA	NA	NA	NA	NA	NA	NA	NA	NA	17	0.00	M5	A2G2F	A2G0F	A2G0F	A2G2F	A2G2F
17-15-1	111599.9375	0.6	1	35.09	30	111600.1300	-0.1925	-2	26	22	5	0	1	0	3.68	A2G2F	M5	A2G2F	A2G1F	A2G0F	A2G1F
17-15-1-0	111599.9375	0.6	NA	NA	NA	NA	NA	NA	NA	NA	NA	NA	NA	0	3.68	A2G2F	M5	A2G2F	A2G1F	A2G0F	A2G1F
17-15-1-1	111599.9375	0.6	NA	NA	NA	NA	NA	NA	NA	NA	NA	NA	NA	1	3.68	A2G2F	M5	A2G2F	A2G1F	A2G1F	A2G0F
17-15-1-2	111599.9375	0.6	NA	NA	NA	NA	NA	NA	NA	NA	NA	NA	NA	2	3.68	A2G2F	M5	A2G1F	A2G2F	A2G0F	A2G1F
17-15-1-3	111599.9375	0.6	NA	NA	NA	NA	NA	NA	NA	NA	NA	NA	NA	3	3.68	A2G2F	M5	A2G1F	A2G2F	A2G1F	A2G0F
17-15-1-4	111599.9375	0.6	NA	NA	NA	NA	NA	NA	NA	NA	NA	NA	NA	4	3.68	M5	A2G2F	A2G2F	A2G1F	A2G0F	A2G1F
17-15-1-5	111599.9375	0.6	NA	NA	NA	NA	NA	NA	NA	NA	NA	NA	NA	5	3.68	M5	A2G2F	A2G2F	A2G1F	A2G1F	A2G0F
17-15-1-6	111599.9375	0.6	NA	NA	NA	NA	NA	NA	NA	NA	NA	NA	NA	6	3.68	M5	A2G2F	A2G1F	A2G2F	A2G0F	A2G1F
17-15-1-7	111599.9375	0.6	NA	NA	NA	NA	NA	NA	NA	NA	NA	NA	NA	7	3.68	M5	A2G2F	A2G1F	A2G2F	A2G1F	A2G0F
17-15-1-8	111599.9375	0.6	NA	NA	NA	NA	NA	NA	NA	NA	NA	NA	NA	8	0.89	A2G2F	M5	A2G2F	A2G0F	A2G1F	A2G1F
17-15-1-9	111599.9375	0.6	NA	NA	NA	NA	NA	NA	NA	NA	NA	NA	NA	9	0.89	A2G2F	M5	A2G0F	A2G2F	A2G1F	A2G1F
17-15-1-10	111599.9375	0.6	NA	NA	NA	NA	NA	NA	NA	NA	NA	NA	NA	10	0.89	M5	A2G2F	A2G2F	A2G0F	A2G1F	A2G1F
17-15-1-11	111599.9375	0.6	NA	NA	NA	NA	NA	NA	NA	NA	NA	NA	NA	11	0.89	M5	A2G2F	A2G0F	A2G2F	A2G1F	A2G1F
17-15-1-12	111599.9375	0.6	NA	NA	NA	NA	NA	NA	NA	NA	NA	NA	NA	12	0.50	A2G2F	A2G2F	A2G1F	A2G1F	M5	A2G0F
17-15-1-13	111599.9375	0.6	NA	NA	NA	NA	NA	NA	NA	NA	NA	NA	NA	13	0.50	A2G2F	A2G2F	A2G1F	A2G1F	A2G0F	M5
17-15-1-14	111599.9375	0.6	NA	NA	NA	NA	NA	NA	NA	NA	NA	NA	NA	14	0.12	A2G2F	A2G2F	A2G1F	A2G0F	A2G1F	M5
17-15-1-15	111599.9375	0.6	NA	NA	NA	NA	NA	NA	NA	NA	NA	NA	NA	15	0.12	A2G2F	A2G2F	A2G0F	A2G1F	A2G1F	M5
17-15-1-16	111599.9375	0.6	NA	NA	NA	NA	NA	NA	NA	NA	NA	NA	NA	16	0.12	A2G2F	A2G2F	A2G1F	A2G0F	M5	A2G1F
17-15-1-17	111599.9375	0.6	NA	NA	NA	NA	NA	NA	NA	NA	NA	NA	NA	17	0.12	A2G2F	A2G2F	A2G0F	A2G1F	M5	A2G1F
17-15-1-18	111599.9375	0.6	NA	NA	NA	NA	NA	NA	NA	NA	NA	NA	NA	18	0.10	A2G2F	M5	A2G1F	A2G1F	A2G0F	A2G2F
17-15-1-19	111599.9375	0.6	NA	NA	NA	NA	NA	NA	NA	NA	NA	NA	NA	19	0.10	A2G2F	M5	A2G1F	A2G1F	A2G2F	A2G0F
17-15-1-20	111599.9375	0.6	NA	NA	NA	NA	NA	NA	NA	NA	NA	NA	NA	20	0.10	M5	A2G2F	A2G1F	A2G1F	A2G0F	A2G2F
17-15-1-21	111599.9375	0.6	NA	NA	NA	NA	NA	NA	NA	NA	NA	NA	NA	21	0.10	M5	A2G2F	A2G1F	A2G1F	A2G2F	A2G0F
17-15-1-22	111599.9375	0.6	NA	NA	NA	NA	NA	NA	NA	NA	NA	NA	NA	22	0.02	A2G2F	M5	A2G1F	A2G0F	A2G1F	A2G2F
17-15-1-23	111599.9375	0.6	NA	NA	NA	NA	NA	NA	NA	NA	NA	NA	NA	23	0.02	A2G2F	M5	A2G1F	A2G0F	A2G2F	A2G1F
17-15-1-24	111599.9375	0.6	NA	NA	NA	NA	NA	NA	NA	NA	NA	NA	NA	24	0.02	M5	A2G2F	A2G1F	A2G0F	A2G1F	A2G2F
17-15-1-25	111599.9375	0.6	NA	NA	NA	NA	NA	NA	NA	NA	NA	NA	NA	25	0.02	M5	A2G2F	A2G1F	A2G0F	A2G2F	A2G1F
17-15-1-26	111599.9375	0.6	NA	NA	NA	NA	NA	NA	NA	NA	NA	NA	NA	26	0.02	A2G2F	M5	A2G0F	A2G1F	A2G1F	A2G2F
17-15-1-27	111599.9375	0.6	NA	NA	NA	NA	NA	NA	NA	NA	NA	NA	NA	27	0.02	A2G2F	M5	A2G0F	A2G1F	A2G2F	A2G1F
17-15-1-28	111599.9375	0.6	NA	NA	NA	NA	NA	NA	NA	NA	NA	NA	NA	28	0.02	M5	A2G2F	A2G0F	A2G1F	A2G1F	A2G2F
17-15-1-29	111599.9375	0.6	NA	NA	NA	NA	NA	NA	NA	NA	NA	NA	NA	29	0.02	M5	A2G2F	A2G0F	A2G1F	A2G2F	A2G1F
17-15-2	111599.9375	0.6	2	0.92	2	111600.1300	-0.1925	-2	26	22	5	0	1	0	0.46	A2G2F	M5	A2G1F	A2G1F	A2G1F	A2G1F
17-15-2-0	111599.9375	0.6	NA	NA	NA	NA	NA	NA	NA	NA	NA	NA	NA	0	0.46	A2G2F	M5	A2G1F	A2G1F	A2G1F	A2G1F
17-15-2-1	111599.9375	0.6	NA	NA	NA	NA	NA	NA	NA	NA	NA	NA	NA	1	0.46	M5	A2G2F	A2G1F	A2G1F	A2G1F	A2G1F
18	111635.4609	2.2	0	61.78	20	111632.1288	3.3322	30	28	22	3	0	1	0	30.20	A2G2	A2G2	A2G2F	A2G2F	M5	A2G0F
18-11-0	111635.4609	2.2	0	61.78	20	111632.1288	3.3322	30	28	22	3	0	1	0	30.20	A2G2	A2G2	A2G2F	A2G2F	M5	A2G0F
18-11-0-0	111635.4609	2.2	NA	NA	NA	NA	NA	NA	NA	NA	NA	NA	NA	0	30.20	A2G2	A2G2	A2G2F	A2G2F	M5	A2G0F
18-11-0-1	111635.4609	2.2	NA	NA	NA	NA	NA	NA	NA	NA	NA	NA	NA	1	30.20	A2G2	A2G2	A2G2F	A2G2F	A2G0F	M5
18-11-0-2	111635.4609	2.2	NA	NA	NA	NA	NA	NA	NA	NA	NA	NA	NA	2	0.20	A2G2	A2G2	A2G2F	A2G0F	M5	A2G2F
18-11-0-3	111635.4609	2.2	NA	NA	NA	NA	NA	NA	NA	NA	NA	NA	NA	3	0.20	A2G2	A2G2	A2G2F	A2G0F	A2G2F	M5
18-11-0-4	111635.4609	2.2	NA	NA	NA	NA	NA	NA	NA	NA	NA	NA	NA	4	0.20	A2G2	A2G2	A2G0F	A2G2F	M5	A2G2F
18-11-0-5	111635.4609	2.2	NA	NA	NA	NA	NA	NA	NA	NA	NA	NA	NA	5	0.20	A2G2	A2G2	A2G0F	A2G2F	A2G2F	M5
18-11-0-6	111635.4609	2.2	NA	NA	NA	NA	NA	NA	NA	NA	NA	NA	NA	6	0.07	A2G2	M5	A2G2F	A2G0F	M5	A2G0F
18-11-0-7	111635.4609	2.2	NA	NA	NA	NA	NA	NA	NA	NA	NA	NA	NA	7	0.07	A2G2	M5	A2G2F	A2G0F	A2G0F	M5
18-11-0-8	111635.4609	2.2	NA	NA	NA	NA	NA	NA	NA	NA	NA	NA	NA	8	0.07	A2G2	M5	A2G0F	A2G2F	M5	A2G0F
18-11-0-9	111635.4609	2.2	NA	NA	NA	NA	NA	NA	NA	NA	NA	NA	NA	9	0.07	A2G2	M5	A2G0F	A2G2F	A2G0F	M5
18-11-0-10	111635.4609	2.2	NA	NA	NA	NA	NA	NA	NA	NA	NA	NA	NA	10	0.07	M5	A2G2	A2G2F	A2G0F	M5	A2G0F
18-11-0-11	111635.4609	2.2	NA	NA	NA	NA	NA	NA	NA	NA	NA	NA	NA	11	0.07	M5	A2G2	A2G2F	A2G0F	A2G0F	M5
18-11-0-12	111635.4609	2.2	NA	NA	NA	NA	NA	NA	NA	NA	NA	NA	NA	12	0.07	M5	A2G2	A2G0F	A2G2F	M5	A2G0F
18-11-0-13	111635.4609	2.2	NA	NA	NA	NA	NA	NA	NA	NA	NA	NA	NA	13	0.07	M5	A2G2	A2G0F	A2G2F	A2G0F	M5
18-11-0-14	111635.4609	2.2	NA	NA	NA	NA	NA	NA	NA	NA	NA	NA	NA	14	0.00	A2G2	A2G2F	A2G0F	A2G0F	M5	M5
18-11-0-15	111635.4609	2.2	NA	NA	NA	NA	NA	NA	NA	NA	NA	NA	NA	15	0.00	A2G2F	A2G2	A2G0F	A2G0F	M5	M5
18-11-0-16	111635.4609	2.2	NA	NA	NA	NA	NA	NA	NA	NA	NA	NA	NA	16	0.00	A2G2	M5	A2G0F	A2G0F	M5	A2G2F
18-11-0-17	111635.4609	2.2	NA	NA	NA	NA	NA	NA	NA	NA	NA	NA	NA	17	0.00	A2G2	M5	A2G0F	A2G0F	A2G2F	M5
18-11-0-18	111635.4609	2.2	NA	NA	NA	NA	NA	NA	NA	NA	NA	NA	NA	18	0.00	M5	A2G2	A2G0F	A2G0F	M5	A2G2F
18-11-0-19	111635.4609	2.2	NA	NA	NA	NA	NA	NA	NA	NA	NA	NA	NA	19	0.00	M5	A2G2	A2G0F	A2G0F	A2G2F	M5
18-9-0	111635.4609	2.2	1	17.05	36	111634.1916	1.2694	11	25	22	4	1	0	0	2.71	A2G2	M5	A2G2F	A2G1F	A2G0F	A2G0F
18-9-0-0	111635.4609	2.2	NA	NA	NA	NA	NA	NA	NA	NA	NA	NA	NA	0	2.71	A2G2	M5	A2G2F	A2G1F	A2G0F	A2G0F
18-9-0-1	111635.4609	2.2	NA	NA	NA	NA	NA	NA	NA	NA	NA	NA	NA	1	2.71	A2G2	M5	A2G1F	A2G2F	A2G0F	A2G0F
18-9-0-2	111635.4609	2.2	NA	NA	NA	NA	NA	NA	NA	NA	NA	NA	NA	2	2.71	M5	A2G2	A2G2F	A2G1F	A2G0F	A2G0F
18-9-0-3	111635.4609	2.2	NA	NA	NA	NA	NA	NA	NA	NA	NA	NA	NA	3	2.71	M5	A2G2	A2G1F	A2G2F	A2G0F	A2G0F
18-9-0-4	111635.4609	2.2	NA	NA	NA	NA	NA	NA	NA	NA	NA	NA	NA	4	0.66	A2G2	M5	A2G2F	A2G0F	A2G0F	A2G1F
18-9-0-5	111635.4609	2.2	NA	NA	NA	NA	NA	NA	NA	NA	NA	NA	NA	5	0.66	A2G2	M5	A2G2F	A2G0F	A2G1F	A2G0F
18-9-0-6	111635.4609	2.2	NA	NA	NA	NA	NA	NA	NA	NA	NA	NA	NA	6	0.66	A2G2	M5	A2G0F	A2G2F	A2G0F	A2G1F
18-9-0-7	111635.4609	2.2	NA	NA	NA	NA	NA	NA	NA	NA	NA	NA	NA	7	0.66	A2G2	M5	A2G0F	A2G2F	A2G1F	A2G0F
18-9-0-8	111635.4609	2.2	NA	NA	NA	NA	NA	NA	NA	NA	NA	NA	NA	8	0.66	M5	A2G2	A2G2F	A2G0F	A2G0F	A2G1F
18-9-0-9	111635.4609	2.2	NA	NA	NA	NA	NA	NA	NA	NA	NA	NA	NA	9	0.66	M5	A2G2	A2G2F	A2G0F	A2G1F	A2G0F
18-9-0-10	111635.4609	2.2	NA	NA	NA	NA	NA	NA	NA	NA	NA	NA	NA	10	0.66	M5	A2G2	A2G0F	A2G2F	A2G0F	A2G1F
18-9-0-11	111635.4609	2.2	NA	NA	NA	NA	NA	NA	NA	NA	NA	NA	NA	11	0.66	M5	A2G2	A2G0F	A2G2F	A2G1F	A2G0F
18-9-0-12	111635.4609	2.2	NA	NA	NA	NA	NA	NA	NA	NA	NA	NA	NA	12	0.09	A2G2	A2G2F	A2G1F	A2G0F	M5	A2G0F
18-9-0-13	111635.4609	2.2	NA	NA	NA	NA	NA	NA	NA	NA	NA	NA	NA	13	0.09	A2G2	A2G2F	A2G1F	A2G0F	A2G0F	M5
18-9-0-14	111635.4609	2.2	NA	NA	NA	NA	NA	NA	NA	NA	NA	NA	NA	14	0.09	A2G2	A2G2F	A2G0F	A2G1F	M5	A2G0F
18-9-0-15	111635.4609	2.2	NA	NA	NA	NA	NA	NA	NA	NA	NA	NA	NA	15	0.09	A2G2	A2G2F	A2G0F	A2G1F	A2G0F	M5
18-9-0-16	111635.4609	2.2	NA	NA	NA	NA	NA	NA	NA	NA	NA	NA	NA	16	0.09	A2G2F	A2G2	A2G1F	A2G0F	M5	A2G0F
18-9-0-17	111635.4609	2.2	NA	NA	NA	NA	NA	NA	NA	NA	NA	NA	NA	17	0.09	A2G2F	A2G2	A2G1F	A2G0F	A2G0F	M5
18-9-0-18	111635.4609	2.2	NA	NA	NA	NA	NA	NA	NA	NA	NA	NA	NA	18	0.09	A2G2F	A2G2	A2G0F	A2G1F	M5	A2G0F
18-9-0-19	111635.4609	2.2	NA	NA	NA	NA	NA	NA	NA	NA	NA	NA	NA	19	0.09	A2G2F	A2G2	A2G0F	A2G1F	A2G0F	M5
18-9-0-20	111635.4609	2.2	NA	NA	NA	NA	NA	NA	NA	NA	NA	NA	NA	20	0.02	A2G2	A2G2F	A2G0F	A2G0F	M5	A2G1F
18-9-0-21	111635.4609	2.2	NA	NA	NA	NA	NA	NA	NA	NA	NA	NA	NA	21	0.02	A2G2	A2G2F	A2G0F	A2G0F	A2G1F	M5
18-9-0-22	111635.4609	2.2	NA	NA	NA	NA	NA	NA	NA	NA	NA	NA	NA	22	0.02	A2G2F	A2G2	A2G0F	A2G0F	M5	A2G1F
18-9-0-23	111635.4609	2.2	NA	NA	NA	NA	NA	NA	NA	NA	NA	NA	NA	23	0.02	A2G2F	A2G2	A2G0F	A2G0F	A2G1F	M5
18-9-0-24	111635.4609	2.2	NA	NA	NA	NA	NA	NA	NA	NA	NA	NA	NA	24	0.02	A2G2	M5	A2G1F	A2G0F	A2G2F	A2G0F
18-9-0-25	111635.4609	2.2	NA	NA	NA	NA	NA	NA	NA	NA	NA	NA	NA	25	0.02	A2G2	M5	A2G0F	A2G1F	A2G2F	A2G0F
18-9-0-26	111635.4609	2.2	NA	NA	NA	NA	NA	NA	NA	NA	NA	NA	NA	26	0.02	M5	A2G2	A2G1F	A2G0F	A2G2F	A2G0F
18-9-0-27	111635.4609	2.2	NA	NA	NA	NA	NA	NA	NA	NA	NA	NA	NA	27	0.02	M5	A2G2	A2G0F	A2G1F	A2G2F	A2G0F
18-9-0-28	111635.4609	2.2	NA	NA	NA	NA	NA	NA	NA	NA	NA	NA	NA	28	0.02	A2G2	M5	A2G1F	A2G0F	A2G0F	A2G2F
18-9-0-29	111635.4609	2.2	NA	NA	NA	NA	NA	NA	NA	NA	NA	NA	NA	29	0.02	A2G2	M5	A2G0F	A2G1F	A2G0F	A2G2F
18-9-0-30	111635.4609	2.2	NA	NA	NA	NA	NA	NA	NA	NA	NA	NA	NA	30	0.02	M5	A2G2	A2G1F	A2G0F	A2G0F	A2G2F
18-9-0-31	111635.4609	2.2	NA	NA	NA	NA	NA	NA	NA	NA	NA	NA	NA	31	0.02	M5	A2G2	A2G0F	A2G1F	A2G0F	A2G2F
18-9-0-32	111635.4609	2.2	NA	NA	NA	NA	NA	NA	NA	NA	NA	NA	NA	32	0.00	A2G2	M5	A2G0F	A2G0F	A2G1F	A2G2F
18-9-0-33	111635.4609	2.2	NA	NA	NA	NA	NA	NA	NA	NA	NA	NA	NA	33	0.00	A2G2	M5	A2G0F	A2G0F	A2G2F	A2G1F
18-9-0-34	111635.4609	2.2	NA	NA	NA	NA	NA	NA	NA	NA	NA	NA	NA	34	0.00	M5	A2G2	A2G0F	A2G0F	A2G1F	A2G2F
18-9-0-35	111635.4609	2.2	NA	NA	NA	NA	NA	NA	NA	NA	NA	NA	NA	35	0.00	M5	A2G2	A2G0F	A2G0F	A2G2F	A2G1F
18-11-1	111635.4609	2.2	2	15.39	6	111632.1288	3.3322	30	28	22	3	0	1	0	3.80	A2G2	A2G2	A2G2F	A2G1F	M5	A2G1F
18-11-1-0	111635.4609	2.2	NA	NA	NA	NA	NA	NA	NA	NA	NA	NA	NA	0	3.80	A2G2	A2G2	A2G2F	A2G1F	M5	A2G1F
18-11-1-1	111635.4609	2.2	NA	NA	NA	NA	NA	NA	NA	NA	NA	NA	NA	1	3.80	A2G2	A2G2	A2G2F	A2G1F	A2G1F	M5
18-11-1-2	111635.4609	2.2	NA	NA	NA	NA	NA	NA	NA	NA	NA	NA	NA	2	3.80	A2G2	A2G2	A2G1F	A2G2F	M5	A2G1F
18-11-1-3	111635.4609	2.2	NA	NA	NA	NA	NA	NA	NA	NA	NA	NA	NA	3	3.80	A2G2	A2G2	A2G1F	A2G2F	A2G1F	M5
18-11-1-4	111635.4609	2.2	NA	NA	NA	NA	NA	NA	NA	NA	NA	NA	NA	4	0.10	A2G2	A2G2	A2G1F	A2G1F	A2G2F	M5
18-11-1-5	111635.4609	2.2	NA	NA	NA	NA	NA	NA	NA	NA	NA	NA	NA	5	0.10	A2G2	A2G2	A2G1F	A2G1F	M5	A2G2F
18-11-2	111635.4609	2.2	3	3.11	8	111632.1288	3.3322	30	28	22	3	0	1	0	0.65	A2G2	A2G2F	A2G2F	A2G2F	M5	A2G0
18-11-2-0	111635.4609	2.2	NA	NA	NA	NA	NA	NA	NA	NA	NA	NA	NA	0	0.65	A2G2	A2G2F	A2G2F	A2G2F	M5	A2G0
18-11-2-1	111635.4609	2.2	NA	NA	NA	NA	NA	NA	NA	NA	NA	NA	NA	1	0.65	A2G2	A2G2F	A2G2F	A2G2F	A2G0	M5
18-11-2-2	111635.4609	2.2	NA	NA	NA	NA	NA	NA	NA	NA	NA	NA	NA	2	0.65	A2G2F	A2G2	A2G2F	A2G2F	M5	A2G0
18-11-2-3	111635.4609	2.2	NA	NA	NA	NA	NA	NA	NA	NA	NA	NA	NA	3	0.65	A2G2F	A2G2	A2G2F	A2G2F	A2G0	M5
18-11-2-4	111635.4609	2.2	NA	NA	NA	NA	NA	NA	NA	NA	NA	NA	NA	4	0.13	A2G2	M5	A2G2F	A2G2F	A2G0	A2G2F
18-11-2-5	111635.4609	2.2	NA	NA	NA	NA	NA	NA	NA	NA	NA	NA	NA	5	0.13	A2G2	M5	A2G2F	A2G2F	A2G2F	A2G0
18-11-2-6	111635.4609	2.2	NA	NA	NA	NA	NA	NA	NA	NA	NA	NA	NA	6	0.13	M5	A2G2	A2G2F	A2G2F	A2G0	A2G2F
18-11-2-7	111635.4609	2.2	NA	NA	NA	NA	NA	NA	NA	NA	NA	NA	NA	7	0.13	M5	A2G2	A2G2F	A2G2F	A2G2F	A2G0
18-9-1	111635.4609	2.2	4	1.91	20	111634.1916	1.2694	11	25	22	4	1	0	0	0.34	A2G2	M5	A2G1F	A2G1F	A2G0F	A2G1F
18-9-1-0	111635.4609	2.2	NA	NA	NA	NA	NA	NA	NA	NA	NA	NA	NA	0	0.34	A2G2	M5	A2G1F	A2G1F	A2G0F	A2G1F
18-9-1-1	111635.4609	2.2	NA	NA	NA	NA	NA	NA	NA	NA	NA	NA	NA	1	0.34	A2G2	M5	A2G1F	A2G1F	A2G1F	A2G0F
18-9-1-2	111635.4609	2.2	NA	NA	NA	NA	NA	NA	NA	NA	NA	NA	NA	2	0.34	M5	A2G2	A2G1F	A2G1F	A2G0F	A2G1F
18-9-1-3	111635.4609	2.2	NA	NA	NA	NA	NA	NA	NA	NA	NA	NA	NA	3	0.34	M5	A2G2	A2G1F	A2G1F	A2G1F	A2G0F
18-9-1-4	111635.4609	2.2	NA	NA	NA	NA	NA	NA	NA	NA	NA	NA	NA	4	0.08	A2G2	M5	A2G1F	A2G0F	A2G1F	A2G1F
18-9-1-5	111635.4609	2.2	NA	NA	NA	NA	NA	NA	NA	NA	NA	NA	NA	5	0.08	A2G2	M5	A2G0F	A2G1F	A2G1F	A2G1F
18-9-1-6	111635.4609	2.2	NA	NA	NA	NA	NA	NA	NA	NA	NA	NA	NA	6	0.08	M5	A2G2	A2G1F	A2G0F	A2G1F	A2G1F
18-9-1-7	111635.4609	2.2	NA	NA	NA	NA	NA	NA	NA	NA	NA	NA	NA	7	0.08	M5	A2G2	A2G0F	A2G1F	A2G1F	A2G1F
18-9-1-8	111635.4609	2.2	NA	NA	NA	NA	NA	NA	NA	NA	NA	NA	NA	8	0.04	A2G2	M5	A2G1F	A2G1F	M5	A2G0F
18-9-1-9	111635.4609	2.2	NA	NA	NA	NA	NA	NA	NA	NA	NA	NA	NA	9	0.04	A2G2	M5	A2G1F	A2G1F	A2G0F	M5
18-9-1-10	111635.4609	2.2	NA	NA	NA	NA	NA	NA	NA	NA	NA	NA	NA	10	0.04	M5	A2G2	A2G1F	A2G1F	M5	A2G0F
18-9-1-11	111635.4609	2.2	NA	NA	NA	NA	NA	NA	NA	NA	NA	NA	NA	11	0.04	M5	A2G2	A2G1F	A2G1F	A2G0F	M5
18-9-1-12	111635.4609	2.2	NA	NA	NA	NA	NA	NA	NA	NA	NA	NA	NA	12	0.01	A2G2	M5	A2G1F	A2G0F	M5	A2G1F
18-9-1-13	111635.4609	2.2	NA	NA	NA	NA	NA	NA	NA	NA	NA	NA	NA	13	0.01	A2G2	M5	A2G0F	A2G1F	M5	A2G1F
18-9-1-14	111635.4609	2.2	NA	NA	NA	NA	NA	NA	NA	NA	NA	NA	NA	14	0.01	M5	A2G2	A2G1F	A2G0F	M5	A2G1F
18-9-1-15	111635.4609	2.2	NA	NA	NA	NA	NA	NA	NA	NA	NA	NA	NA	15	0.01	M5	A2G2	A2G0F	A2G1F	M5	A2G1F
18-9-1-16	111635.4609	2.2	NA	NA	NA	NA	NA	NA	NA	NA	NA	NA	NA	16	0.01	A2G2	M5	A2G1F	A2G0F	A2G1F	M5
18-9-1-17	111635.4609	2.2	NA	NA	NA	NA	NA	NA	NA	NA	NA	NA	NA	17	0.01	A2G2	M5	A2G0F	A2G1F	A2G1F	M5
18-9-1-18	111635.4609	2.2	NA	NA	NA	NA	NA	NA	NA	NA	NA	NA	NA	18	0.01	M5	A2G2	A2G1F	A2G0F	A2G1F	M5
18-9-1-19	111635.4609	2.2	NA	NA	NA	NA	NA	NA	NA	NA	NA	NA	NA	19	0.01	M5	A2G2	A2G0F	A2G1F	A2G1F	M5
18-9-2	111635.4609	2.2	5	0.59	28	111634.1916	1.2694	11	25	22	4	1	0	0	0.06	A2G2F	M5	A2G2F	A2G1F	A2G0	A2G0F
18-9-2-0	111635.4609	2.2	NA	NA	NA	NA	NA	NA	NA	NA	NA	NA	NA	0	0.06	A2G2F	M5	A2G2F	A2G1F	A2G0	A2G0F
18-9-2-1	111635.4609	2.2	NA	NA	NA	NA	NA	NA	NA	NA	NA	NA	NA	1	0.06	A2G2F	M5	A2G2F	A2G1F	A2G0F	A2G0
18-9-2-2	111635.4609	2.2	NA	NA	NA	NA	NA	NA	NA	NA	NA	NA	NA	2	0.06	A2G2F	M5	A2G1F	A2G2F	A2G0	A2G0F
18-9-2-3	111635.4609	2.2	NA	NA	NA	NA	NA	NA	NA	NA	NA	NA	NA	3	0.06	A2G2F	M5	A2G1F	A2G2F	A2G0F	A2G0
18-9-2-4	111635.4609	2.2	NA	NA	NA	NA	NA	NA	NA	NA	NA	NA	NA	4	0.06	M5	A2G2F	A2G2F	A2G1F	A2G0	A2G0F
18-9-2-5	111635.4609	2.2	NA	NA	NA	NA	NA	NA	NA	NA	NA	NA	NA	5	0.06	M5	A2G2F	A2G2F	A2G1F	A2G0F	A2G0
18-9-2-6	111635.4609	2.2	NA	NA	NA	NA	NA	NA	NA	NA	NA	NA	NA	6	0.06	M5	A2G2F	A2G1F	A2G2F	A2G0	A2G0F
18-9-2-7	111635.4609	2.2	NA	NA	NA	NA	NA	NA	NA	NA	NA	NA	NA	7	0.06	M5	A2G2F	A2G1F	A2G2F	A2G0F	A2G0
18-9-2-8	111635.4609	2.2	NA	NA	NA	NA	NA	NA	NA	NA	NA	NA	NA	8	0.01	A2G2F	M5	A2G2F	A2G0F	A2G0	A2G1F
18-9-2-9	111635.4609	2.2	NA	NA	NA	NA	NA	NA	NA	NA	NA	NA	NA	9	0.01	A2G2F	M5	A2G2F	A2G0F	A2G1F	A2G0
18-9-2-10	111635.4609	2.2	NA	NA	NA	NA	NA	NA	NA	NA	NA	NA	NA	10	0.01	A2G2F	M5	A2G0F	A2G2F	A2G0	A2G1F
18-9-2-11	111635.4609	2.2	NA	NA	NA	NA	NA	NA	NA	NA	NA	NA	NA	11	0.01	A2G2F	M5	A2G0F	A2G2F	A2G1F	A2G0
18-9-2-12	111635.4609	2.2	NA	NA	NA	NA	NA	NA	NA	NA	NA	NA	NA	12	0.01	M5	A2G2F	A2G2F	A2G0F	A2G0	A2G1F
18-9-2-13	111635.4609	2.2	NA	NA	NA	NA	NA	NA	NA	NA	NA	NA	NA	13	0.01	M5	A2G2F	A2G2F	A2G0F	A2G1F	A2G0
18-9-2-14	111635.4609	2.2	NA	NA	NA	NA	NA	NA	NA	NA	NA	NA	NA	14	0.01	M5	A2G2F	A2G0F	A2G2F	A2G0	A2G1F
18-9-2-15	111635.4609	2.2	NA	NA	NA	NA	NA	NA	NA	NA	NA	NA	NA	15	0.01	M5	A2G2F	A2G0F	A2G2F	A2G1F	A2G0
18-9-2-16	111635.4609	2.2	NA	NA	NA	NA	NA	NA	NA	NA	NA	NA	NA	16	0.00	A2G2F	A2G2F	A2G1F	A2G0F	A2G0	M5
18-9-2-17	111635.4609	2.2	NA	NA	NA	NA	NA	NA	NA	NA	NA	NA	NA	17	0.00	A2G2F	A2G2F	A2G0F	A2G1F	A2G0	M5
18-9-2-18	111635.4609	2.2	NA	NA	NA	NA	NA	NA	NA	NA	NA	NA	NA	18	0.00	A2G2F	A2G2F	A2G1F	A2G0F	M5	A2G0
18-9-2-19	111635.4609	2.2	NA	NA	NA	NA	NA	NA	NA	NA	NA	NA	NA	19	0.00	A2G2F	A2G2F	A2G0F	A2G1F	M5	A2G0
18-9-2-20	111635.4609	2.2	NA	NA	NA	NA	NA	NA	NA	NA	NA	NA	NA	20	0.00	A2G2F	M5	A2G1F	A2G0F	A2G0	A2G2F
18-9-2-21	111635.4609	2.2	NA	NA	NA	NA	NA	NA	NA	NA	NA	NA	NA	21	0.00	A2G2F	M5	A2G1F	A2G0F	A2G2F	A2G0
18-9-2-22	111635.4609	2.2	NA	NA	NA	NA	NA	NA	NA	NA	NA	NA	NA	22	0.00	M5	A2G2F	A2G1F	A2G0F	A2G0	A2G2F
18-9-2-23	111635.4609	2.2	NA	NA	NA	NA	NA	NA	NA	NA	NA	NA	NA	23	0.00	M5	A2G2F	A2G1F	A2G0F	A2G2F	A2G0
18-9-2-24	111635.4609	2.2	NA	NA	NA	NA	NA	NA	NA	NA	NA	NA	NA	24	0.00	A2G2F	M5	A2G0F	A2G1F	A2G0	A2G2F
18-9-2-25	111635.4609	2.2	NA	NA	NA	NA	NA	NA	NA	NA	NA	NA	NA	25	0.00	A2G2F	M5	A2G0F	A2G1F	A2G2F	A2G0
18-9-2-26	111635.4609	2.2	NA	NA	NA	NA	NA	NA	NA	NA	NA	NA	NA	26	0.00	M5	A2G2F	A2G0F	A2G1F	A2G0	A2G2F
18-9-2-27	111635.4609	2.2	NA	NA	NA	NA	NA	NA	NA	NA	NA	NA	NA	27	0.00	M5	A2G2F	A2G0F	A2G1F	A2G2F	A2G0
18-12-2	111635.4609	2.2	6	0.11	14	111632.1288	3.3322	30	26	20	3	2	1	0	0.05	M5	M5	A2G2F	A2G2F	A2G0	A2G0F
18-12-2-0	111635.4609	2.2	NA	NA	NA	NA	NA	NA	NA	NA	NA	NA	NA	0	0.05	M5	M5	A2G2F	A2G2F	A2G0	A2G0F
18-12-2-1	111635.4609	2.2	NA	NA	NA	NA	NA	NA	NA	NA	NA	NA	NA	1	0.05	M5	M5	A2G2F	A2G2F	A2G0F	A2G0
18-12-2-2	111635.4609	2.2	NA	NA	NA	NA	NA	NA	NA	NA	NA	NA	NA	2	0.00	A2G2F	M5	A2G2F	A2G0F	M5	A2G0
18-12-2-3	111635.4609	2.2	NA	NA	NA	NA	NA	NA	NA	NA	NA	NA	NA	3	0.00	A2G2F	M5	A2G2F	A2G0F	A2G0	M5
18-12-2-4	111635.4609	2.2	NA	NA	NA	NA	NA	NA	NA	NA	NA	NA	NA	4	0.00	A2G2F	M5	A2G0F	A2G2F	M5	A2G0
18-12-2-5	111635.4609	2.2	NA	NA	NA	NA	NA	NA	NA	NA	NA	NA	NA	5	0.00	A2G2F	M5	A2G0F	A2G2F	A2G0	M5
18-12-2-6	111635.4609	2.2	NA	NA	NA	NA	NA	NA	NA	NA	NA	NA	NA	6	0.00	M5	A2G2F	A2G2F	A2G0F	M5	A2G0
18-12-2-7	111635.4609	2.2	NA	NA	NA	NA	NA	NA	NA	NA	NA	NA	NA	7	0.00	M5	A2G2F	A2G2F	A2G0F	A2G0	M5
18-12-2-8	111635.4609	2.2	NA	NA	NA	NA	NA	NA	NA	NA	NA	NA	NA	8	0.00	M5	A2G2F	A2G0F	A2G2F	M5	A2G0
18-12-2-9	111635.4609	2.2	NA	NA	NA	NA	NA	NA	NA	NA	NA	NA	NA	9	0.00	M5	A2G2F	A2G0F	A2G2F	A2G0	M5
18-12-2-10	111635.4609	2.2	NA	NA	NA	NA	NA	NA	NA	NA	NA	NA	NA	10	0.00	M5	M5	A2G2F	A2G0F	A2G0	A2G2F
18-12-2-11	111635.4609	2.2	NA	NA	NA	NA	NA	NA	NA	NA	NA	NA	NA	11	0.00	M5	M5	A2G2F	A2G0F	A2G2F	A2G0
18-12-2-12	111635.4609	2.2	NA	NA	NA	NA	NA	NA	NA	NA	NA	NA	NA	12	0.00	M5	M5	A2G0F	A2G2F	A2G0	A2G2F
18-12-2-13	111635.4609	2.2	NA	NA	NA	NA	NA	NA	NA	NA	NA	NA	NA	13	0.00	M5	M5	A2G0F	A2G2F	A2G2F	A2G0
18-9-3	111635.4609	2.2	7	0.06	14	111634.1916	1.2694	11	25	22	4	1	0	0	0.01	A2G2F	M5	A2G1F	A2G1F	A2G0	A2G1F
18-9-3-0	111635.4609	2.2	NA	NA	NA	NA	NA	NA	NA	NA	NA	NA	NA	0	0.01	A2G2F	M5	A2G1F	A2G1F	A2G0	A2G1F
18-9-3-1	111635.4609	2.2	NA	NA	NA	NA	NA	NA	NA	NA	NA	NA	NA	1	0.01	A2G2F	M5	A2G1F	A2G1F	A2G1F	A2G0
18-9-3-2	111635.4609	2.2	NA	NA	NA	NA	NA	NA	NA	NA	NA	NA	NA	2	0.01	M5	A2G2F	A2G1F	A2G1F	A2G0	A2G1F
18-9-3-3	111635.4609	2.2	NA	NA	NA	NA	NA	NA	NA	NA	NA	NA	NA	3	0.01	M5	A2G2F	A2G1F	A2G1F	A2G1F	A2G0
18-9-3-4	111635.4609	2.2	NA	NA	NA	NA	NA	NA	NA	NA	NA	NA	NA	4	0.01	M5	M5	A2G2F	A2G1F	A2G1F	A2G0
18-9-3-5	111635.4609	2.2	NA	NA	NA	NA	NA	NA	NA	NA	NA	NA	NA	5	0.01	M5	M5	A2G1F	A2G2F	A2G1F	A2G0
18-9-3-6	111635.4609	2.2	NA	NA	NA	NA	NA	NA	NA	NA	NA	NA	NA	6	0.01	M5	M5	A2G2F	A2G1F	A2G0	A2G1F
18-9-3-7	111635.4609	2.2	NA	NA	NA	NA	NA	NA	NA	NA	NA	NA	NA	7	0.01	M5	M5	A2G1F	A2G2F	A2G0	A2G1F
18-9-3-8	111635.4609	2.2	NA	NA	NA	NA	NA	NA	NA	NA	NA	NA	NA	8	0.00	A2G2F	M5	A2G1F	A2G1F	A2G0	M5
18-9-3-9	111635.4609	2.2	NA	NA	NA	NA	NA	NA	NA	NA	NA	NA	NA	9	0.00	M5	A2G2F	A2G1F	A2G1F	A2G0	M5
18-9-3-10	111635.4609	2.2	NA	NA	NA	NA	NA	NA	NA	NA	NA	NA	NA	10	0.00	A2G2F	M5	A2G1F	A2G1F	M5	A2G0
18-9-3-11	111635.4609	2.2	NA	NA	NA	NA	NA	NA	NA	NA	NA	NA	NA	11	0.00	M5	A2G2F	A2G1F	A2G1F	M5	A2G0
18-9-3-12	111635.4609	2.2	NA	NA	NA	NA	NA	NA	NA	NA	NA	NA	NA	12	0.00	M5	M5	A2G1F	A2G1F	A2G0	A2G2F
18-9-3-13	111635.4609	2.2	NA	NA	NA	NA	NA	NA	NA	NA	NA	NA	NA	13	0.00	M5	M5	A2G1F	A2G1F	A2G2F	A2G0
18-5-0	111635.4609	2.2	8	0.02	4	111634.1916	1.2694	11	23	20	4	3	0	0	0.01	M5	M5	A2G1F	A2G0F	A2G0F	A2G0F
18-5-0-0	111635.4609	2.2	NA	NA	NA	NA	NA	NA	NA	NA	NA	NA	NA	0	0.01	M5	M5	A2G1F	A2G0F	A2G0F	A2G0F
18-5-0-1	111635.4609	2.2	NA	NA	NA	NA	NA	NA	NA	NA	NA	NA	NA	1	0.01	M5	M5	A2G0F	A2G1F	A2G0F	A2G0F
18-5-0-2	111635.4609	2.2	NA	NA	NA	NA	NA	NA	NA	NA	NA	NA	NA	2	0.00	M5	M5	A2G0F	A2G0F	A2G0F	A2G1F
18-5-0-3	111635.4609	2.2	NA	NA	NA	NA	NA	NA	NA	NA	NA	NA	NA	3	0.00	M5	M5	A2G0F	A2G0F	A2G1F	A2G0F
18-10-0	111635.4609	2.2	9	0.00	2	111632.1288	3.3322	30	24	18	3	4	1	0	0.00	M5	M5	A2G0F	A2G0F	M5	A2G0F
18-10-0-0	111635.4609	2.2	NA	NA	NA	NA	NA	NA	NA	NA	NA	NA	NA	0	0.00	M5	M5	A2G0F	A2G0F	M5	A2G0F
18-10-0-1	111635.4609	2.2	NA	NA	NA	NA	NA	NA	NA	NA	NA	NA	NA	1	0.00	M5	M5	A2G0F	A2G0F	A2G0F	M5
19	111678.3906	3.9	0	75.30	24	111675.2437	3.1469	28	25	24	4	0	0	0	23.05	A2G2	A2G2	A2G1F	A2G2F	A2G0F	A2G0F
19-18-0	111678.3906	3.9	0	75.30	24	111675.2437	3.1469	28	25	24	4	0	0	0	23.05	A2G2	A2G2	A2G1F	A2G2F	A2G0F	A2G0F
19-18-0-0	111678.3906	3.9	NA	NA	NA	NA	NA	NA	NA	NA	NA	NA	NA	0	23.05	A2G2	A2G2	A2G1F	A2G2F	A2G0F	A2G0F
19-18-0-1	111678.3906	3.9	NA	NA	NA	NA	NA	NA	NA	NA	NA	NA	NA	1	23.05	A2G2	A2G2	A2G2F	A2G1F	A2G0F	A2G0F
19-18-0-2	111678.3906	3.9	NA	NA	NA	NA	NA	NA	NA	NA	NA	NA	NA	2	5.60	A2G2	A2G2	A2G2F	A2G0F	A2G0F	A2G1F
19-18-0-3	111678.3906	3.9	NA	NA	NA	NA	NA	NA	NA	NA	NA	NA	NA	3	5.60	A2G2	A2G2	A2G2F	A2G0F	A2G1F	A2G0F
19-18-0-4	111678.3906	3.9	NA	NA	NA	NA	NA	NA	NA	NA	NA	NA	NA	4	5.60	A2G2	A2G2	A2G0F	A2G2F	A2G0F	A2G1F
19-18-0-5	111678.3906	3.9	NA	NA	NA	NA	NA	NA	NA	NA	NA	NA	NA	5	5.60	A2G2	A2G2	A2G0F	A2G2F	A2G1F	A2G0F
19-18-0-6	111678.3906	3.9	NA	NA	NA	NA	NA	NA	NA	NA	NA	NA	NA	6	1.50	A2G2	A2G2F	A2G1F	A2G1F	A2G0F	A2G0F
19-18-0-7	111678.3906	3.9	NA	NA	NA	NA	NA	NA	NA	NA	NA	NA	NA	7	1.50	A2G2F	A2G2	A2G1F	A2G1F	A2G0F	A2G0F
19-18-0-8	111678.3906	3.9	NA	NA	NA	NA	NA	NA	NA	NA	NA	NA	NA	8	0.36	A2G2	A2G2F	A2G1F	A2G0F	A2G0F	A2G1F
19-18-0-9	111678.3906	3.9	NA	NA	NA	NA	NA	NA	NA	NA	NA	NA	NA	9	0.36	A2G2	A2G2F	A2G1F	A2G0F	A2G1F	A2G0F
19-18-0-10	111678.3906	3.9	NA	NA	NA	NA	NA	NA	NA	NA	NA	NA	NA	10	0.36	A2G2	A2G2F	A2G0F	A2G1F	A2G0F	A2G1F
19-18-0-11	111678.3906	3.9	NA	NA	NA	NA	NA	NA	NA	NA	NA	NA	NA	11	0.36	A2G2	A2G2F	A2G0F	A2G1F	A2G1F	A2G0F
19-18-0-12	111678.3906	3.9	NA	NA	NA	NA	NA	NA	NA	NA	NA	NA	NA	12	0.36	A2G2F	A2G2	A2G1F	A2G0F	A2G0F	A2G1F
19-18-0-13	111678.3906	3.9	NA	NA	NA	NA	NA	NA	NA	NA	NA	NA	NA	13	0.36	A2G2F	A2G2	A2G1F	A2G0F	A2G1F	A2G0F
19-18-0-14	111678.3906	3.9	NA	NA	NA	NA	NA	NA	NA	NA	NA	NA	NA	14	0.36	A2G2F	A2G2	A2G0F	A2G1F	A2G0F	A2G1F
19-18-0-15	111678.3906	3.9	NA	NA	NA	NA	NA	NA	NA	NA	NA	NA	NA	15	0.36	A2G2F	A2G2	A2G0F	A2G1F	A2G1F	A2G0F
19-18-0-16	111678.3906	3.9	NA	NA	NA	NA	NA	NA	NA	NA	NA	NA	NA	16	0.15	A2G2	A2G2	A2G1F	A2G0F	A2G0F	A2G2F
19-18-0-17	111678.3906	3.9	NA	NA	NA	NA	NA	NA	NA	NA	NA	NA	NA	17	0.15	A2G2	A2G2	A2G1F	A2G0F	A2G2F	A2G0F
19-18-0-18	111678.3906	3.9	NA	NA	NA	NA	NA	NA	NA	NA	NA	NA	NA	18	0.15	A2G2	A2G2	A2G0F	A2G1F	A2G0F	A2G2F
19-18-0-19	111678.3906	3.9	NA	NA	NA	NA	NA	NA	NA	NA	NA	NA	NA	19	0.15	A2G2	A2G2	A2G0F	A2G1F	A2G2F	A2G0F
19-18-0-20	111678.3906	3.9	NA	NA	NA	NA	NA	NA	NA	NA	NA	NA	NA	20	0.09	A2G2	A2G2F	A2G0F	A2G0F	A2G1F	A2G1F
19-18-0-21	111678.3906	3.9	NA	NA	NA	NA	NA	NA	NA	NA	NA	NA	NA	21	0.09	A2G2F	A2G2	A2G0F	A2G0F	A2G1F	A2G1F
19-18-0-22	111678.3906	3.9	NA	NA	NA	NA	NA	NA	NA	NA	NA	NA	NA	22	0.04	A2G2	A2G2	A2G0F	A2G0F	A2G1F	A2G2F
19-18-0-23	111678.3906	3.9	NA	NA	NA	NA	NA	NA	NA	NA	NA	NA	NA	23	0.04	A2G2	A2G2	A2G0F	A2G0F	A2G2F	A2G1F
19-35-1	111678.3906	3.9	1	11.66	8	111682.2344	-3.8437	-34	24	24	5	0	1	0	2.90	A2G2	A2G2F	A2G2F	A2G0F	A2G0F	A2G0F
19-35-1-0	111678.3906	3.9	NA	NA	NA	NA	NA	NA	NA	NA	NA	NA	NA	0	2.90	A2G2	A2G2F	A2G2F	A2G0F	A2G0F	A2G0F
19-35-1-1	111678.3906	3.9	NA	NA	NA	NA	NA	NA	NA	NA	NA	NA	NA	1	2.90	A2G2	A2G2F	A2G0F	A2G2F	A2G0F	A2G0F
19-35-1-2	111678.3906	3.9	NA	NA	NA	NA	NA	NA	NA	NA	NA	NA	NA	2	2.90	A2G2F	A2G2	A2G2F	A2G0F	A2G0F	A2G0F
19-35-1-3	111678.3906	3.9	NA	NA	NA	NA	NA	NA	NA	NA	NA	NA	NA	3	2.90	A2G2F	A2G2	A2G0F	A2G2F	A2G0F	A2G0F
19-35-1-4	111678.3906	3.9	NA	NA	NA	NA	NA	NA	NA	NA	NA	NA	NA	4	0.02	A2G2	A2G2F	A2G0F	A2G0F	A2G0F	A2G2F
19-35-1-5	111678.3906	3.9	NA	NA	NA	NA	NA	NA	NA	NA	NA	NA	NA	5	0.02	A2G2	A2G2F	A2G0F	A2G0F	A2G2F	A2G0F
19-35-1-6	111678.3906	3.9	NA	NA	NA	NA	NA	NA	NA	NA	NA	NA	NA	6	0.02	A2G2F	A2G2	A2G0F	A2G0F	A2G0F	A2G2F
19-35-1-7	111678.3906	3.9	NA	NA	NA	NA	NA	NA	NA	NA	NA	NA	NA	7	0.02	A2G2F	A2G2	A2G0F	A2G0F	A2G2F	A2G0F
19-18-1	111678.3906	3.9	2	7.20	4	111675.2437	3.1469	28	25	24	4	0	0	0	2.90	A2G2	A2G2	A2G1F	A2G1F	A2G0F	A2G1F
19-18-1-0	111678.3906	3.9	NA	NA	NA	NA	NA	NA	NA	NA	NA	NA	NA	0	2.90	A2G2	A2G2	A2G1F	A2G1F	A2G0F	A2G1F
19-18-1-1	111678.3906	3.9	NA	NA	NA	NA	NA	NA	NA	NA	NA	NA	NA	1	2.90	A2G2	A2G2	A2G1F	A2G1F	A2G1F	A2G0F
19-18-1-2	111678.3906	3.9	NA	NA	NA	NA	NA	NA	NA	NA	NA	NA	NA	2	0.70	A2G2	A2G2	A2G1F	A2G0F	A2G1F	A2G1F
19-18-1-3	111678.3906	3.9	NA	NA	NA	NA	NA	NA	NA	NA	NA	NA	NA	3	0.70	A2G2	A2G2	A2G0F	A2G1F	A2G1F	A2G1F
19-18-2	111678.3906	3.9	3	4.93	24	111675.2437	3.1469	28	25	24	4	0	0	0	0.49	A2G2	A2G2F	A2G2F	A2G1F	A2G0	A2G0F
19-18-2-0	111678.3906	3.9	NA	NA	NA	NA	NA	NA	NA	NA	NA	NA	NA	0	0.49	A2G2	A2G2F	A2G2F	A2G1F	A2G0	A2G0F
19-18-2-1	111678.3906	3.9	NA	NA	NA	NA	NA	NA	NA	NA	NA	NA	NA	1	0.49	A2G2	A2G2F	A2G2F	A2G1F	A2G0F	A2G0
19-18-2-2	111678.3906	3.9	NA	NA	NA	NA	NA	NA	NA	NA	NA	NA	NA	2	0.49	A2G2	A2G2F	A2G1F	A2G2F	A2G0	A2G0F
19-18-2-3	111678.3906	3.9	NA	NA	NA	NA	NA	NA	NA	NA	NA	NA	NA	3	0.49	A2G2	A2G2F	A2G1F	A2G2F	A2G0F	A2G0
19-18-2-4	111678.3906	3.9	NA	NA	NA	NA	NA	NA	NA	NA	NA	NA	NA	4	0.49	A2G2F	A2G2	A2G2F	A2G1F	A2G0	A2G0F
19-18-2-5	111678.3906	3.9	NA	NA	NA	NA	NA	NA	NA	NA	NA	NA	NA	5	0.49	A2G2F	A2G2	A2G2F	A2G1F	A2G0F	A2G0
19-18-2-6	111678.3906	3.9	NA	NA	NA	NA	NA	NA	NA	NA	NA	NA	NA	6	0.49	A2G2F	A2G2	A2G1F	A2G2F	A2G0	A2G0F
19-18-2-7	111678.3906	3.9	NA	NA	NA	NA	NA	NA	NA	NA	NA	NA	NA	7	0.49	A2G2F	A2G2	A2G1F	A2G2F	A2G0F	A2G0
19-18-2-8	111678.3906	3.9	NA	NA	NA	NA	NA	NA	NA	NA	NA	NA	NA	8	0.12	A2G2	A2G2F	A2G2F	A2G0F	A2G1F	A2G0
19-18-2-9	111678.3906	3.9	NA	NA	NA	NA	NA	NA	NA	NA	NA	NA	NA	9	0.12	A2G2	A2G2F	A2G0F	A2G2F	A2G1F	A2G0
19-18-2-10	111678.3906	3.9	NA	NA	NA	NA	NA	NA	NA	NA	NA	NA	NA	10	0.12	A2G2F	A2G2	A2G2F	A2G0F	A2G1F	A2G0
19-18-2-11	111678.3906	3.9	NA	NA	NA	NA	NA	NA	NA	NA	NA	NA	NA	11	0.12	A2G2F	A2G2	A2G0F	A2G2F	A2G1F	A2G0
19-18-2-12	111678.3906	3.9	NA	NA	NA	NA	NA	NA	NA	NA	NA	NA	NA	12	0.12	A2G2	A2G2F	A2G2F	A2G0F	A2G0	A2G1F
19-18-2-13	111678.3906	3.9	NA	NA	NA	NA	NA	NA	NA	NA	NA	NA	NA	13	0.12	A2G2	A2G2F	A2G0F	A2G2F	A2G0	A2G1F
19-18-2-14	111678.3906	3.9	NA	NA	NA	NA	NA	NA	NA	NA	NA	NA	NA	14	0.12	A2G2F	A2G2	A2G2F	A2G0F	A2G0	A2G1F
19-18-2-15	111678.3906	3.9	NA	NA	NA	NA	NA	NA	NA	NA	NA	NA	NA	15	0.12	A2G2F	A2G2	A2G0F	A2G2F	A2G0	A2G1F
19-18-2-16	111678.3906	3.9	NA	NA	NA	NA	NA	NA	NA	NA	NA	NA	NA	16	0.00	A2G2	A2G2F	A2G1F	A2G0F	A2G0	A2G2F
19-18-2-17	111678.3906	3.9	NA	NA	NA	NA	NA	NA	NA	NA	NA	NA	NA	17	0.00	A2G2	A2G2F	A2G0F	A2G1F	A2G0	A2G2F
19-18-2-18	111678.3906	3.9	NA	NA	NA	NA	NA	NA	NA	NA	NA	NA	NA	18	0.00	A2G2F	A2G2	A2G1F	A2G0F	A2G0	A2G2F
19-18-2-19	111678.3906	3.9	NA	NA	NA	NA	NA	NA	NA	NA	NA	NA	NA	19	0.00	A2G2F	A2G2	A2G0F	A2G1F	A2G0	A2G2F
19-18-2-20	111678.3906	3.9	NA	NA	NA	NA	NA	NA	NA	NA	NA	NA	NA	20	0.00	A2G2	A2G2F	A2G1F	A2G0F	A2G2F	A2G0
19-18-2-21	111678.3906	3.9	NA	NA	NA	NA	NA	NA	NA	NA	NA	NA	NA	21	0.00	A2G2	A2G2F	A2G0F	A2G1F	A2G2F	A2G0
19-18-2-22	111678.3906	3.9	NA	NA	NA	NA	NA	NA	NA	NA	NA	NA	NA	22	0.00	A2G2F	A2G2	A2G1F	A2G0F	A2G2F	A2G0
19-18-2-23	111678.3906	3.9	NA	NA	NA	NA	NA	NA	NA	NA	NA	NA	NA	23	0.00	A2G2F	A2G2	A2G0F	A2G1F	A2G2F	A2G0
19-21-0	111678.3906	3.9	4	0.27	8	111675.2437	3.1469	28	23	22	4	2	0	0	0.05	A2G2	M5	A2G1F	A2G0F	A2G0F	A2G0F
19-21-0-0	111678.3906	3.9	NA	NA	NA	NA	NA	NA	NA	NA	NA	NA	NA	0	0.05	A2G2	M5	A2G1F	A2G0F	A2G0F	A2G0F
19-21-0-1	111678.3906	3.9	NA	NA	NA	NA	NA	NA	NA	NA	NA	NA	NA	1	0.05	A2G2	M5	A2G0F	A2G1F	A2G0F	A2G0F
19-21-0-2	111678.3906	3.9	NA	NA	NA	NA	NA	NA	NA	NA	NA	NA	NA	2	0.05	M5	A2G2	A2G1F	A2G0F	A2G0F	A2G0F
19-21-0-3	111678.3906	3.9	NA	NA	NA	NA	NA	NA	NA	NA	NA	NA	NA	3	0.05	M5	A2G2	A2G0F	A2G1F	A2G0F	A2G0F
19-21-0-4	111678.3906	3.9	NA	NA	NA	NA	NA	NA	NA	NA	NA	NA	NA	4	0.01	A2G2	M5	A2G0F	A2G0F	A2G0F	A2G1F
19-21-0-5	111678.3906	3.9	NA	NA	NA	NA	NA	NA	NA	NA	NA	NA	NA	5	0.01	A2G2	M5	A2G0F	A2G0F	A2G1F	A2G0F
19-21-0-6	111678.3906	3.9	NA	NA	NA	NA	NA	NA	NA	NA	NA	NA	NA	6	0.01	M5	A2G2	A2G0F	A2G0F	A2G0F	A2G1F
19-21-0-7	111678.3906	3.9	NA	NA	NA	NA	NA	NA	NA	NA	NA	NA	NA	7	0.01	M5	A2G2	A2G0F	A2G0F	A2G1F	A2G0F
19-35-2	111678.3906	3.9	5	0.25	6	111682.2344	-3.8437	-34	24	24	5	0	1	0	0.06	A2G2F	A2G2F	A2G2F	A2G0F	A2G0	A2G0F
19-35-2-0	111678.3906	3.9	NA	NA	NA	NA	NA	NA	NA	NA	NA	NA	NA	0	0.06	A2G2F	A2G2F	A2G2F	A2G0F	A2G0	A2G0F
19-35-2-1	111678.3906	3.9	NA	NA	NA	NA	NA	NA	NA	NA	NA	NA	NA	1	0.06	A2G2F	A2G2F	A2G2F	A2G0F	A2G0F	A2G0
19-35-2-2	111678.3906	3.9	NA	NA	NA	NA	NA	NA	NA	NA	NA	NA	NA	2	0.06	A2G2F	A2G2F	A2G0F	A2G2F	A2G0	A2G0F
19-35-2-3	111678.3906	3.9	NA	NA	NA	NA	NA	NA	NA	NA	NA	NA	NA	3	0.06	A2G2F	A2G2F	A2G0F	A2G2F	A2G0F	A2G0
19-35-2-4	111678.3906	3.9	NA	NA	NA	NA	NA	NA	NA	NA	NA	NA	NA	4	0.00	A2G2F	A2G2F	A2G0F	A2G0F	A2G0	A2G2F
19-35-2-5	111678.3906	3.9	NA	NA	NA	NA	NA	NA	NA	NA	NA	NA	NA	5	0.00	A2G2F	A2G2F	A2G0F	A2G0F	A2G2F	A2G0
19-18-3	111678.3906	3.9	6	0.25	4	111675.2437	3.1469	28	25	24	4	0	0	0	0.06	A2G2	A2G2F	A2G1F	A2G1F	A2G0	A2G1F
19-18-3-0	111678.3906	3.9	NA	NA	NA	NA	NA	NA	NA	NA	NA	NA	NA	0	0.06	A2G2	A2G2F	A2G1F	A2G1F	A2G0	A2G1F
19-18-3-1	111678.3906	3.9	NA	NA	NA	NA	NA	NA	NA	NA	NA	NA	NA	1	0.06	A2G2	A2G2F	A2G1F	A2G1F	A2G1F	A2G0
19-18-3-2	111678.3906	3.9	NA	NA	NA	NA	NA	NA	NA	NA	NA	NA	NA	2	0.06	A2G2F	A2G2	A2G1F	A2G1F	A2G0	A2G1F
19-18-3-3	111678.3906	3.9	NA	NA	NA	NA	NA	NA	NA	NA	NA	NA	NA	3	0.06	A2G2F	A2G2	A2G1F	A2G1F	A2G1F	A2G0
19-35-3	111678.3906	3.9	7	0.10	6	111682.2344	-3.8437	-34	24	24	5	0	1	0	0.03	A2G2F	A2G2F	A2G1F	A2G1F	A2G0	A2G0F
19-35-3-0	111678.3906	3.9	NA	NA	NA	NA	NA	NA	NA	NA	NA	NA	NA	0	0.03	A2G2F	A2G2F	A2G1F	A2G1F	A2G0	A2G0F
19-35-3-1	111678.3906	3.9	NA	NA	NA	NA	NA	NA	NA	NA	NA	NA	NA	1	0.03	A2G2F	A2G2F	A2G1F	A2G1F	A2G0F	A2G0
19-35-3-2	111678.3906	3.9	NA	NA	NA	NA	NA	NA	NA	NA	NA	NA	NA	2	0.01	A2G2F	A2G2F	A2G1F	A2G0F	A2G0	A2G1F
19-35-3-3	111678.3906	3.9	NA	NA	NA	NA	NA	NA	NA	NA	NA	NA	NA	3	0.01	A2G2F	A2G2F	A2G1F	A2G0F	A2G1F	A2G0
19-35-3-4	111678.3906	3.9	NA	NA	NA	NA	NA	NA	NA	NA	NA	NA	NA	4	0.01	A2G2F	A2G2F	A2G0F	A2G1F	A2G0	A2G1F
19-35-3-5	111678.3906	3.9	NA	NA	NA	NA	NA	NA	NA	NA	NA	NA	NA	5	0.01	A2G2F	A2G2F	A2G0F	A2G1F	A2G1F	A2G0
19-18-4	111678.3906	3.9	8	0.02	2	111675.2437	3.1469	28	25	24	4	0	0	0	0.01	A2G2F	A2G2F	A2G1F	A2G2F	A2G0	A2G0
19-18-4-0	111678.3906	3.9	NA	NA	NA	NA	NA	NA	NA	NA	NA	NA	NA	0	0.01	A2G2F	A2G2F	A2G1F	A2G2F	A2G0	A2G0
19-18-4-1	111678.3906	3.9	NA	NA	NA	NA	NA	NA	NA	NA	NA	NA	NA	1	0.01	A2G2F	A2G2F	A2G2F	A2G1F	A2G0	A2G0
19-37-0	111678.3906	3.9	9	0.01	2	111682.2344	-3.8437	-34	22	22	5	2	1	0	0.01	A2G2F	M5	A2G0F	A2G0F	A2G0F	A2G0F
19-37-0-0	111678.3906	3.9	NA	NA	NA	NA	NA	NA	NA	NA	NA	NA	NA	0	0.01	A2G2F	M5	A2G0F	A2G0F	A2G0F	A2G0F
19-37-0-1	111678.3906	3.9	NA	NA	NA	NA	NA	NA	NA	NA	NA	NA	NA	1	0.01	M5	A2G2F	A2G0F	A2G0F	A2G0F	A2G0F
19-21-1	111678.3906	3.9	10	0.01	12	111675.2437	3.1469	28	23	22	4	2	0	0	0.00	A2G2F	M5	A2G1F	A2G0F	A2G0	A2G0F
19-21-1-0	111678.3906	3.9	NA	NA	NA	NA	NA	NA	NA	NA	NA	NA	NA	0	0.00	A2G2F	M5	A2G1F	A2G0F	A2G0	A2G0F
19-21-1-1	111678.3906	3.9	NA	NA	NA	NA	NA	NA	NA	NA	NA	NA	NA	1	0.00	A2G2F	M5	A2G1F	A2G0F	A2G0F	A2G0
19-21-1-2	111678.3906	3.9	NA	NA	NA	NA	NA	NA	NA	NA	NA	NA	NA	2	0.00	M5	A2G2F	A2G1F	A2G0F	A2G0	A2G0F
19-21-1-3	111678.3906	3.9	NA	NA	NA	NA	NA	NA	NA	NA	NA	NA	NA	3	0.00	M5	A2G2F	A2G1F	A2G0F	A2G0F	A2G0
19-21-1-4	111678.3906	3.9	NA	NA	NA	NA	NA	NA	NA	NA	NA	NA	NA	4	0.00	A2G2F	M5	A2G0F	A2G1F	A2G0	A2G0F
19-21-1-5	111678.3906	3.9	NA	NA	NA	NA	NA	NA	NA	NA	NA	NA	NA	5	0.00	A2G2F	M5	A2G0F	A2G1F	A2G0F	A2G0
19-21-1-6	111678.3906	3.9	NA	NA	NA	NA	NA	NA	NA	NA	NA	NA	NA	6	0.00	M5	A2G2F	A2G0F	A2G1F	A2G0	A2G0F
19-21-1-7	111678.3906	3.9	NA	NA	NA	NA	NA	NA	NA	NA	NA	NA	NA	7	0.00	M5	A2G2F	A2G0F	A2G1F	A2G0F	A2G0
19-21-1-8	111678.3906	3.9	NA	NA	NA	NA	NA	NA	NA	NA	NA	NA	NA	8	0.00	A2G2F	M5	A2G0F	A2G0F	A2G0	A2G1F
19-21-1-9	111678.3906	3.9	NA	NA	NA	NA	NA	NA	NA	NA	NA	NA	NA	9	0.00	A2G2F	M5	A2G0F	A2G0F	A2G1F	A2G0
19-21-1-10	111678.3906	3.9	NA	NA	NA	NA	NA	NA	NA	NA	NA	NA	NA	10	0.00	M5	A2G2F	A2G0F	A2G0F	A2G0	A2G1F
19-21-1-11	111678.3906	3.9	NA	NA	NA	NA	NA	NA	NA	NA	NA	NA	NA	11	0.00	M5	A2G2F	A2G0F	A2G0F	A2G1F	A2G0
20	111719.7188	3.6	0	84.69	4	111716.2959	3.4228	31	23	24	4	1	0	0	34.06	A2G2	A2G2	A2G1F	A2G0F	A2G0F	A2G0F
20-21-0	111719.7188	3.6	0	84.69	4	111716.2959	3.4228	31	23	24	4	1	0	0	34.06	A2G2	A2G2	A2G1F	A2G0F	A2G0F	A2G0F
20-21-0-0	111719.7188	3.6	NA	NA	NA	NA	NA	NA	NA	NA	NA	NA	NA	0	34.06	A2G2	A2G2	A2G1F	A2G0F	A2G0F	A2G0F
20-21-0-1	111719.7188	3.6	NA	NA	NA	NA	NA	NA	NA	NA	NA	NA	NA	1	34.06	A2G2	A2G2	A2G0F	A2G1F	A2G0F	A2G0F
20-21-0-2	111719.7188	3.6	NA	NA	NA	NA	NA	NA	NA	NA	NA	NA	NA	2	8.28	A2G2	A2G2	A2G0F	A2G0F	A2G0F	A2G1F
20-21-0-3	111719.7188	3.6	NA	NA	NA	NA	NA	NA	NA	NA	NA	NA	NA	3	8.28	A2G2	A2G2	A2G0F	A2G0F	A2G1F	A2G0F
20-35-0	111719.7188	3.6	1	8.56	2	111723.2865	-3.5678	-32	22	24	5	1	1	0	4.28	A2G2	A2G2F	A2G0F	A2G0F	A2G0F	A2G0F
20-35-0-0	111719.7188	3.6	NA	NA	NA	NA	NA	NA	NA	NA	NA	NA	NA	0	4.28	A2G2	A2G2F	A2G0F	A2G0F	A2G0F	A2G0F
20-35-0-1	111719.7188	3.6	NA	NA	NA	NA	NA	NA	NA	NA	NA	NA	NA	1	4.28	A2G2F	A2G2	A2G0F	A2G0F	A2G0F	A2G0F
20-21-1	111719.7188	3.6	2	6.54	12	111716.2959	3.4228	31	23	24	4	1	0	0	0.73	A2G2	A2G2F	A2G1F	A2G0F	A2G0	A2G0F
20-21-1-0	111719.7188	3.6	NA	NA	NA	NA	NA	NA	NA	NA	NA	NA	NA	0	0.73	A2G2	A2G2F	A2G1F	A2G0F	A2G0	A2G0F
20-21-1-1	111719.7188	3.6	NA	NA	NA	NA	NA	NA	NA	NA	NA	NA	NA	1	0.73	A2G2	A2G2F	A2G1F	A2G0F	A2G0F	A2G0
20-21-1-2	111719.7188	3.6	NA	NA	NA	NA	NA	NA	NA	NA	NA	NA	NA	2	0.73	A2G2	A2G2F	A2G0F	A2G1F	A2G0	A2G0F
20-21-1-3	111719.7188	3.6	NA	NA	NA	NA	NA	NA	NA	NA	NA	NA	NA	3	0.73	A2G2	A2G2F	A2G0F	A2G1F	A2G0F	A2G0
20-21-1-4	111719.7188	3.6	NA	NA	NA	NA	NA	NA	NA	NA	NA	NA	NA	4	0.73	A2G2F	A2G2	A2G1F	A2G0F	A2G0	A2G0F
20-21-1-5	111719.7188	3.6	NA	NA	NA	NA	NA	NA	NA	NA	NA	NA	NA	5	0.73	A2G2F	A2G2	A2G1F	A2G0F	A2G0F	A2G0
20-21-1-6	111719.7188	3.6	NA	NA	NA	NA	NA	NA	NA	NA	NA	NA	NA	6	0.73	A2G2F	A2G2	A2G0F	A2G1F	A2G0	A2G0F
20-21-1-7	111719.7188	3.6	NA	NA	NA	NA	NA	NA	NA	NA	NA	NA	NA	7	0.73	A2G2F	A2G2	A2G0F	A2G1F	A2G0F	A2G0
20-21-1-8	111719.7188	3.6	NA	NA	NA	NA	NA	NA	NA	NA	NA	NA	NA	8	0.18	A2G2	A2G2F	A2G0F	A2G0F	A2G1F	A2G0
20-21-1-9	111719.7188	3.6	NA	NA	NA	NA	NA	NA	NA	NA	NA	NA	NA	9	0.18	A2G2F	A2G2	A2G0F	A2G0F	A2G1F	A2G0
20-21-1-10	111719.7188	3.6	NA	NA	NA	NA	NA	NA	NA	NA	NA	NA	NA	10	0.18	A2G2	A2G2F	A2G0F	A2G0F	A2G0	A2G1F
20-21-1-11	111719.7188	3.6	NA	NA	NA	NA	NA	NA	NA	NA	NA	NA	NA	11	0.18	A2G2F	A2G2	A2G0F	A2G0F	A2G0	A2G1F
20-35-1	111719.7188	3.6	3	0.18	2	111723.2865	-3.5678	-32	22	24	5	1	1	0	0.09	A2G2F	A2G2F	A2G0F	A2G0F	A2G0	A2G0F
20-35-1-0	111719.7188	3.6	NA	NA	NA	NA	NA	NA	NA	NA	NA	NA	NA	0	0.09	A2G2F	A2G2F	A2G0F	A2G0F	A2G0	A2G0F
20-35-1-1	111719.7188	3.6	NA	NA	NA	NA	NA	NA	NA	NA	NA	NA	NA	1	0.09	A2G2F	A2G2F	A2G0F	A2G0F	A2G0F	A2G0
20-21-2	111719.7188	3.6	4	0.03	2	111716.2959	3.4228	31	23	24	4	1	0	0	0.02	A2G2F	A2G2F	A2G1F	A2G0F	A2G0	A2G0
20-21-2-0	111719.7188	3.6	NA	NA	NA	NA	NA	NA	NA	NA	NA	NA	NA	0	0.02	A2G2F	A2G2F	A2G1F	A2G0F	A2G0	A2G0
20-21-2-1	111719.7188	3.6	NA	NA	NA	NA	NA	NA	NA	NA	NA	NA	NA	1	0.02	A2G2F	A2G2F	A2G0F	A2G1F	A2G0	A2G0
21	111766.1406	4.0	0	83.29	36	111762.2713	3.8693	35	27	22	5	0	1	0	16.81	A2G2F	M5	A2G2F	A2G2F	A2G0F	A2G1F
21-23-0	111766.1406	4.0	0	83.29	36	111762.2713	3.8693	35	27	22	5	0	1	0	16.81	A2G2F	M5	A2G2F	A2G2F	A2G0F	A2G1F
21-23-0-0	111766.1406	4.0	NA	NA	NA	NA	NA	NA	NA	NA	NA	NA	NA	0	16.81	A2G2F	M5	A2G2F	A2G2F	A2G0F	A2G1F
21-23-0-1	111766.1406	4.0	NA	NA	NA	NA	NA	NA	NA	NA	NA	NA	NA	1	16.81	A2G2F	M5	A2G2F	A2G2F	A2G1F	A2G0F
21-23-0-2	111766.1406	4.0	NA	NA	NA	NA	NA	NA	NA	NA	NA	NA	NA	2	16.81	M5	A2G2F	A2G2F	A2G2F	A2G0F	A2G1F
21-23-0-3	111766.1406	4.0	NA	NA	NA	NA	NA	NA	NA	NA	NA	NA	NA	3	16.81	M5	A2G2F	A2G2F	A2G2F	A2G1F	A2G0F
21-23-0-4	111766.1406	4.0	NA	NA	NA	NA	NA	NA	NA	NA	NA	NA	NA	4	2.28	A2G2F	A2G2F	A2G2F	A2G1F	M5	A2G0F
21-23-0-5	111766.1406	4.0	NA	NA	NA	NA	NA	NA	NA	NA	NA	NA	NA	5	2.28	A2G2F	A2G2F	A2G1F	A2G2F	M5	A2G0F
21-23-0-6	111766.1406	4.0	NA	NA	NA	NA	NA	NA	NA	NA	NA	NA	NA	6	2.28	A2G2F	A2G2F	A2G1F	A2G2F	A2G0F	M5
21-23-0-7	111766.1406	4.0	NA	NA	NA	NA	NA	NA	NA	NA	NA	NA	NA	7	2.28	A2G2F	A2G2F	A2G2F	A2G1F	A2G0F	M5
21-23-0-8	111766.1406	4.0	NA	NA	NA	NA	NA	NA	NA	NA	NA	NA	NA	8	0.56	A2G2F	A2G2F	A2G2F	A2G0F	M5	A2G1F
21-23-0-9	111766.1406	4.0	NA	NA	NA	NA	NA	NA	NA	NA	NA	NA	NA	9	0.56	A2G2F	A2G2F	A2G2F	A2G0F	A2G1F	M5
21-23-0-10	111766.1406	4.0	NA	NA	NA	NA	NA	NA	NA	NA	NA	NA	NA	10	0.56	A2G2F	A2G2F	A2G0F	A2G2F	M5	A2G1F
21-23-0-11	111766.1406	4.0	NA	NA	NA	NA	NA	NA	NA	NA	NA	NA	NA	11	0.56	A2G2F	A2G2F	A2G0F	A2G2F	A2G1F	M5
21-23-0-12	111766.1406	4.0	NA	NA	NA	NA	NA	NA	NA	NA	NA	NA	NA	12	0.46	A2G2F	M5	A2G2F	A2G1F	A2G0F	A2G2F
21-23-0-13	111766.1406	4.0	NA	NA	NA	NA	NA	NA	NA	NA	NA	NA	NA	13	0.46	A2G2F	M5	A2G2F	A2G1F	A2G2F	A2G0F
21-23-0-14	111766.1406	4.0	NA	NA	NA	NA	NA	NA	NA	NA	NA	NA	NA	14	0.46	A2G2F	M5	A2G1F	A2G2F	A2G0F	A2G2F
21-23-0-15	111766.1406	4.0	NA	NA	NA	NA	NA	NA	NA	NA	NA	NA	NA	15	0.46	A2G2F	M5	A2G1F	A2G2F	A2G2F	A2G0F
21-23-0-16	111766.1406	4.0	NA	NA	NA	NA	NA	NA	NA	NA	NA	NA	NA	16	0.46	M5	A2G2F	A2G2F	A2G1F	A2G0F	A2G2F
21-23-0-17	111766.1406	4.0	NA	NA	NA	NA	NA	NA	NA	NA	NA	NA	NA	17	0.46	M5	A2G2F	A2G2F	A2G1F	A2G2F	A2G0F
21-23-0-18	111766.1406	4.0	NA	NA	NA	NA	NA	NA	NA	NA	NA	NA	NA	18	0.46	M5	A2G2F	A2G1F	A2G2F	A2G0F	A2G2F
21-23-0-19	111766.1406	4.0	NA	NA	NA	NA	NA	NA	NA	NA	NA	NA	NA	19	0.46	M5	A2G2F	A2G1F	A2G2F	A2G2F	A2G0F
21-23-0-20	111766.1406	4.0	NA	NA	NA	NA	NA	NA	NA	NA	NA	NA	NA	20	0.11	A2G2F	M5	A2G2F	A2G0F	A2G1F	A2G2F
21-23-0-21	111766.1406	4.0	NA	NA	NA	NA	NA	NA	NA	NA	NA	NA	NA	21	0.11	A2G2F	M5	A2G2F	A2G0F	A2G2F	A2G1F
21-23-0-22	111766.1406	4.0	NA	NA	NA	NA	NA	NA	NA	NA	NA	NA	NA	22	0.11	A2G2F	M5	A2G0F	A2G2F	A2G1F	A2G2F
21-23-0-23	111766.1406	4.0	NA	NA	NA	NA	NA	NA	NA	NA	NA	NA	NA	23	0.11	A2G2F	M5	A2G0F	A2G2F	A2G2F	A2G1F
21-23-0-24	111766.1406	4.0	NA	NA	NA	NA	NA	NA	NA	NA	NA	NA	NA	24	0.11	M5	A2G2F	A2G2F	A2G0F	A2G1F	A2G2F
21-23-0-25	111766.1406	4.0	NA	NA	NA	NA	NA	NA	NA	NA	NA	NA	NA	25	0.11	M5	A2G2F	A2G2F	A2G0F	A2G2F	A2G1F
21-23-0-26	111766.1406	4.0	NA	NA	NA	NA	NA	NA	NA	NA	NA	NA	NA	26	0.11	M5	A2G2F	A2G0F	A2G2F	A2G1F	A2G2F
21-23-0-27	111766.1406	4.0	NA	NA	NA	NA	NA	NA	NA	NA	NA	NA	NA	27	0.11	M5	A2G2F	A2G0F	A2G2F	A2G2F	A2G1F
21-23-0-28	111766.1406	4.0	NA	NA	NA	NA	NA	NA	NA	NA	NA	NA	NA	28	0.02	A2G2F	A2G2F	A2G1F	A2G0F	A2G2F	M5
21-23-0-29	111766.1406	4.0	NA	NA	NA	NA	NA	NA	NA	NA	NA	NA	NA	29	0.02	A2G2F	A2G2F	A2G0F	A2G1F	A2G2F	M5
21-23-0-30	111766.1406	4.0	NA	NA	NA	NA	NA	NA	NA	NA	NA	NA	NA	30	0.02	A2G2F	A2G2F	A2G1F	A2G0F	M5	A2G2F
21-23-0-31	111766.1406	4.0	NA	NA	NA	NA	NA	NA	NA	NA	NA	NA	NA	31	0.02	A2G2F	A2G2F	A2G0F	A2G1F	M5	A2G2F
21-23-0-32	111766.1406	4.0	NA	NA	NA	NA	NA	NA	NA	NA	NA	NA	NA	32	0.00	A2G2F	M5	A2G1F	A2G0F	A2G2F	A2G2F
21-23-0-33	111766.1406	4.0	NA	NA	NA	NA	NA	NA	NA	NA	NA	NA	NA	33	0.00	M5	A2G2F	A2G1F	A2G0F	A2G2F	A2G2F
21-23-0-34	111766.1406	4.0	NA	NA	NA	NA	NA	NA	NA	NA	NA	NA	NA	34	0.00	A2G2F	M5	A2G0F	A2G1F	A2G2F	A2G2F
21-23-0-35	111766.1406	4.0	NA	NA	NA	NA	NA	NA	NA	NA	NA	NA	NA	35	0.00	M5	A2G2F	A2G0F	A2G1F	A2G2F	A2G2F
21-23-1	111766.1406	4.0	1	9.26	10	111762.2713	3.8693	35	27	22	5	0	1	0	2.11	A2G2F	M5	A2G2F	A2G1F	A2G1F	A2G1F
21-23-1-0	111766.1406	4.0	NA	NA	NA	NA	NA	NA	NA	NA	NA	NA	NA	0	2.11	A2G2F	M5	A2G2F	A2G1F	A2G1F	A2G1F
21-23-1-1	111766.1406	4.0	NA	NA	NA	NA	NA	NA	NA	NA	NA	NA	NA	1	2.11	A2G2F	M5	A2G1F	A2G2F	A2G1F	A2G1F
21-23-1-2	111766.1406	4.0	NA	NA	NA	NA	NA	NA	NA	NA	NA	NA	NA	2	2.11	M5	A2G2F	A2G2F	A2G1F	A2G1F	A2G1F
21-23-1-3	111766.1406	4.0	NA	NA	NA	NA	NA	NA	NA	NA	NA	NA	NA	3	2.11	M5	A2G2F	A2G1F	A2G2F	A2G1F	A2G1F
21-23-1-4	111766.1406	4.0	NA	NA	NA	NA	NA	NA	NA	NA	NA	NA	NA	4	0.29	A2G2F	A2G2F	A2G1F	A2G1F	A2G1F	M5
21-23-1-5	111766.1406	4.0	NA	NA	NA	NA	NA	NA	NA	NA	NA	NA	NA	5	0.29	A2G2F	A2G2F	A2G1F	A2G1F	M5	A2G1F
21-23-1-6	111766.1406	4.0	NA	NA	NA	NA	NA	NA	NA	NA	NA	NA	NA	6	0.06	A2G2F	M5	A2G1F	A2G1F	A2G2F	A2G1F
21-23-1-7	111766.1406	4.0	NA	NA	NA	NA	NA	NA	NA	NA	NA	NA	NA	7	0.06	M5	A2G2F	A2G1F	A2G1F	A2G2F	A2G1F
21-23-1-8	111766.1406	4.0	NA	NA	NA	NA	NA	NA	NA	NA	NA	NA	NA	8	0.06	A2G2F	M5	A2G1F	A2G1F	A2G1F	A2G2F
21-23-1-9	111766.1406	4.0	NA	NA	NA	NA	NA	NA	NA	NA	NA	NA	NA	9	0.06	M5	A2G2F	A2G1F	A2G1F	A2G1F	A2G2F
21-17-0	111766.1406	4.0	2	7.34	1	111769.2172	-3.0766	-28	30	20	2	1	1	0	7.34	A2G2	A2G2	A2G2F	A2G2F	M5	M5
21-18-0	111766.1406	4.0	3	0.07	4	111769.2172	-3.0766	-28	28	18	2	3	1	0	0.02	A2G2	M5	A2G2F	A2G0F	M5	M5
21-18-0-0	111766.1406	4.0	NA	NA	NA	NA	NA	NA	NA	NA	NA	NA	NA	0	0.02	A2G2	M5	A2G2F	A2G0F	M5	M5
21-18-0-1	111766.1406	4.0	NA	NA	NA	NA	NA	NA	NA	NA	NA	NA	NA	1	0.02	A2G2	M5	A2G0F	A2G2F	M5	M5
21-18-0-2	111766.1406	4.0	NA	NA	NA	NA	NA	NA	NA	NA	NA	NA	NA	2	0.02	M5	A2G2	A2G2F	A2G0F	M5	M5
21-18-0-3	111766.1406	4.0	NA	NA	NA	NA	NA	NA	NA	NA	NA	NA	NA	3	0.02	M5	A2G2	A2G0F	A2G2F	M5	M5
21-18-1	111766.1406	4.0	4	0.02	2	111769.2172	-3.0766	-28	28	18	2	3	1	0	0.01	M5	M5	A2G2F	A2G2F	M5	A2G0
21-18-1-0	111766.1406	4.0	NA	NA	NA	NA	NA	NA	NA	NA	NA	NA	NA	0	0.01	M5	M5	A2G2F	A2G2F	M5	A2G0
21-18-1-1	111766.1406	4.0	NA	NA	NA	NA	NA	NA	NA	NA	NA	NA	NA	1	0.01	M5	M5	A2G2F	A2G2F	A2G0	M5
21-18-2	111766.1406	4.0	5	0.02	2	111769.2172	-3.0766	-28	28	18	2	3	1	0	0.01	A2G2	M5	A2G1F	A2G1F	M5	M5
21-18-2-0	111766.1406	4.0	NA	NA	NA	NA	NA	NA	NA	NA	NA	NA	NA	0	0.01	A2G2	M5	A2G1F	A2G1F	M5	M5
21-18-2-1	111766.1406	4.0	NA	NA	NA	NA	NA	NA	NA	NA	NA	NA	NA	1	0.01	M5	A2G2	A2G1F	A2G1F	M5	M5
22	111798.7422	1.9	0	40.69	6	111794.2700	4.4722	40	29	22	3	0	1	0	19.28	A2G2	A2G2	A2G2F	A2G2F	M5	A2G1F
22-21-0	111798.7422	1.9	0	40.69	6	111794.2700	4.4722	40	29	22	3	0	1	0	19.28	A2G2	A2G2	A2G2F	A2G2F	M5	A2G1F
22-21-0-0	111798.7422	1.9	NA	NA	NA	NA	NA	NA	NA	NA	NA	NA	NA	0	19.28	A2G2	A2G2	A2G2F	A2G2F	M5	A2G1F
22-21-0-1	111798.7422	1.9	NA	NA	NA	NA	NA	NA	NA	NA	NA	NA	NA	1	19.28	A2G2	A2G2	A2G2F	A2G2F	A2G1F	M5
22-21-0-2	111798.7422	1.9	NA	NA	NA	NA	NA	NA	NA	NA	NA	NA	NA	2	0.53	A2G2	A2G2	A2G1F	A2G2F	M5	A2G2F
22-21-0-3	111798.7422	1.9	NA	NA	NA	NA	NA	NA	NA	NA	NA	NA	NA	3	0.53	A2G2	A2G2	A2G1F	A2G2F	A2G2F	M5
22-21-0-4	111798.7422	1.9	NA	NA	NA	NA	NA	NA	NA	NA	NA	NA	NA	4	0.53	A2G2	A2G2	A2G2F	A2G1F	A2G2F	M5
22-21-0-5	111798.7422	1.9	NA	NA	NA	NA	NA	NA	NA	NA	NA	NA	NA	5	0.53	A2G2	A2G2	A2G2F	A2G1F	M5	A2G2F
22-9-0	111798.7422	1.9	1	31.87	24	111796.3328	2.4094	22	26	22	4	1	0	0	13.74	A2G2	M5	A2G2F	A2G2F	A2G0F	A2G0F
22-9-0-0	111798.7422	1.9	NA	NA	NA	NA	NA	NA	NA	NA	NA	NA	NA	0	13.74	A2G2	M5	A2G2F	A2G2F	A2G0F	A2G0F
22-9-0-1	111798.7422	1.9	NA	NA	NA	NA	NA	NA	NA	NA	NA	NA	NA	1	13.74	M5	A2G2	A2G2F	A2G2F	A2G0F	A2G0F
22-9-0-2	111798.7422	1.9	NA	NA	NA	NA	NA	NA	NA	NA	NA	NA	NA	2	0.45	A2G2	A2G2F	A2G2F	A2G0F	M5	A2G0F
22-9-0-3	111798.7422	1.9	NA	NA	NA	NA	NA	NA	NA	NA	NA	NA	NA	3	0.45	A2G2	A2G2F	A2G2F	A2G0F	A2G0F	M5
22-9-0-4	111798.7422	1.9	NA	NA	NA	NA	NA	NA	NA	NA	NA	NA	NA	4	0.45	A2G2	A2G2F	A2G0F	A2G2F	M5	A2G0F
22-9-0-5	111798.7422	1.9	NA	NA	NA	NA	NA	NA	NA	NA	NA	NA	NA	5	0.45	A2G2	A2G2F	A2G0F	A2G2F	A2G0F	M5
22-9-0-6	111798.7422	1.9	NA	NA	NA	NA	NA	NA	NA	NA	NA	NA	NA	6	0.45	A2G2F	A2G2	A2G2F	A2G0F	M5	A2G0F
22-9-0-7	111798.7422	1.9	NA	NA	NA	NA	NA	NA	NA	NA	NA	NA	NA	7	0.45	A2G2F	A2G2	A2G2F	A2G0F	A2G0F	M5
22-9-0-8	111798.7422	1.9	NA	NA	NA	NA	NA	NA	NA	NA	NA	NA	NA	8	0.45	A2G2F	A2G2	A2G0F	A2G2F	M5	A2G0F
22-9-0-9	111798.7422	1.9	NA	NA	NA	NA	NA	NA	NA	NA	NA	NA	NA	9	0.45	A2G2F	A2G2	A2G0F	A2G2F	A2G0F	M5
22-9-0-10	111798.7422	1.9	NA	NA	NA	NA	NA	NA	NA	NA	NA	NA	NA	10	0.09	A2G2	M5	A2G2F	A2G0F	A2G0F	A2G2F
22-9-0-11	111798.7422	1.9	NA	NA	NA	NA	NA	NA	NA	NA	NA	NA	NA	11	0.09	A2G2	M5	A2G0F	A2G2F	A2G0F	A2G2F
22-9-0-12	111798.7422	1.9	NA	NA	NA	NA	NA	NA	NA	NA	NA	NA	NA	12	0.09	M5	A2G2	A2G2F	A2G0F	A2G0F	A2G2F
22-9-0-13	111798.7422	1.9	NA	NA	NA	NA	NA	NA	NA	NA	NA	NA	NA	13	0.09	M5	A2G2	A2G0F	A2G2F	A2G0F	A2G2F
22-9-0-14	111798.7422	1.9	NA	NA	NA	NA	NA	NA	NA	NA	NA	NA	NA	14	0.09	A2G2	M5	A2G2F	A2G0F	A2G2F	A2G0F
22-9-0-15	111798.7422	1.9	NA	NA	NA	NA	NA	NA	NA	NA	NA	NA	NA	15	0.09	A2G2	M5	A2G0F	A2G2F	A2G2F	A2G0F
22-9-0-16	111798.7422	1.9	NA	NA	NA	NA	NA	NA	NA	NA	NA	NA	NA	16	0.09	M5	A2G2	A2G2F	A2G0F	A2G2F	A2G0F
22-9-0-17	111798.7422	1.9	NA	NA	NA	NA	NA	NA	NA	NA	NA	NA	NA	17	0.09	M5	A2G2	A2G0F	A2G2F	A2G2F	A2G0F
22-9-0-18	111798.7422	1.9	NA	NA	NA	NA	NA	NA	NA	NA	NA	NA	NA	18	0.00	A2G2	A2G2F	A2G0F	A2G0F	A2G2F	M5
22-9-0-19	111798.7422	1.9	NA	NA	NA	NA	NA	NA	NA	NA	NA	NA	NA	19	0.00	A2G2F	A2G2	A2G0F	A2G0F	A2G2F	M5
22-9-0-20	111798.7422	1.9	NA	NA	NA	NA	NA	NA	NA	NA	NA	NA	NA	20	0.00	A2G2	A2G2F	A2G0F	A2G0F	M5	A2G2F
22-9-0-21	111798.7422	1.9	NA	NA	NA	NA	NA	NA	NA	NA	NA	NA	NA	21	0.00	A2G2F	A2G2	A2G0F	A2G0F	M5	A2G2F
22-9-0-22	111798.7422	1.9	NA	NA	NA	NA	NA	NA	NA	NA	NA	NA	NA	22	0.00	A2G2	M5	A2G0F	A2G0F	A2G2F	A2G2F
22-9-0-23	111798.7422	1.9	NA	NA	NA	NA	NA	NA	NA	NA	NA	NA	NA	23	0.00	M5	A2G2	A2G0F	A2G0F	A2G2F	A2G2F
22-9-1	111798.7422	1.9	2	19.07	64	111796.3328	2.4094	22	26	22	4	1	0	0	1.73	A2G2	M5	A2G2F	A2G1F	A2G0F	A2G1F
22-9-1-0	111798.7422	1.9	NA	NA	NA	NA	NA	NA	NA	NA	NA	NA	NA	0	1.73	A2G2	M5	A2G2F	A2G1F	A2G0F	A2G1F
22-9-1-1	111798.7422	1.9	NA	NA	NA	NA	NA	NA	NA	NA	NA	NA	NA	1	1.73	A2G2	M5	A2G1F	A2G2F	A2G0F	A2G1F
22-9-1-2	111798.7422	1.9	NA	NA	NA	NA	NA	NA	NA	NA	NA	NA	NA	2	1.73	M5	A2G2	A2G2F	A2G1F	A2G0F	A2G1F
22-9-1-3	111798.7422	1.9	NA	NA	NA	NA	NA	NA	NA	NA	NA	NA	NA	3	1.73	M5	A2G2	A2G1F	A2G2F	A2G0F	A2G1F
22-9-1-4	111798.7422	1.9	NA	NA	NA	NA	NA	NA	NA	NA	NA	NA	NA	4	1.73	A2G2	M5	A2G2F	A2G1F	A2G1F	A2G0F
22-9-1-5	111798.7422	1.9	NA	NA	NA	NA	NA	NA	NA	NA	NA	NA	NA	5	1.73	A2G2	M5	A2G1F	A2G2F	A2G1F	A2G0F
22-9-1-6	111798.7422	1.9	NA	NA	NA	NA	NA	NA	NA	NA	NA	NA	NA	6	1.73	M5	A2G2	A2G2F	A2G1F	A2G1F	A2G0F
22-9-1-7	111798.7422	1.9	NA	NA	NA	NA	NA	NA	NA	NA	NA	NA	NA	7	1.73	M5	A2G2	A2G1F	A2G2F	A2G1F	A2G0F
22-9-1-8	111798.7422	1.9	NA	NA	NA	NA	NA	NA	NA	NA	NA	NA	NA	8	0.42	A2G2	M5	A2G2F	A2G0F	A2G1F	A2G1F
22-9-1-9	111798.7422	1.9	NA	NA	NA	NA	NA	NA	NA	NA	NA	NA	NA	9	0.42	A2G2	M5	A2G0F	A2G2F	A2G1F	A2G1F
22-9-1-10	111798.7422	1.9	NA	NA	NA	NA	NA	NA	NA	NA	NA	NA	NA	10	0.42	M5	A2G2	A2G2F	A2G0F	A2G1F	A2G1F
22-9-1-11	111798.7422	1.9	NA	NA	NA	NA	NA	NA	NA	NA	NA	NA	NA	11	0.42	M5	A2G2	A2G0F	A2G2F	A2G1F	A2G1F
22-9-1-12	111798.7422	1.9	NA	NA	NA	NA	NA	NA	NA	NA	NA	NA	NA	12	0.23	A2G2	A2G2F	A2G1F	A2G1F	M5	A2G0F
22-9-1-13	111798.7422	1.9	NA	NA	NA	NA	NA	NA	NA	NA	NA	NA	NA	13	0.23	A2G2	A2G2F	A2G1F	A2G1F	A2G0F	M5
22-9-1-14	111798.7422	1.9	NA	NA	NA	NA	NA	NA	NA	NA	NA	NA	NA	14	0.23	A2G2F	A2G2	A2G1F	A2G1F	M5	A2G0F
22-9-1-15	111798.7422	1.9	NA	NA	NA	NA	NA	NA	NA	NA	NA	NA	NA	15	0.23	A2G2F	A2G2	A2G1F	A2G1F	A2G0F	M5
22-9-1-16	111798.7422	1.9	NA	NA	NA	NA	NA	NA	NA	NA	NA	NA	NA	16	0.19	A2G2	M5	A2G2F	A2G1F	M5	A2G0F
22-9-1-17	111798.7422	1.9	NA	NA	NA	NA	NA	NA	NA	NA	NA	NA	NA	17	0.19	A2G2	M5	A2G2F	A2G1F	A2G0F	M5
22-9-1-18	111798.7422	1.9	NA	NA	NA	NA	NA	NA	NA	NA	NA	NA	NA	18	0.19	A2G2	M5	A2G1F	A2G2F	M5	A2G0F
22-9-1-19	111798.7422	1.9	NA	NA	NA	NA	NA	NA	NA	NA	NA	NA	NA	19	0.19	A2G2	M5	A2G1F	A2G2F	A2G0F	M5
22-9-1-20	111798.7422	1.9	NA	NA	NA	NA	NA	NA	NA	NA	NA	NA	NA	20	0.19	M5	A2G2	A2G2F	A2G1F	M5	A2G0F
22-9-1-21	111798.7422	1.9	NA	NA	NA	NA	NA	NA	NA	NA	NA	NA	NA	21	0.19	M5	A2G2	A2G2F	A2G1F	A2G0F	M5
22-9-1-22	111798.7422	1.9	NA	NA	NA	NA	NA	NA	NA	NA	NA	NA	NA	22	0.19	M5	A2G2	A2G1F	A2G2F	M5	A2G0F
22-9-1-23	111798.7422	1.9	NA	NA	NA	NA	NA	NA	NA	NA	NA	NA	NA	23	0.19	M5	A2G2	A2G1F	A2G2F	A2G0F	M5
22-9-1-24	111798.7422	1.9	NA	NA	NA	NA	NA	NA	NA	NA	NA	NA	NA	24	0.06	A2G2	A2G2F	A2G1F	A2G0F	M5	A2G1F
22-9-1-25	111798.7422	1.9	NA	NA	NA	NA	NA	NA	NA	NA	NA	NA	NA	25	0.06	A2G2	A2G2F	A2G1F	A2G0F	A2G1F	M5
22-9-1-26	111798.7422	1.9	NA	NA	NA	NA	NA	NA	NA	NA	NA	NA	NA	26	0.06	A2G2	A2G2F	A2G0F	A2G1F	M5	A2G1F
22-9-1-27	111798.7422	1.9	NA	NA	NA	NA	NA	NA	NA	NA	NA	NA	NA	27	0.06	A2G2	A2G2F	A2G0F	A2G1F	A2G1F	M5
22-9-1-28	111798.7422	1.9	NA	NA	NA	NA	NA	NA	NA	NA	NA	NA	NA	28	0.06	A2G2F	A2G2	A2G1F	A2G0F	M5	A2G1F
22-9-1-29	111798.7422	1.9	NA	NA	NA	NA	NA	NA	NA	NA	NA	NA	NA	29	0.06	A2G2F	A2G2	A2G1F	A2G0F	A2G1F	M5
22-9-1-30	111798.7422	1.9	NA	NA	NA	NA	NA	NA	NA	NA	NA	NA	NA	30	0.06	A2G2F	A2G2	A2G0F	A2G1F	M5	A2G1F
22-9-1-31	111798.7422	1.9	NA	NA	NA	NA	NA	NA	NA	NA	NA	NA	NA	31	0.06	A2G2F	A2G2	A2G0F	A2G1F	A2G1F	M5
22-9-1-32	111798.7422	1.9	NA	NA	NA	NA	NA	NA	NA	NA	NA	NA	NA	32	0.05	A2G2	M5	A2G1F	A2G1F	A2G0F	A2G2F
22-9-1-33	111798.7422	1.9	NA	NA	NA	NA	NA	NA	NA	NA	NA	NA	NA	33	0.05	M5	A2G2	A2G1F	A2G1F	A2G0F	A2G2F
22-9-1-34	111798.7422	1.9	NA	NA	NA	NA	NA	NA	NA	NA	NA	NA	NA	34	0.05	A2G2	M5	A2G1F	A2G1F	A2G2F	A2G0F
22-9-1-35	111798.7422	1.9	NA	NA	NA	NA	NA	NA	NA	NA	NA	NA	NA	35	0.05	M5	A2G2	A2G1F	A2G1F	A2G2F	A2G0F
22-9-1-36	111798.7422	1.9	NA	NA	NA	NA	NA	NA	NA	NA	NA	NA	NA	36	0.05	A2G2	M5	A2G2F	A2G0F	A2G1F	M5
22-9-1-37	111798.7422	1.9	NA	NA	NA	NA	NA	NA	NA	NA	NA	NA	NA	37	0.05	A2G2	M5	A2G0F	A2G2F	A2G1F	M5
22-9-1-38	111798.7422	1.9	NA	NA	NA	NA	NA	NA	NA	NA	NA	NA	NA	38	0.05	M5	A2G2	A2G2F	A2G0F	A2G1F	M5
22-9-1-39	111798.7422	1.9	NA	NA	NA	NA	NA	NA	NA	NA	NA	NA	NA	39	0.05	M5	A2G2	A2G0F	A2G2F	A2G1F	M5
22-9-1-40	111798.7422	1.9	NA	NA	NA	NA	NA	NA	NA	NA	NA	NA	NA	40	0.05	A2G2	M5	A2G2F	A2G0F	M5	A2G1F
22-9-1-41	111798.7422	1.9	NA	NA	NA	NA	NA	NA	NA	NA	NA	NA	NA	41	0.05	A2G2	M5	A2G0F	A2G2F	M5	A2G1F
22-9-1-42	111798.7422	1.9	NA	NA	NA	NA	NA	NA	NA	NA	NA	NA	NA	42	0.05	M5	A2G2	A2G2F	A2G0F	M5	A2G1F
22-9-1-43	111798.7422	1.9	NA	NA	NA	NA	NA	NA	NA	NA	NA	NA	NA	43	0.05	M5	A2G2	A2G0F	A2G2F	M5	A2G1F
22-9-1-44	111798.7422	1.9	NA	NA	NA	NA	NA	NA	NA	NA	NA	NA	NA	44	0.01	A2G2	M5	A2G1F	A2G0F	A2G1F	A2G2F
22-9-1-45	111798.7422	1.9	NA	NA	NA	NA	NA	NA	NA	NA	NA	NA	NA	45	0.01	A2G2	M5	A2G1F	A2G0F	A2G2F	A2G1F
22-9-1-46	111798.7422	1.9	NA	NA	NA	NA	NA	NA	NA	NA	NA	NA	NA	46	0.01	A2G2	M5	A2G0F	A2G1F	A2G1F	A2G2F
22-9-1-47	111798.7422	1.9	NA	NA	NA	NA	NA	NA	NA	NA	NA	NA	NA	47	0.01	A2G2	M5	A2G0F	A2G1F	A2G2F	A2G1F
22-9-1-48	111798.7422	1.9	NA	NA	NA	NA	NA	NA	NA	NA	NA	NA	NA	48	0.01	M5	A2G2	A2G1F	A2G0F	A2G1F	A2G2F
22-9-1-49	111798.7422	1.9	NA	NA	NA	NA	NA	NA	NA	NA	NA	NA	NA	49	0.01	M5	A2G2	A2G1F	A2G0F	A2G2F	A2G1F
22-9-1-50	111798.7422	1.9	NA	NA	NA	NA	NA	NA	NA	NA	NA	NA	NA	50	0.01	M5	A2G2	A2G0F	A2G1F	A2G1F	A2G2F
22-9-1-51	111798.7422	1.9	NA	NA	NA	NA	NA	NA	NA	NA	NA	NA	NA	51	0.01	M5	A2G2	A2G0F	A2G1F	A2G2F	A2G1F
22-9-1-52	111798.7422	1.9	NA	NA	NA	NA	NA	NA	NA	NA	NA	NA	NA	52	0.01	A2G2	A2G2F	A2G1F	A2G0F	M5	M5
22-9-1-53	111798.7422	1.9	NA	NA	NA	NA	NA	NA	NA	NA	NA	NA	NA	53	0.01	A2G2	A2G2F	A2G0F	A2G1F	M5	M5
22-9-1-54	111798.7422	1.9	NA	NA	NA	NA	NA	NA	NA	NA	NA	NA	NA	54	0.01	A2G2F	A2G2	A2G1F	A2G0F	M5	M5
22-9-1-55	111798.7422	1.9	NA	NA	NA	NA	NA	NA	NA	NA	NA	NA	NA	55	0.01	A2G2F	A2G2	A2G0F	A2G1F	M5	M5
22-9-1-56	111798.7422	1.9	NA	NA	NA	NA	NA	NA	NA	NA	NA	NA	NA	56	0.00	A2G2	M5	A2G1F	A2G0F	M5	A2G2F
22-9-1-57	111798.7422	1.9	NA	NA	NA	NA	NA	NA	NA	NA	NA	NA	NA	57	0.00	A2G2	M5	A2G1F	A2G0F	A2G2F	M5
22-9-1-58	111798.7422	1.9	NA	NA	NA	NA	NA	NA	NA	NA	NA	NA	NA	58	0.00	A2G2	M5	A2G0F	A2G1F	M5	A2G2F
22-9-1-59	111798.7422	1.9	NA	NA	NA	NA	NA	NA	NA	NA	NA	NA	NA	59	0.00	A2G2	M5	A2G0F	A2G1F	A2G2F	M5
22-9-1-60	111798.7422	1.9	NA	NA	NA	NA	NA	NA	NA	NA	NA	NA	NA	60	0.00	M5	A2G2	A2G1F	A2G0F	M5	A2G2F
22-9-1-61	111798.7422	1.9	NA	NA	NA	NA	NA	NA	NA	NA	NA	NA	NA	61	0.00	M5	A2G2	A2G1F	A2G0F	A2G2F	M5
22-9-1-62	111798.7422	1.9	NA	NA	NA	NA	NA	NA	NA	NA	NA	NA	NA	62	0.00	M5	A2G2	A2G0F	A2G1F	M5	A2G2F
22-9-1-63	111798.7422	1.9	NA	NA	NA	NA	NA	NA	NA	NA	NA	NA	NA	63	0.00	M5	A2G2	A2G0F	A2G1F	A2G2F	M5
22-42-0	111798.7422	1.9	3	6.05	38	111803.3235	-4.5813	-41	25	22	5	1	1	0	0.89	A2G2F	M5	A2G2F	A2G1F	A2G0F	A2G0F
22-42-0-0	111798.7422	1.9	NA	NA	NA	NA	NA	NA	NA	NA	NA	NA	NA	0	0.89	A2G2F	M5	A2G2F	A2G1F	A2G0F	A2G0F
22-42-0-1	111798.7422	1.9	NA	NA	NA	NA	NA	NA	NA	NA	NA	NA	NA	1	0.89	A2G2F	M5	A2G1F	A2G2F	A2G0F	A2G0F
22-42-0-2	111798.7422	1.9	NA	NA	NA	NA	NA	NA	NA	NA	NA	NA	NA	2	0.89	M5	A2G2F	A2G2F	A2G1F	A2G0F	A2G0F
22-42-0-3	111798.7422	1.9	NA	NA	NA	NA	NA	NA	NA	NA	NA	NA	NA	3	0.89	M5	A2G2F	A2G1F	A2G2F	A2G0F	A2G0F
22-42-0-4	111798.7422	1.9	NA	NA	NA	NA	NA	NA	NA	NA	NA	NA	NA	4	0.22	A2G2F	M5	A2G2F	A2G0F	A2G0F	A2G1F
22-42-0-5	111798.7422	1.9	NA	NA	NA	NA	NA	NA	NA	NA	NA	NA	NA	5	0.22	A2G2F	M5	A2G2F	A2G0F	A2G1F	A2G0F
22-42-0-6	111798.7422	1.9	NA	NA	NA	NA	NA	NA	NA	NA	NA	NA	NA	6	0.22	A2G2F	M5	A2G0F	A2G2F	A2G0F	A2G1F
22-42-0-7	111798.7422	1.9	NA	NA	NA	NA	NA	NA	NA	NA	NA	NA	NA	7	0.22	A2G2F	M5	A2G0F	A2G2F	A2G1F	A2G0F
22-42-0-8	111798.7422	1.9	NA	NA	NA	NA	NA	NA	NA	NA	NA	NA	NA	8	0.22	M5	A2G2F	A2G2F	A2G0F	A2G0F	A2G1F
22-42-0-9	111798.7422	1.9	NA	NA	NA	NA	NA	NA	NA	NA	NA	NA	NA	9	0.22	M5	A2G2F	A2G2F	A2G0F	A2G1F	A2G0F
22-42-0-10	111798.7422	1.9	NA	NA	NA	NA	NA	NA	NA	NA	NA	NA	NA	10	0.22	M5	A2G2F	A2G0F	A2G2F	A2G0F	A2G1F
22-42-0-11	111798.7422	1.9	NA	NA	NA	NA	NA	NA	NA	NA	NA	NA	NA	11	0.22	M5	A2G2F	A2G0F	A2G2F	A2G1F	A2G0F
22-42-0-12	111798.7422	1.9	NA	NA	NA	NA	NA	NA	NA	NA	NA	NA	NA	12	0.11	A2G2F	M5	A2G1F	A2G1F	A2G1F	A2G0F
22-42-0-13	111798.7422	1.9	NA	NA	NA	NA	NA	NA	NA	NA	NA	NA	NA	13	0.11	M5	A2G2F	A2G1F	A2G1F	A2G1F	A2G0F
22-42-0-14	111798.7422	1.9	NA	NA	NA	NA	NA	NA	NA	NA	NA	NA	NA	14	0.11	A2G2F	M5	A2G1F	A2G1F	A2G0F	A2G1F
22-42-0-15	111798.7422	1.9	NA	NA	NA	NA	NA	NA	NA	NA	NA	NA	NA	15	0.11	M5	A2G2F	A2G1F	A2G1F	A2G0F	A2G1F
22-42-0-16	111798.7422	1.9	NA	NA	NA	NA	NA	NA	NA	NA	NA	NA	NA	16	0.03	A2G2F	A2G2F	A2G1F	A2G0F	A2G0F	M5
22-42-0-17	111798.7422	1.9	NA	NA	NA	NA	NA	NA	NA	NA	NA	NA	NA	17	0.03	A2G2F	A2G2F	A2G0F	A2G1F	A2G0F	M5
22-42-0-18	111798.7422	1.9	NA	NA	NA	NA	NA	NA	NA	NA	NA	NA	NA	18	0.03	A2G2F	A2G2F	A2G1F	A2G0F	M5	A2G0F
22-42-0-19	111798.7422	1.9	NA	NA	NA	NA	NA	NA	NA	NA	NA	NA	NA	19	0.03	A2G2F	A2G2F	A2G0F	A2G1F	M5	A2G0F
22-42-0-20	111798.7422	1.9	NA	NA	NA	NA	NA	NA	NA	NA	NA	NA	NA	20	0.03	A2G2F	M5	A2G1F	A2G0F	A2G1F	A2G1F
22-42-0-21	111798.7422	1.9	NA	NA	NA	NA	NA	NA	NA	NA	NA	NA	NA	21	0.03	M5	A2G2F	A2G1F	A2G0F	A2G1F	A2G1F
22-42-0-22	111798.7422	1.9	NA	NA	NA	NA	NA	NA	NA	NA	NA	NA	NA	22	0.03	A2G2F	M5	A2G0F	A2G1F	A2G1F	A2G1F
22-42-0-23	111798.7422	1.9	NA	NA	NA	NA	NA	NA	NA	NA	NA	NA	NA	23	0.03	M5	A2G2F	A2G0F	A2G1F	A2G1F	A2G1F
22-42-0-24	111798.7422	1.9	NA	NA	NA	NA	NA	NA	NA	NA	NA	NA	NA	24	0.01	A2G2F	A2G2F	A2G0F	A2G0F	M5	A2G1F
22-42-0-25	111798.7422	1.9	NA	NA	NA	NA	NA	NA	NA	NA	NA	NA	NA	25	0.01	A2G2F	A2G2F	A2G0F	A2G0F	A2G1F	M5
22-42-0-26	111798.7422	1.9	NA	NA	NA	NA	NA	NA	NA	NA	NA	NA	NA	26	0.01	A2G2F	M5	A2G1F	A2G0F	A2G2F	A2G0F
22-42-0-27	111798.7422	1.9	NA	NA	NA	NA	NA	NA	NA	NA	NA	NA	NA	27	0.01	M5	A2G2F	A2G1F	A2G0F	A2G2F	A2G0F
22-42-0-28	111798.7422	1.9	NA	NA	NA	NA	NA	NA	NA	NA	NA	NA	NA	28	0.01	A2G2F	M5	A2G1F	A2G0F	A2G0F	A2G2F
22-42-0-29	111798.7422	1.9	NA	NA	NA	NA	NA	NA	NA	NA	NA	NA	NA	29	0.01	A2G2F	M5	A2G0F	A2G1F	A2G0F	A2G2F
22-42-0-30	111798.7422	1.9	NA	NA	NA	NA	NA	NA	NA	NA	NA	NA	NA	30	0.01	A2G2F	M5	A2G0F	A2G1F	A2G2F	A2G0F
22-42-0-31	111798.7422	1.9	NA	NA	NA	NA	NA	NA	NA	NA	NA	NA	NA	31	0.01	M5	A2G2F	A2G1F	A2G0F	A2G0F	A2G2F
22-42-0-32	111798.7422	1.9	NA	NA	NA	NA	NA	NA	NA	NA	NA	NA	NA	32	0.01	M5	A2G2F	A2G0F	A2G1F	A2G0F	A2G2F
22-42-0-33	111798.7422	1.9	NA	NA	NA	NA	NA	NA	NA	NA	NA	NA	NA	33	0.01	M5	A2G2F	A2G0F	A2G1F	A2G2F	A2G0F
22-42-0-34	111798.7422	1.9	NA	NA	NA	NA	NA	NA	NA	NA	NA	NA	NA	34	0.00	A2G2F	M5	A2G0F	A2G0F	A2G1F	A2G2F
22-42-0-35	111798.7422	1.9	NA	NA	NA	NA	NA	NA	NA	NA	NA	NA	NA	35	0.00	A2G2F	M5	A2G0F	A2G0F	A2G2F	A2G1F
22-42-0-36	111798.7422	1.9	NA	NA	NA	NA	NA	NA	NA	NA	NA	NA	NA	36	0.00	M5	A2G2F	A2G0F	A2G0F	A2G1F	A2G2F
22-42-0-37	111798.7422	1.9	NA	NA	NA	NA	NA	NA	NA	NA	NA	NA	NA	37	0.00	M5	A2G2F	A2G0F	A2G0F	A2G2F	A2G1F
22-9-2	111798.7422	1.9	4	1.23	16	111796.3328	2.4094	22	26	22	4	1	0	0	0.29	A2G2F	M5	A2G2F	A2G2F	A2G0	A2G0F
22-9-2-0	111798.7422	1.9	NA	NA	NA	NA	NA	NA	NA	NA	NA	NA	NA	0	0.29	A2G2F	M5	A2G2F	A2G2F	A2G0	A2G0F
22-9-2-1	111798.7422	1.9	NA	NA	NA	NA	NA	NA	NA	NA	NA	NA	NA	1	0.29	A2G2F	M5	A2G2F	A2G2F	A2G0F	A2G0
22-9-2-2	111798.7422	1.9	NA	NA	NA	NA	NA	NA	NA	NA	NA	NA	NA	2	0.29	M5	A2G2F	A2G2F	A2G2F	A2G0	A2G0F
22-9-2-3	111798.7422	1.9	NA	NA	NA	NA	NA	NA	NA	NA	NA	NA	NA	3	0.29	M5	A2G2F	A2G2F	A2G2F	A2G0F	A2G0
22-9-2-4	111798.7422	1.9	NA	NA	NA	NA	NA	NA	NA	NA	NA	NA	NA	4	0.01	A2G2F	A2G2F	A2G2F	A2G0F	A2G0	M5
22-9-2-5	111798.7422	1.9	NA	NA	NA	NA	NA	NA	NA	NA	NA	NA	NA	5	0.01	A2G2F	A2G2F	A2G0F	A2G2F	A2G0	M5
22-9-2-6	111798.7422	1.9	NA	NA	NA	NA	NA	NA	NA	NA	NA	NA	NA	6	0.01	A2G2F	A2G2F	A2G2F	A2G0F	M5	A2G0
22-9-2-7	111798.7422	1.9	NA	NA	NA	NA	NA	NA	NA	NA	NA	NA	NA	7	0.01	A2G2F	A2G2F	A2G0F	A2G2F	M5	A2G0
22-9-2-8	111798.7422	1.9	NA	NA	NA	NA	NA	NA	NA	NA	NA	NA	NA	8	0.00	A2G2F	M5	A2G2F	A2G0F	A2G0	A2G2F
22-9-2-9	111798.7422	1.9	NA	NA	NA	NA	NA	NA	NA	NA	NA	NA	NA	9	0.00	A2G2F	M5	A2G2F	A2G0F	A2G2F	A2G0
22-9-2-10	111798.7422	1.9	NA	NA	NA	NA	NA	NA	NA	NA	NA	NA	NA	10	0.00	A2G2F	M5	A2G0F	A2G2F	A2G0	A2G2F
22-9-2-11	111798.7422	1.9	NA	NA	NA	NA	NA	NA	NA	NA	NA	NA	NA	11	0.00	A2G2F	M5	A2G0F	A2G2F	A2G2F	A2G0
22-9-2-12	111798.7422	1.9	NA	NA	NA	NA	NA	NA	NA	NA	NA	NA	NA	12	0.00	M5	A2G2F	A2G2F	A2G0F	A2G0	A2G2F
22-9-2-13	111798.7422	1.9	NA	NA	NA	NA	NA	NA	NA	NA	NA	NA	NA	13	0.00	M5	A2G2F	A2G2F	A2G0F	A2G2F	A2G0
22-9-2-14	111798.7422	1.9	NA	NA	NA	NA	NA	NA	NA	NA	NA	NA	NA	14	0.00	M5	A2G2F	A2G0F	A2G2F	A2G0	A2G2F
22-9-2-15	111798.7422	1.9	NA	NA	NA	NA	NA	NA	NA	NA	NA	NA	NA	15	0.00	M5	A2G2F	A2G0F	A2G2F	A2G2F	A2G0
22-9-3	111798.7422	1.9	5	0.53	6	111796.3328	2.4094	22	26	22	4	1	0	0	0.22	A2G2	M5	A2G1F	A2G1F	A2G1F	A2G1F
22-9-3-0	111798.7422	1.9	NA	NA	NA	NA	NA	NA	NA	NA	NA	NA	NA	0	0.22	A2G2	M5	A2G1F	A2G1F	A2G1F	A2G1F
22-9-3-1	111798.7422	1.9	NA	NA	NA	NA	NA	NA	NA	NA	NA	NA	NA	1	0.22	M5	A2G2	A2G1F	A2G1F	A2G1F	A2G1F
22-9-3-2	111798.7422	1.9	NA	NA	NA	NA	NA	NA	NA	NA	NA	NA	NA	2	0.02	A2G2	M5	A2G1F	A2G1F	M5	A2G1F
22-9-3-3	111798.7422	1.9	NA	NA	NA	NA	NA	NA	NA	NA	NA	NA	NA	3	0.02	A2G2	M5	A2G1F	A2G1F	A2G1F	M5
22-9-3-4	111798.7422	1.9	NA	NA	NA	NA	NA	NA	NA	NA	NA	NA	NA	4	0.02	M5	A2G2	A2G1F	A2G1F	M5	A2G1F
22-9-3-5	111798.7422	1.9	NA	NA	NA	NA	NA	NA	NA	NA	NA	NA	NA	5	0.02	M5	A2G2	A2G1F	A2G1F	A2G1F	M5
22-9-4	111798.7422	1.9	6	0.40	28	111796.3328	2.4094	22	26	22	4	1	0	0	0.04	A2G2F	M5	A2G2F	A2G1F	A2G0	A2G1F
22-9-4-0	111798.7422	1.9	NA	NA	NA	NA	NA	NA	NA	NA	NA	NA	NA	0	0.04	A2G2F	M5	A2G2F	A2G1F	A2G0	A2G1F
22-9-4-1	111798.7422	1.9	NA	NA	NA	NA	NA	NA	NA	NA	NA	NA	NA	1	0.04	A2G2F	M5	A2G2F	A2G1F	A2G1F	A2G0
22-9-4-2	111798.7422	1.9	NA	NA	NA	NA	NA	NA	NA	NA	NA	NA	NA	2	0.04	A2G2F	M5	A2G1F	A2G2F	A2G0	A2G1F
22-9-4-3	111798.7422	1.9	NA	NA	NA	NA	NA	NA	NA	NA	NA	NA	NA	3	0.04	A2G2F	M5	A2G1F	A2G2F	A2G1F	A2G0
22-9-4-4	111798.7422	1.9	NA	NA	NA	NA	NA	NA	NA	NA	NA	NA	NA	4	0.04	M5	A2G2F	A2G2F	A2G1F	A2G0	A2G1F
22-9-4-5	111798.7422	1.9	NA	NA	NA	NA	NA	NA	NA	NA	NA	NA	NA	5	0.04	M5	A2G2F	A2G2F	A2G1F	A2G1F	A2G0
22-9-4-6	111798.7422	1.9	NA	NA	NA	NA	NA	NA	NA	NA	NA	NA	NA	6	0.04	M5	A2G2F	A2G1F	A2G2F	A2G0	A2G1F
22-9-4-7	111798.7422	1.9	NA	NA	NA	NA	NA	NA	NA	NA	NA	NA	NA	7	0.04	M5	A2G2F	A2G1F	A2G2F	A2G1F	A2G0
22-9-4-8	111798.7422	1.9	NA	NA	NA	NA	NA	NA	NA	NA	NA	NA	NA	8	0.03	M5	M5	A2G2F	A2G2F	A2G0	A2G1F
22-9-4-9	111798.7422	1.9	NA	NA	NA	NA	NA	NA	NA	NA	NA	NA	NA	9	0.03	M5	M5	A2G2F	A2G2F	A2G1F	A2G0
22-9-4-10	111798.7422	1.9	NA	NA	NA	NA	NA	NA	NA	NA	NA	NA	NA	10	0.01	A2G2F	A2G2F	A2G1F	A2G1F	M5	A2G0
22-9-4-11	111798.7422	1.9	NA	NA	NA	NA	NA	NA	NA	NA	NA	NA	NA	11	0.01	A2G2F	A2G2F	A2G1F	A2G1F	A2G0	M5
22-9-4-12	111798.7422	1.9	NA	NA	NA	NA	NA	NA	NA	NA	NA	NA	NA	12	0.00	A2G2F	M5	A2G2F	A2G1F	A2G0	M5
22-9-4-13	111798.7422	1.9	NA	NA	NA	NA	NA	NA	NA	NA	NA	NA	NA	13	0.00	A2G2F	M5	A2G1F	A2G2F	A2G0	M5
22-9-4-14	111798.7422	1.9	NA	NA	NA	NA	NA	NA	NA	NA	NA	NA	NA	14	0.00	M5	A2G2F	A2G2F	A2G1F	A2G0	M5
22-9-4-15	111798.7422	1.9	NA	NA	NA	NA	NA	NA	NA	NA	NA	NA	NA	15	0.00	M5	A2G2F	A2G1F	A2G2F	A2G0	M5
22-9-4-16	111798.7422	1.9	NA	NA	NA	NA	NA	NA	NA	NA	NA	NA	NA	16	0.00	A2G2F	M5	A2G2F	A2G1F	M5	A2G0
22-9-4-17	111798.7422	1.9	NA	NA	NA	NA	NA	NA	NA	NA	NA	NA	NA	17	0.00	A2G2F	M5	A2G1F	A2G2F	M5	A2G0
22-9-4-18	111798.7422	1.9	NA	NA	NA	NA	NA	NA	NA	NA	NA	NA	NA	18	0.00	M5	A2G2F	A2G2F	A2G1F	M5	A2G0
22-9-4-19	111798.7422	1.9	NA	NA	NA	NA	NA	NA	NA	NA	NA	NA	NA	19	0.00	M5	A2G2F	A2G1F	A2G2F	M5	A2G0
22-9-4-20	111798.7422	1.9	NA	NA	NA	NA	NA	NA	NA	NA	NA	NA	NA	20	0.00	A2G2F	M5	A2G1F	A2G1F	A2G0	A2G2F
22-9-4-21	111798.7422	1.9	NA	NA	NA	NA	NA	NA	NA	NA	NA	NA	NA	21	0.00	A2G2F	M5	A2G1F	A2G1F	A2G2F	A2G0
22-9-4-22	111798.7422	1.9	NA	NA	NA	NA	NA	NA	NA	NA	NA	NA	NA	22	0.00	M5	A2G2F	A2G1F	A2G1F	A2G0	A2G2F
22-9-4-23	111798.7422	1.9	NA	NA	NA	NA	NA	NA	NA	NA	NA	NA	NA	23	0.00	M5	A2G2F	A2G1F	A2G1F	A2G2F	A2G0
22-9-4-24	111798.7422	1.9	NA	NA	NA	NA	NA	NA	NA	NA	NA	NA	NA	24	0.00	M5	M5	A2G2F	A2G1F	A2G2F	A2G0
22-9-4-25	111798.7422	1.9	NA	NA	NA	NA	NA	NA	NA	NA	NA	NA	NA	25	0.00	M5	M5	A2G1F	A2G2F	A2G2F	A2G0
22-9-4-26	111798.7422	1.9	NA	NA	NA	NA	NA	NA	NA	NA	NA	NA	NA	26	0.00	M5	M5	A2G2F	A2G1F	A2G0	A2G2F
22-9-4-27	111798.7422	1.9	NA	NA	NA	NA	NA	NA	NA	NA	NA	NA	NA	27	0.00	M5	M5	A2G1F	A2G2F	A2G0	A2G2F
22-8-0	111798.7422	1.9	7	0.07	8	111796.3328	2.4094	22	24	20	4	3	0	0	0.03	M5	M5	A2G2F	A2G0F	A2G0F	A2G0F
22-8-0-0	111798.7422	1.9	NA	NA	NA	NA	NA	NA	NA	NA	NA	NA	NA	0	0.03	M5	M5	A2G2F	A2G0F	A2G0F	A2G0F
22-8-0-1	111798.7422	1.9	NA	NA	NA	NA	NA	NA	NA	NA	NA	NA	NA	1	0.03	M5	M5	A2G0F	A2G2F	A2G0F	A2G0F
22-8-0-2	111798.7422	1.9	NA	NA	NA	NA	NA	NA	NA	NA	NA	NA	NA	2	0.00	A2G2F	M5	A2G0F	A2G0F	M5	A2G0F
22-8-0-3	111798.7422	1.9	NA	NA	NA	NA	NA	NA	NA	NA	NA	NA	NA	3	0.00	A2G2F	M5	A2G0F	A2G0F	A2G0F	M5
22-8-0-4	111798.7422	1.9	NA	NA	NA	NA	NA	NA	NA	NA	NA	NA	NA	4	0.00	M5	A2G2F	A2G0F	A2G0F	M5	A2G0F
22-8-0-5	111798.7422	1.9	NA	NA	NA	NA	NA	NA	NA	NA	NA	NA	NA	5	0.00	M5	A2G2F	A2G0F	A2G0F	A2G0F	M5
22-8-0-6	111798.7422	1.9	NA	NA	NA	NA	NA	NA	NA	NA	NA	NA	NA	6	0.00	M5	M5	A2G0F	A2G0F	A2G0F	A2G2F
22-8-0-7	111798.7422	1.9	NA	NA	NA	NA	NA	NA	NA	NA	NA	NA	NA	7	0.00	M5	M5	A2G0F	A2G0F	A2G2F	A2G0F
22-2-0	111798.7422	1.9	8	0.06	2	111796.3375	2.4047	22	22	24	3	2	1	0	0.03	A2G2	A2G2	A2G0F	A2G0F	A2G0F	A2G0
22-2-0-0	111798.7422	1.9	NA	NA	NA	NA	NA	NA	NA	NA	NA	NA	NA	0	0.03	A2G2	A2G2	A2G0F	A2G0F	A2G0F	A2G0
22-2-0-1	111798.7422	1.9	NA	NA	NA	NA	NA	NA	NA	NA	NA	NA	NA	1	0.03	A2G2	A2G2	A2G0F	A2G0F	A2G0	A2G0F
22-8-1	111798.7422	1.9	9	0.04	12	111796.3328	2.4094	22	24	20	4	3	0	0	0.02	M5	M5	A2G1F	A2G1F	A2G0F	A2G0F
22-8-1-0	111798.7422	1.9	NA	NA	NA	NA	NA	NA	NA	NA	NA	NA	NA	0	0.02	M5	M5	A2G1F	A2G1F	A2G0F	A2G0F
22-8-1-1	111798.7422	1.9	NA	NA	NA	NA	NA	NA	NA	NA	NA	NA	NA	1	0.00	M5	M5	A2G1F	A2G0F	A2G0F	A2G1F
22-8-1-2	111798.7422	1.9	NA	NA	NA	NA	NA	NA	NA	NA	NA	NA	NA	2	0.00	M5	M5	A2G0F	A2G1F	A2G0F	A2G1F
22-8-1-3	111798.7422	1.9	NA	NA	NA	NA	NA	NA	NA	NA	NA	NA	NA	3	0.00	M5	M5	A2G1F	A2G0F	A2G1F	A2G0F
22-8-1-4	111798.7422	1.9	NA	NA	NA	NA	NA	NA	NA	NA	NA	NA	NA	4	0.00	M5	M5	A2G0F	A2G1F	A2G1F	A2G0F
22-8-1-5	111798.7422	1.9	NA	NA	NA	NA	NA	NA	NA	NA	NA	NA	NA	5	0.00	M5	M5	A2G0F	A2G0F	A2G1F	A2G1F
22-8-1-6	111798.7422	1.9	NA	NA	NA	NA	NA	NA	NA	NA	NA	NA	NA	6	0.00	M5	M5	A2G1F	A2G0F	M5	A2G0F
22-8-1-7	111798.7422	1.9	NA	NA	NA	NA	NA	NA	NA	NA	NA	NA	NA	7	0.00	M5	M5	A2G1F	A2G0F	A2G0F	M5
22-8-1-8	111798.7422	1.9	NA	NA	NA	NA	NA	NA	NA	NA	NA	NA	NA	8	0.00	M5	M5	A2G0F	A2G1F	M5	A2G0F
22-8-1-9	111798.7422	1.9	NA	NA	NA	NA	NA	NA	NA	NA	NA	NA	NA	9	0.00	M5	M5	A2G0F	A2G1F	A2G0F	M5
22-8-1-10	111798.7422	1.9	NA	NA	NA	NA	NA	NA	NA	NA	NA	NA	NA	10	0.00	M5	M5	A2G0F	A2G0F	M5	A2G1F
22-8-1-11	111798.7422	1.9	NA	NA	NA	NA	NA	NA	NA	NA	NA	NA	NA	11	0.00	M5	M5	A2G0F	A2G0F	A2G1F	M5
22-2-1	111798.7422	1.9	10	0.00	2	111796.3375	2.4047	22	22	24	3	2	1	0	0.00	A2G2	A2G2F	A2G0F	A2G0F	A2G0	A2G0
22-2-1-0	111798.7422	1.9	NA	NA	NA	NA	NA	NA	NA	NA	NA	NA	NA	0	0.00	A2G2	A2G2F	A2G0F	A2G0F	A2G0	A2G0
22-2-1-1	111798.7422	1.9	NA	NA	NA	NA	NA	NA	NA	NA	NA	NA	NA	1	0.00	A2G2F	A2G2	A2G0F	A2G0F	A2G0	A2G0
23	111838.9297	3.2	0	56.30	6	111837.3850	1.5447	14	26	24	4	0	0	0	54.82	A2G2	A2G2	A2G2F	A2G2F	A2G0F	A2G0F
23-4-0	111838.9297	3.2	0	56.30	6	111837.3850	1.5447	14	26	24	4	0	0	0	54.82	A2G2	A2G2	A2G2F	A2G2F	A2G0F	A2G0F
23-4-0-0	111838.9297	3.2	NA	NA	NA	NA	NA	NA	NA	NA	NA	NA	NA	0	54.82	A2G2	A2G2	A2G2F	A2G2F	A2G0F	A2G0F
23-4-0-1	111838.9297	3.2	NA	NA	NA	NA	NA	NA	NA	NA	NA	NA	NA	1	0.37	A2G2	A2G2	A2G2F	A2G0F	A2G0F	A2G2F
23-4-0-2	111838.9297	3.2	NA	NA	NA	NA	NA	NA	NA	NA	NA	NA	NA	2	0.37	A2G2	A2G2	A2G2F	A2G0F	A2G2F	A2G0F
23-4-0-3	111838.9297	3.2	NA	NA	NA	NA	NA	NA	NA	NA	NA	NA	NA	3	0.37	A2G2	A2G2	A2G0F	A2G2F	A2G0F	A2G2F
23-4-0-4	111838.9297	3.2	NA	NA	NA	NA	NA	NA	NA	NA	NA	NA	NA	4	0.37	A2G2	A2G2	A2G0F	A2G2F	A2G2F	A2G0F
23-4-0-5	111838.9297	3.2	NA	NA	NA	NA	NA	NA	NA	NA	NA	NA	NA	5	0.00	A2G2	A2G2	A2G0F	A2G0F	A2G2F	A2G2F
23-4-1	111838.9297	3.2	1	31.48	12	111837.3850	1.5447	14	26	24	4	0	0	0	6.89	A2G2	A2G2	A2G1F	A2G2F	A2G0F	A2G1F
23-4-1-0	111838.9297	3.2	NA	NA	NA	NA	NA	NA	NA	NA	NA	NA	NA	0	6.89	A2G2	A2G2	A2G1F	A2G2F	A2G0F	A2G1F
23-4-1-1	111838.9297	3.2	NA	NA	NA	NA	NA	NA	NA	NA	NA	NA	NA	1	6.89	A2G2	A2G2	A2G2F	A2G1F	A2G1F	A2G0F
23-4-1-2	111838.9297	3.2	NA	NA	NA	NA	NA	NA	NA	NA	NA	NA	NA	2	6.89	A2G2	A2G2	A2G1F	A2G2F	A2G1F	A2G0F
23-4-1-3	111838.9297	3.2	NA	NA	NA	NA	NA	NA	NA	NA	NA	NA	NA	3	6.89	A2G2	A2G2	A2G2F	A2G1F	A2G0F	A2G1F
23-4-1-4	111838.9297	3.2	NA	NA	NA	NA	NA	NA	NA	NA	NA	NA	NA	4	1.68	A2G2	A2G2	A2G2F	A2G0F	A2G1F	A2G1F
23-4-1-5	111838.9297	3.2	NA	NA	NA	NA	NA	NA	NA	NA	NA	NA	NA	5	1.68	A2G2	A2G2	A2G0F	A2G2F	A2G1F	A2G1F
23-4-1-6	111838.9297	3.2	NA	NA	NA	NA	NA	NA	NA	NA	NA	NA	NA	6	0.19	A2G2	A2G2	A2G1F	A2G1F	A2G0F	A2G2F
23-4-1-7	111838.9297	3.2	NA	NA	NA	NA	NA	NA	NA	NA	NA	NA	NA	7	0.19	A2G2	A2G2	A2G1F	A2G1F	A2G2F	A2G0F
23-4-1-8	111838.9297	3.2	NA	NA	NA	NA	NA	NA	NA	NA	NA	NA	NA	8	0.05	A2G2	A2G2	A2G1F	A2G0F	A2G1F	A2G2F
23-4-1-9	111838.9297	3.2	NA	NA	NA	NA	NA	NA	NA	NA	NA	NA	NA	9	0.05	A2G2	A2G2	A2G1F	A2G0F	A2G2F	A2G1F
23-4-1-10	111838.9297	3.2	NA	NA	NA	NA	NA	NA	NA	NA	NA	NA	NA	10	0.05	A2G2	A2G2	A2G0F	A2G1F	A2G1F	A2G2F
23-4-1-11	111838.9297	3.2	NA	NA	NA	NA	NA	NA	NA	NA	NA	NA	NA	11	0.05	A2G2	A2G2	A2G0F	A2G1F	A2G2F	A2G1F
23-4-2	111838.9297	3.2	2	4.75	12	111837.3850	1.5447	14	26	24	4	0	0	0	1.17	A2G2	A2G2F	A2G2F	A2G2F	A2G0	A2G0F
23-4-2-0	111838.9297	3.2	NA	NA	NA	NA	NA	NA	NA	NA	NA	NA	NA	0	1.17	A2G2	A2G2F	A2G2F	A2G2F	A2G0	A2G0F
23-4-2-1	111838.9297	3.2	NA	NA	NA	NA	NA	NA	NA	NA	NA	NA	NA	1	1.17	A2G2	A2G2F	A2G2F	A2G2F	A2G0F	A2G0
23-4-2-2	111838.9297	3.2	NA	NA	NA	NA	NA	NA	NA	NA	NA	NA	NA	2	1.17	A2G2F	A2G2	A2G2F	A2G2F	A2G0	A2G0F
23-4-2-3	111838.9297	3.2	NA	NA	NA	NA	NA	NA	NA	NA	NA	NA	NA	3	1.17	A2G2F	A2G2	A2G2F	A2G2F	A2G0F	A2G0
23-4-2-4	111838.9297	3.2	NA	NA	NA	NA	NA	NA	NA	NA	NA	NA	NA	4	0.01	A2G2	A2G2F	A2G2F	A2G0F	A2G0	A2G2F
23-4-2-5	111838.9297	3.2	NA	NA	NA	NA	NA	NA	NA	NA	NA	NA	NA	5	0.01	A2G2	A2G2F	A2G2F	A2G0F	A2G2F	A2G0
23-4-2-6	111838.9297	3.2	NA	NA	NA	NA	NA	NA	NA	NA	NA	NA	NA	6	0.01	A2G2	A2G2F	A2G0F	A2G2F	A2G0	A2G2F
23-4-2-7	111838.9297	3.2	NA	NA	NA	NA	NA	NA	NA	NA	NA	NA	NA	7	0.01	A2G2	A2G2F	A2G0F	A2G2F	A2G2F	A2G0
23-4-2-8	111838.9297	3.2	NA	NA	NA	NA	NA	NA	NA	NA	NA	NA	NA	8	0.01	A2G2F	A2G2	A2G2F	A2G0F	A2G0	A2G2F
23-4-2-9	111838.9297	3.2	NA	NA	NA	NA	NA	NA	NA	NA	NA	NA	NA	9	0.01	A2G2F	A2G2	A2G2F	A2G0F	A2G2F	A2G0
23-4-2-10	111838.9297	3.2	NA	NA	NA	NA	NA	NA	NA	NA	NA	NA	NA	10	0.01	A2G2F	A2G2	A2G0F	A2G2F	A2G0	A2G2F
23-4-2-11	111838.9297	3.2	NA	NA	NA	NA	NA	NA	NA	NA	NA	NA	NA	11	0.01	A2G2F	A2G2	A2G0F	A2G2F	A2G2F	A2G0
23-20-0	111838.9297	3.2	3	3.72	12	111835.3222	3.6075	32	27	22	3	1	1	0	0.74	A2G2	A2G2	A2G1F	A2G2F	M5	A2G0F
23-20-0-0	111838.9297	3.2	NA	NA	NA	NA	NA	NA	NA	NA	NA	NA	NA	0	0.74	A2G2	A2G2	A2G1F	A2G2F	M5	A2G0F
23-20-0-1	111838.9297	3.2	NA	NA	NA	NA	NA	NA	NA	NA	NA	NA	NA	1	0.74	A2G2	A2G2	A2G1F	A2G2F	A2G0F	M5
23-20-0-2	111838.9297	3.2	NA	NA	NA	NA	NA	NA	NA	NA	NA	NA	NA	2	0.74	A2G2	A2G2	A2G2F	A2G1F	M5	A2G0F
23-20-0-3	111838.9297	3.2	NA	NA	NA	NA	NA	NA	NA	NA	NA	NA	NA	3	0.74	A2G2	A2G2	A2G2F	A2G1F	A2G0F	M5
23-20-0-4	111838.9297	3.2	NA	NA	NA	NA	NA	NA	NA	NA	NA	NA	NA	4	0.18	A2G2	A2G2	A2G2F	A2G0F	M5	A2G1F
23-20-0-5	111838.9297	3.2	NA	NA	NA	NA	NA	NA	NA	NA	NA	NA	NA	5	0.18	A2G2	A2G2	A2G2F	A2G0F	A2G1F	M5
23-20-0-6	111838.9297	3.2	NA	NA	NA	NA	NA	NA	NA	NA	NA	NA	NA	6	0.18	A2G2	A2G2	A2G0F	A2G2F	M5	A2G1F
23-20-0-7	111838.9297	3.2	NA	NA	NA	NA	NA	NA	NA	NA	NA	NA	NA	7	0.18	A2G2	A2G2	A2G0F	A2G2F	A2G1F	M5
23-20-0-8	111838.9297	3.2	NA	NA	NA	NA	NA	NA	NA	NA	NA	NA	NA	8	0.00	A2G2	A2G2	A2G1F	A2G0F	M5	A2G2F
23-20-0-9	111838.9297	3.2	NA	NA	NA	NA	NA	NA	NA	NA	NA	NA	NA	9	0.00	A2G2	A2G2	A2G1F	A2G0F	A2G2F	M5
23-20-0-10	111838.9297	3.2	NA	NA	NA	NA	NA	NA	NA	NA	NA	NA	NA	10	0.00	A2G2	A2G2	A2G0F	A2G1F	M5	A2G2F
23-20-0-11	111838.9297	3.2	NA	NA	NA	NA	NA	NA	NA	NA	NA	NA	NA	11	0.00	A2G2	A2G2	A2G0F	A2G1F	A2G2F	M5
23-4-3	111838.9297	3.2	4	1.20	12	111837.3850	1.5447	14	26	24	4	0	0	0	0.15	A2G2	A2G2F	A2G2F	A2G1F	A2G0	A2G1F
23-4-3-0	111838.9297	3.2	NA	NA	NA	NA	NA	NA	NA	NA	NA	NA	NA	0	0.15	A2G2	A2G2F	A2G2F	A2G1F	A2G0	A2G1F
23-4-3-1	111838.9297	3.2	NA	NA	NA	NA	NA	NA	NA	NA	NA	NA	NA	1	0.15	A2G2	A2G2F	A2G2F	A2G1F	A2G1F	A2G0
23-4-3-2	111838.9297	3.2	NA	NA	NA	NA	NA	NA	NA	NA	NA	NA	NA	2	0.15	A2G2	A2G2F	A2G1F	A2G2F	A2G0	A2G1F
23-4-3-3	111838.9297	3.2	NA	NA	NA	NA	NA	NA	NA	NA	NA	NA	NA	3	0.15	A2G2	A2G2F	A2G1F	A2G2F	A2G1F	A2G0
23-4-3-4	111838.9297	3.2	NA	NA	NA	NA	NA	NA	NA	NA	NA	NA	NA	4	0.15	A2G2F	A2G2	A2G2F	A2G1F	A2G0	A2G1F
23-4-3-5	111838.9297	3.2	NA	NA	NA	NA	NA	NA	NA	NA	NA	NA	NA	5	0.15	A2G2F	A2G2	A2G2F	A2G1F	A2G1F	A2G0
23-4-3-6	111838.9297	3.2	NA	NA	NA	NA	NA	NA	NA	NA	NA	NA	NA	6	0.15	A2G2F	A2G2	A2G1F	A2G2F	A2G0	A2G1F
23-4-3-7	111838.9297	3.2	NA	NA	NA	NA	NA	NA	NA	NA	NA	NA	NA	7	0.15	A2G2F	A2G2	A2G1F	A2G2F	A2G1F	A2G0
23-4-3-8	111838.9297	3.2	NA	NA	NA	NA	NA	NA	NA	NA	NA	NA	NA	8	0.00	A2G2	A2G2F	A2G1F	A2G1F	A2G0	A2G2F
23-4-3-9	111838.9297	3.2	NA	NA	NA	NA	NA	NA	NA	NA	NA	NA	NA	9	0.00	A2G2	A2G2F	A2G1F	A2G1F	A2G2F	A2G0
23-4-3-10	111838.9297	3.2	NA	NA	NA	NA	NA	NA	NA	NA	NA	NA	NA	10	0.00	A2G2F	A2G2	A2G1F	A2G1F	A2G0	A2G2F
23-4-3-11	111838.9297	3.2	NA	NA	NA	NA	NA	NA	NA	NA	NA	NA	NA	11	0.00	A2G2F	A2G2	A2G1F	A2G1F	A2G2F	A2G0
23-4-4	111838.9297	3.2	5	0.87	1	111837.3850	1.5447	14	26	24	4	0	0	0	0.87	A2G2	A2G2	A2G1F	A2G1F	A2G1F	A2G1F
23-20-1	111838.9297	3.2	6	0.62	20	111835.3222	3.6075	32	27	22	3	1	1	0	0.12	A2G2	M5	A2G2F	A2G2F	A2G0	A2G1F
23-20-1-0	111838.9297	3.2	NA	NA	NA	NA	NA	NA	NA	NA	NA	NA	NA	0	0.12	A2G2	M5	A2G2F	A2G2F	A2G0	A2G1F
23-20-1-1	111838.9297	3.2	NA	NA	NA	NA	NA	NA	NA	NA	NA	NA	NA	1	0.12	A2G2	M5	A2G2F	A2G2F	A2G1F	A2G0
23-20-1-2	111838.9297	3.2	NA	NA	NA	NA	NA	NA	NA	NA	NA	NA	NA	2	0.12	M5	A2G2	A2G2F	A2G2F	A2G0	A2G1F
23-20-1-3	111838.9297	3.2	NA	NA	NA	NA	NA	NA	NA	NA	NA	NA	NA	3	0.12	M5	A2G2	A2G2F	A2G2F	A2G1F	A2G0
23-20-1-4	111838.9297	3.2	NA	NA	NA	NA	NA	NA	NA	NA	NA	NA	NA	4	0.02	A2G2	A2G2F	A2G2F	A2G1F	M5	A2G0
23-20-1-5	111838.9297	3.2	NA	NA	NA	NA	NA	NA	NA	NA	NA	NA	NA	5	0.02	A2G2	A2G2F	A2G2F	A2G1F	A2G0	M5
23-20-1-6	111838.9297	3.2	NA	NA	NA	NA	NA	NA	NA	NA	NA	NA	NA	6	0.02	A2G2	A2G2F	A2G1F	A2G2F	M5	A2G0
23-20-1-7	111838.9297	3.2	NA	NA	NA	NA	NA	NA	NA	NA	NA	NA	NA	7	0.02	A2G2	A2G2F	A2G1F	A2G2F	A2G0	M5
23-20-1-8	111838.9297	3.2	NA	NA	NA	NA	NA	NA	NA	NA	NA	NA	NA	8	0.02	A2G2F	A2G2	A2G2F	A2G1F	M5	A2G0
23-20-1-9	111838.9297	3.2	NA	NA	NA	NA	NA	NA	NA	NA	NA	NA	NA	9	0.02	A2G2F	A2G2	A2G2F	A2G1F	A2G0	M5
23-20-1-10	111838.9297	3.2	NA	NA	NA	NA	NA	NA	NA	NA	NA	NA	NA	10	0.02	A2G2F	A2G2	A2G1F	A2G2F	M5	A2G0
23-20-1-11	111838.9297	3.2	NA	NA	NA	NA	NA	NA	NA	NA	NA	NA	NA	11	0.02	A2G2F	A2G2	A2G1F	A2G2F	A2G0	M5
23-20-1-12	111838.9297	3.2	NA	NA	NA	NA	NA	NA	NA	NA	NA	NA	NA	12	0.00	A2G2	M5	A2G2F	A2G1F	A2G0	A2G2F
23-20-1-13	111838.9297	3.2	NA	NA	NA	NA	NA	NA	NA	NA	NA	NA	NA	13	0.00	A2G2	M5	A2G1F	A2G2F	A2G0	A2G2F
23-20-1-14	111838.9297	3.2	NA	NA	NA	NA	NA	NA	NA	NA	NA	NA	NA	14	0.00	M5	A2G2	A2G2F	A2G1F	A2G0	A2G2F
23-20-1-15	111838.9297	3.2	NA	NA	NA	NA	NA	NA	NA	NA	NA	NA	NA	15	0.00	M5	A2G2	A2G1F	A2G2F	A2G0	A2G2F
23-20-1-16	111838.9297	3.2	NA	NA	NA	NA	NA	NA	NA	NA	NA	NA	NA	16	0.00	A2G2	M5	A2G2F	A2G1F	A2G2F	A2G0
23-20-1-17	111838.9297	3.2	NA	NA	NA	NA	NA	NA	NA	NA	NA	NA	NA	17	0.00	A2G2	M5	A2G1F	A2G2F	A2G2F	A2G0
23-20-1-18	111838.9297	3.2	NA	NA	NA	NA	NA	NA	NA	NA	NA	NA	NA	18	0.00	M5	A2G2	A2G2F	A2G1F	A2G2F	A2G0
23-20-1-19	111838.9297	3.2	NA	NA	NA	NA	NA	NA	NA	NA	NA	NA	NA	19	0.00	M5	A2G2	A2G1F	A2G2F	A2G2F	A2G0
23-7-0	111838.9297	3.2	7	0.54	12	111837.3850	1.5447	14	24	22	4	2	0	0	0.13	A2G2	M5	A2G2F	A2G0F	A2G0F	A2G0F
23-7-0-0	111838.9297	3.2	NA	NA	NA	NA	NA	NA	NA	NA	NA	NA	NA	0	0.13	A2G2	M5	A2G2F	A2G0F	A2G0F	A2G0F
23-7-0-1	111838.9297	3.2	NA	NA	NA	NA	NA	NA	NA	NA	NA	NA	NA	1	0.13	A2G2	M5	A2G0F	A2G2F	A2G0F	A2G0F
23-7-0-2	111838.9297	3.2	NA	NA	NA	NA	NA	NA	NA	NA	NA	NA	NA	2	0.13	M5	A2G2	A2G2F	A2G0F	A2G0F	A2G0F
23-7-0-3	111838.9297	3.2	NA	NA	NA	NA	NA	NA	NA	NA	NA	NA	NA	3	0.13	M5	A2G2	A2G0F	A2G2F	A2G0F	A2G0F
23-7-0-4	111838.9297	3.2	NA	NA	NA	NA	NA	NA	NA	NA	NA	NA	NA	4	0.00	A2G2	A2G2F	A2G0F	A2G0F	A2G0F	M5
23-7-0-5	111838.9297	3.2	NA	NA	NA	NA	NA	NA	NA	NA	NA	NA	NA	5	0.00	A2G2F	A2G2	A2G0F	A2G0F	A2G0F	M5
23-7-0-6	111838.9297	3.2	NA	NA	NA	NA	NA	NA	NA	NA	NA	NA	NA	6	0.00	A2G2	A2G2F	A2G0F	A2G0F	M5	A2G0F
23-7-0-7	111838.9297	3.2	NA	NA	NA	NA	NA	NA	NA	NA	NA	NA	NA	7	0.00	A2G2F	A2G2	A2G0F	A2G0F	M5	A2G0F
23-7-0-8	111838.9297	3.2	NA	NA	NA	NA	NA	NA	NA	NA	NA	NA	NA	8	0.00	A2G2	M5	A2G0F	A2G0F	A2G0F	A2G2F
23-7-0-9	111838.9297	3.2	NA	NA	NA	NA	NA	NA	NA	NA	NA	NA	NA	9	0.00	A2G2	M5	A2G0F	A2G0F	A2G2F	A2G0F
23-7-0-10	111838.9297	3.2	NA	NA	NA	NA	NA	NA	NA	NA	NA	NA	NA	10	0.00	M5	A2G2	A2G0F	A2G0F	A2G0F	A2G2F
23-7-0-11	111838.9297	3.2	NA	NA	NA	NA	NA	NA	NA	NA	NA	NA	NA	11	0.00	M5	A2G2	A2G0F	A2G0F	A2G2F	A2G0F
23-7-1	111838.9297	3.2	8	0.29	24	111837.3850	1.5447	14	24	22	4	2	0	0	0.07	A2G2	M5	A2G1F	A2G1F	A2G0F	A2G0F
23-7-1-0	111838.9297	3.2	NA	NA	NA	NA	NA	NA	NA	NA	NA	NA	NA	0	0.07	A2G2	M5	A2G1F	A2G1F	A2G0F	A2G0F
23-7-1-1	111838.9297	3.2	NA	NA	NA	NA	NA	NA	NA	NA	NA	NA	NA	1	0.07	M5	A2G2	A2G1F	A2G1F	A2G0F	A2G0F
23-7-1-2	111838.9297	3.2	NA	NA	NA	NA	NA	NA	NA	NA	NA	NA	NA	2	0.02	A2G2	M5	A2G1F	A2G0F	A2G0F	A2G1F
23-7-1-3	111838.9297	3.2	NA	NA	NA	NA	NA	NA	NA	NA	NA	NA	NA	3	0.02	A2G2	M5	A2G1F	A2G0F	A2G1F	A2G0F
23-7-1-4	111838.9297	3.2	NA	NA	NA	NA	NA	NA	NA	NA	NA	NA	NA	4	0.02	A2G2	M5	A2G0F	A2G1F	A2G0F	A2G1F
23-7-1-5	111838.9297	3.2	NA	NA	NA	NA	NA	NA	NA	NA	NA	NA	NA	5	0.02	A2G2	M5	A2G0F	A2G1F	A2G1F	A2G0F
23-7-1-6	111838.9297	3.2	NA	NA	NA	NA	NA	NA	NA	NA	NA	NA	NA	6	0.02	M5	A2G2	A2G1F	A2G0F	A2G0F	A2G1F
23-7-1-7	111838.9297	3.2	NA	NA	NA	NA	NA	NA	NA	NA	NA	NA	NA	7	0.02	M5	A2G2	A2G1F	A2G0F	A2G1F	A2G0F
23-7-1-8	111838.9297	3.2	NA	NA	NA	NA	NA	NA	NA	NA	NA	NA	NA	8	0.02	M5	A2G2	A2G0F	A2G1F	A2G0F	A2G1F
23-7-1-9	111838.9297	3.2	NA	NA	NA	NA	NA	NA	NA	NA	NA	NA	NA	9	0.02	M5	A2G2	A2G0F	A2G1F	A2G1F	A2G0F
23-7-1-10	111838.9297	3.2	NA	NA	NA	NA	NA	NA	NA	NA	NA	NA	NA	10	0.00	A2G2	M5	A2G0F	A2G0F	A2G1F	A2G1F
23-7-1-11	111838.9297	3.2	NA	NA	NA	NA	NA	NA	NA	NA	NA	NA	NA	11	0.00	M5	A2G2	A2G0F	A2G0F	A2G1F	A2G1F
23-7-1-12	111838.9297	3.2	NA	NA	NA	NA	NA	NA	NA	NA	NA	NA	NA	12	0.00	A2G2	M5	A2G1F	A2G0F	M5	A2G0F
23-7-1-13	111838.9297	3.2	NA	NA	NA	NA	NA	NA	NA	NA	NA	NA	NA	13	0.00	A2G2	M5	A2G1F	A2G0F	A2G0F	M5
23-7-1-14	111838.9297	3.2	NA	NA	NA	NA	NA	NA	NA	NA	NA	NA	NA	14	0.00	A2G2	M5	A2G0F	A2G1F	M5	A2G0F
23-7-1-15	111838.9297	3.2	NA	NA	NA	NA	NA	NA	NA	NA	NA	NA	NA	15	0.00	A2G2	M5	A2G0F	A2G1F	A2G0F	M5
23-7-1-16	111838.9297	3.2	NA	NA	NA	NA	NA	NA	NA	NA	NA	NA	NA	16	0.00	M5	A2G2	A2G1F	A2G0F	M5	A2G0F
23-7-1-17	111838.9297	3.2	NA	NA	NA	NA	NA	NA	NA	NA	NA	NA	NA	17	0.00	M5	A2G2	A2G1F	A2G0F	A2G0F	M5
23-7-1-18	111838.9297	3.2	NA	NA	NA	NA	NA	NA	NA	NA	NA	NA	NA	18	0.00	M5	A2G2	A2G0F	A2G1F	M5	A2G0F
23-7-1-19	111838.9297	3.2	NA	NA	NA	NA	NA	NA	NA	NA	NA	NA	NA	19	0.00	M5	A2G2	A2G0F	A2G1F	A2G0F	M5
23-7-1-20	111838.9297	3.2	NA	NA	NA	NA	NA	NA	NA	NA	NA	NA	NA	20	0.00	A2G2	M5	A2G0F	A2G0F	M5	A2G1F
23-7-1-21	111838.9297	3.2	NA	NA	NA	NA	NA	NA	NA	NA	NA	NA	NA	21	0.00	A2G2	M5	A2G0F	A2G0F	A2G1F	M5
23-7-1-22	111838.9297	3.2	NA	NA	NA	NA	NA	NA	NA	NA	NA	NA	NA	22	0.00	M5	A2G2	A2G0F	A2G0F	M5	A2G1F
23-7-1-23	111838.9297	3.2	NA	NA	NA	NA	NA	NA	NA	NA	NA	NA	NA	23	0.00	M5	A2G2	A2G0F	A2G0F	A2G1F	M5
23-20-2	111838.9297	3.2	9	0.19	2	111835.3222	3.6075	32	27	22	3	1	1	0	0.09	A2G2	A2G2	A2G1F	A2G1F	M5	A2G1F
23-20-2-0	111838.9297	3.2	NA	NA	NA	NA	NA	NA	NA	NA	NA	NA	NA	0	0.09	A2G2	A2G2	A2G1F	A2G1F	M5	A2G1F
23-20-2-1	111838.9297	3.2	NA	NA	NA	NA	NA	NA	NA	NA	NA	NA	NA	1	0.09	A2G2	A2G2	A2G1F	A2G1F	A2G1F	M5
23-4-5	111838.9297	3.2	10	0.03	1	111837.3850	1.5447	14	26	24	4	0	0	0	0.03	A2G2F	A2G2F	A2G2F	A2G2F	A2G0	A2G0
23-7-2	111838.9297	3.2	11	0.02	14	111837.3850	1.5447	14	24	22	4	2	0	0	0.00	A2G2F	M5	A2G2F	A2G0F	A2G0	A2G0F
23-7-2-0	111838.9297	3.2	NA	NA	NA	NA	NA	NA	NA	NA	NA	NA	NA	0	0.00	A2G2F	M5	A2G2F	A2G0F	A2G0	A2G0F
23-7-2-1	111838.9297	3.2	NA	NA	NA	NA	NA	NA	NA	NA	NA	NA	NA	1	0.00	A2G2F	M5	A2G0F	A2G2F	A2G0	A2G0F
23-7-2-2	111838.9297	3.2	NA	NA	NA	NA	NA	NA	NA	NA	NA	NA	NA	2	0.00	M5	A2G2F	A2G2F	A2G0F	A2G0	A2G0F
23-7-2-3	111838.9297	3.2	NA	NA	NA	NA	NA	NA	NA	NA	NA	NA	NA	3	0.00	M5	A2G2F	A2G0F	A2G2F	A2G0	A2G0F
23-7-2-4	111838.9297	3.2	NA	NA	NA	NA	NA	NA	NA	NA	NA	NA	NA	4	0.00	A2G2F	M5	A2G2F	A2G0F	A2G0F	A2G0
23-7-2-5	111838.9297	3.2	NA	NA	NA	NA	NA	NA	NA	NA	NA	NA	NA	5	0.00	A2G2F	M5	A2G0F	A2G2F	A2G0F	A2G0
23-7-2-6	111838.9297	3.2	NA	NA	NA	NA	NA	NA	NA	NA	NA	NA	NA	6	0.00	M5	A2G2F	A2G2F	A2G0F	A2G0F	A2G0
23-7-2-7	111838.9297	3.2	NA	NA	NA	NA	NA	NA	NA	NA	NA	NA	NA	7	0.00	M5	A2G2F	A2G0F	A2G2F	A2G0F	A2G0
23-7-2-8	111838.9297	3.2	NA	NA	NA	NA	NA	NA	NA	NA	NA	NA	NA	8	0.00	A2G2F	A2G2F	A2G0F	A2G0F	M5	A2G0
23-7-2-9	111838.9297	3.2	NA	NA	NA	NA	NA	NA	NA	NA	NA	NA	NA	9	0.00	A2G2F	A2G2F	A2G0F	A2G0F	A2G0	M5
23-7-2-10	111838.9297	3.2	NA	NA	NA	NA	NA	NA	NA	NA	NA	NA	NA	10	0.00	A2G2F	M5	A2G0F	A2G0F	A2G0	A2G2F
23-7-2-11	111838.9297	3.2	NA	NA	NA	NA	NA	NA	NA	NA	NA	NA	NA	11	0.00	M5	A2G2F	A2G0F	A2G0F	A2G0	A2G2F
23-7-2-12	111838.9297	3.2	NA	NA	NA	NA	NA	NA	NA	NA	NA	NA	NA	12	0.00	A2G2F	M5	A2G0F	A2G0F	A2G2F	A2G0
23-7-2-13	111838.9297	3.2	NA	NA	NA	NA	NA	NA	NA	NA	NA	NA	NA	13	0.00	M5	A2G2F	A2G0F	A2G0F	A2G2F	A2G0
23-7-3	111838.9297	3.2	12	0.01	32	111837.3850	1.5447	14	24	22	4	2	0	0	0.00	A2G2F	M5	A2G1F	A2G1F	A2G0	A2G0F
23-7-3-0	111838.9297	3.2	NA	NA	NA	NA	NA	NA	NA	NA	NA	NA	NA	0	0.00	A2G2F	M5	A2G1F	A2G1F	A2G0	A2G0F
23-7-3-1	111838.9297	3.2	NA	NA	NA	NA	NA	NA	NA	NA	NA	NA	NA	1	0.00	M5	A2G2F	A2G1F	A2G1F	A2G0	A2G0F
23-7-3-2	111838.9297	3.2	NA	NA	NA	NA	NA	NA	NA	NA	NA	NA	NA	2	0.00	A2G2F	M5	A2G1F	A2G1F	A2G0F	A2G0
23-7-3-3	111838.9297	3.2	NA	NA	NA	NA	NA	NA	NA	NA	NA	NA	NA	3	0.00	M5	A2G2F	A2G1F	A2G1F	A2G0F	A2G0
23-7-3-4	111838.9297	3.2	NA	NA	NA	NA	NA	NA	NA	NA	NA	NA	NA	4	0.00	M5	M5	A2G2F	A2G1F	A2G0	A2G0F
23-7-3-5	111838.9297	3.2	NA	NA	NA	NA	NA	NA	NA	NA	NA	NA	NA	5	0.00	M5	M5	A2G2F	A2G1F	A2G0F	A2G0
23-7-3-6	111838.9297	3.2	NA	NA	NA	NA	NA	NA	NA	NA	NA	NA	NA	6	0.00	M5	M5	A2G1F	A2G2F	A2G0	A2G0F
23-7-3-7	111838.9297	3.2	NA	NA	NA	NA	NA	NA	NA	NA	NA	NA	NA	7	0.00	M5	M5	A2G1F	A2G2F	A2G0F	A2G0
23-7-3-8	111838.9297	3.2	NA	NA	NA	NA	NA	NA	NA	NA	NA	NA	NA	8	0.00	A2G2F	M5	A2G1F	A2G0F	A2G0	A2G1F
23-7-3-9	111838.9297	3.2	NA	NA	NA	NA	NA	NA	NA	NA	NA	NA	NA	9	0.00	A2G2F	M5	A2G1F	A2G0F	A2G1F	A2G0
23-7-3-10	111838.9297	3.2	NA	NA	NA	NA	NA	NA	NA	NA	NA	NA	NA	10	0.00	M5	A2G2F	A2G1F	A2G0F	A2G0	A2G1F
23-7-3-11	111838.9297	3.2	NA	NA	NA	NA	NA	NA	NA	NA	NA	NA	NA	11	0.00	M5	A2G2F	A2G1F	A2G0F	A2G1F	A2G0
23-7-3-12	111838.9297	3.2	NA	NA	NA	NA	NA	NA	NA	NA	NA	NA	NA	12	0.00	A2G2F	M5	A2G0F	A2G1F	A2G0	A2G1F
23-7-3-13	111838.9297	3.2	NA	NA	NA	NA	NA	NA	NA	NA	NA	NA	NA	13	0.00	A2G2F	M5	A2G0F	A2G1F	A2G1F	A2G0
23-7-3-14	111838.9297	3.2	NA	NA	NA	NA	NA	NA	NA	NA	NA	NA	NA	14	0.00	M5	A2G2F	A2G0F	A2G1F	A2G0	A2G1F
23-7-3-15	111838.9297	3.2	NA	NA	NA	NA	NA	NA	NA	NA	NA	NA	NA	15	0.00	M5	A2G2F	A2G0F	A2G1F	A2G1F	A2G0
23-7-3-16	111838.9297	3.2	NA	NA	NA	NA	NA	NA	NA	NA	NA	NA	NA	16	0.00	M5	M5	A2G2F	A2G0F	A2G0	A2G1F
23-7-3-17	111838.9297	3.2	NA	NA	NA	NA	NA	NA	NA	NA	NA	NA	NA	17	0.00	M5	M5	A2G0F	A2G2F	A2G0	A2G1F
23-7-3-18	111838.9297	3.2	NA	NA	NA	NA	NA	NA	NA	NA	NA	NA	NA	18	0.00	M5	M5	A2G2F	A2G0F	A2G1F	A2G0
23-7-3-19	111838.9297	3.2	NA	NA	NA	NA	NA	NA	NA	NA	NA	NA	NA	19	0.00	M5	M5	A2G0F	A2G2F	A2G1F	A2G0
23-7-3-20	111838.9297	3.2	NA	NA	NA	NA	NA	NA	NA	NA	NA	NA	NA	20	0.00	A2G2F	M5	A2G1F	A2G0F	M5	A2G0
23-7-3-21	111838.9297	3.2	NA	NA	NA	NA	NA	NA	NA	NA	NA	NA	NA	21	0.00	A2G2F	M5	A2G1F	A2G0F	A2G0	M5
23-7-3-22	111838.9297	3.2	NA	NA	NA	NA	NA	NA	NA	NA	NA	NA	NA	22	0.00	A2G2F	M5	A2G0F	A2G1F	A2G0	M5
23-7-3-23	111838.9297	3.2	NA	NA	NA	NA	NA	NA	NA	NA	NA	NA	NA	23	0.00	M5	A2G2F	A2G1F	A2G0F	M5	A2G0
23-7-3-24	111838.9297	3.2	NA	NA	NA	NA	NA	NA	NA	NA	NA	NA	NA	24	0.00	M5	A2G2F	A2G1F	A2G0F	A2G0	M5
23-7-3-25	111838.9297	3.2	NA	NA	NA	NA	NA	NA	NA	NA	NA	NA	NA	25	0.00	M5	A2G2F	A2G0F	A2G1F	A2G0	M5
23-7-3-26	111838.9297	3.2	NA	NA	NA	NA	NA	NA	NA	NA	NA	NA	NA	26	0.00	A2G2F	M5	A2G0F	A2G1F	M5	A2G0
23-7-3-27	111838.9297	3.2	NA	NA	NA	NA	NA	NA	NA	NA	NA	NA	NA	27	0.00	M5	A2G2F	A2G0F	A2G1F	M5	A2G0
23-7-3-28	111838.9297	3.2	NA	NA	NA	NA	NA	NA	NA	NA	NA	NA	NA	28	0.00	M5	M5	A2G1F	A2G0F	A2G0	A2G2F
23-7-3-29	111838.9297	3.2	NA	NA	NA	NA	NA	NA	NA	NA	NA	NA	NA	29	0.00	M5	M5	A2G1F	A2G0F	A2G2F	A2G0
23-7-3-30	111838.9297	3.2	NA	NA	NA	NA	NA	NA	NA	NA	NA	NA	NA	30	0.00	M5	M5	A2G0F	A2G1F	A2G0	A2G2F
23-7-3-31	111838.9297	3.2	NA	NA	NA	NA	NA	NA	NA	NA	NA	NA	NA	31	0.00	M5	M5	A2G0F	A2G1F	A2G2F	A2G0
23-3-0	111838.9297	3.2	13	0.00	1	111837.3850	1.5447	14	22	20	4	4	0	0	0.00	M5	M5	A2G0F	A2G0F	A2G0F	A2G0F
23-19-2	111838.9297	3.2	14	0.00	2	111835.3222	3.6075	32	25	20	3	3	1	0	0.00	M5	M5	A2G1F	A2G1F	A2G0	A2G1F
23-19-2-0	111838.9297	3.2	NA	NA	NA	NA	NA	NA	NA	NA	NA	NA	NA	0	0.00	M5	M5	A2G1F	A2G1F	A2G0	A2G1F
23-19-2-1	111838.9297	3.2	NA	NA	NA	NA	NA	NA	NA	NA	NA	NA	NA	1	0.00	M5	M5	A2G1F	A2G1F	A2G1F	A2G0
24	111879.7969	6.0	0	36.27	4	111878.4372	1.3597	12	24	24	4	1	0	0	18.02	A2G2	A2G2	A2G2F	A2G0F	A2G0F	A2G0F
24-4-0	111879.7969	6.0	0	36.27	4	111878.4372	1.3597	12	24	24	4	1	0	0	18.02	A2G2	A2G2	A2G2F	A2G0F	A2G0F	A2G0F
24-4-0-0	111879.7969	6.0	NA	NA	NA	NA	NA	NA	NA	NA	NA	NA	NA	0	18.02	A2G2	A2G2	A2G2F	A2G0F	A2G0F	A2G0F
24-4-0-1	111879.7969	6.0	NA	NA	NA	NA	NA	NA	NA	NA	NA	NA	NA	1	18.02	A2G2	A2G2	A2G0F	A2G2F	A2G0F	A2G0F
24-4-0-2	111879.7969	6.0	NA	NA	NA	NA	NA	NA	NA	NA	NA	NA	NA	2	0.12	A2G2	A2G2	A2G0F	A2G0F	A2G0F	A2G2F
24-4-0-3	111879.7969	6.0	NA	NA	NA	NA	NA	NA	NA	NA	NA	NA	NA	3	0.12	A2G2	A2G2	A2G0F	A2G0F	A2G2F	A2G0F
24-9-0	111879.7969	6.0	1	34.53	6	111876.3744	3.4225	31	27	24	3	0	1	0	16.36	A2G2	A2G2	A2G2F	A2G2F	A2G0	A2G1F
24-9-0-0	111879.7969	6.0	NA	NA	NA	NA	NA	NA	NA	NA	NA	NA	NA	0	16.36	A2G2	A2G2	A2G2F	A2G2F	A2G0	A2G1F
24-9-0-1	111879.7969	6.0	NA	NA	NA	NA	NA	NA	NA	NA	NA	NA	NA	1	16.36	A2G2	A2G2	A2G2F	A2G2F	A2G1F	A2G0
24-9-0-2	111879.7969	6.0	NA	NA	NA	NA	NA	NA	NA	NA	NA	NA	NA	2	0.45	A2G2	A2G2	A2G1F	A2G2F	A2G0	A2G2F
24-9-0-3	111879.7969	6.0	NA	NA	NA	NA	NA	NA	NA	NA	NA	NA	NA	3	0.45	A2G2	A2G2	A2G1F	A2G2F	A2G2F	A2G0
24-9-0-4	111879.7969	6.0	NA	NA	NA	NA	NA	NA	NA	NA	NA	NA	NA	4	0.45	A2G2	A2G2	A2G2F	A2G1F	A2G0	A2G2F
24-9-0-5	111879.7969	6.0	NA	NA	NA	NA	NA	NA	NA	NA	NA	NA	NA	5	0.45	A2G2	A2G2	A2G2F	A2G1F	A2G2F	A2G0
24-4-1	111879.7969	6.0	2	18.92	6	111878.4372	1.3597	12	24	24	4	1	0	0	9.31	A2G2	A2G2	A2G1F	A2G1F	A2G0F	A2G0F
24-4-1-0	111879.7969	6.0	NA	NA	NA	NA	NA	NA	NA	NA	NA	NA	NA	0	9.31	A2G2	A2G2	A2G1F	A2G1F	A2G0F	A2G0F
24-4-1-1	111879.7969	6.0	NA	NA	NA	NA	NA	NA	NA	NA	NA	NA	NA	1	2.26	A2G2	A2G2	A2G1F	A2G0F	A2G0F	A2G1F
24-4-1-2	111879.7969	6.0	NA	NA	NA	NA	NA	NA	NA	NA	NA	NA	NA	2	2.26	A2G2	A2G2	A2G1F	A2G0F	A2G1F	A2G0F
24-4-1-3	111879.7969	6.0	NA	NA	NA	NA	NA	NA	NA	NA	NA	NA	NA	3	2.26	A2G2	A2G2	A2G0F	A2G1F	A2G0F	A2G1F
24-4-1-4	111879.7969	6.0	NA	NA	NA	NA	NA	NA	NA	NA	NA	NA	NA	4	2.26	A2G2	A2G2	A2G0F	A2G1F	A2G1F	A2G0F
24-4-1-5	111879.7969	6.0	NA	NA	NA	NA	NA	NA	NA	NA	NA	NA	NA	5	0.55	A2G2	A2G2	A2G0F	A2G0F	A2G1F	A2G1F
24-4-2	111879.7969	6.0	3	3.09	12	111878.4372	1.3597	12	24	24	4	1	0	0	0.39	A2G2	A2G2F	A2G2F	A2G0F	A2G0	A2G0F
24-4-2-0	111879.7969	6.0	NA	NA	NA	NA	NA	NA	NA	NA	NA	NA	NA	0	0.39	A2G2	A2G2F	A2G2F	A2G0F	A2G0	A2G0F
24-4-2-1	111879.7969	6.0	NA	NA	NA	NA	NA	NA	NA	NA	NA	NA	NA	1	0.39	A2G2	A2G2F	A2G2F	A2G0F	A2G0F	A2G0
24-4-2-2	111879.7969	6.0	NA	NA	NA	NA	NA	NA	NA	NA	NA	NA	NA	2	0.39	A2G2	A2G2F	A2G0F	A2G2F	A2G0	A2G0F
24-4-2-3	111879.7969	6.0	NA	NA	NA	NA	NA	NA	NA	NA	NA	NA	NA	3	0.39	A2G2	A2G2F	A2G0F	A2G2F	A2G0F	A2G0
24-4-2-4	111879.7969	6.0	NA	NA	NA	NA	NA	NA	NA	NA	NA	NA	NA	4	0.39	A2G2F	A2G2	A2G2F	A2G0F	A2G0	A2G0F
24-4-2-5	111879.7969	6.0	NA	NA	NA	NA	NA	NA	NA	NA	NA	NA	NA	5	0.39	A2G2F	A2G2	A2G2F	A2G0F	A2G0F	A2G0
24-4-2-6	111879.7969	6.0	NA	NA	NA	NA	NA	NA	NA	NA	NA	NA	NA	6	0.39	A2G2F	A2G2	A2G0F	A2G2F	A2G0	A2G0F
24-4-2-7	111879.7969	6.0	NA	NA	NA	NA	NA	NA	NA	NA	NA	NA	NA	7	0.39	A2G2F	A2G2	A2G0F	A2G2F	A2G0F	A2G0
24-4-2-8	111879.7969	6.0	NA	NA	NA	NA	NA	NA	NA	NA	NA	NA	NA	8	0.00	A2G2	A2G2F	A2G0F	A2G0F	A2G0	A2G2F
24-4-2-9	111879.7969	6.0	NA	NA	NA	NA	NA	NA	NA	NA	NA	NA	NA	9	0.00	A2G2	A2G2F	A2G0F	A2G0F	A2G2F	A2G0
24-4-2-10	111879.7969	6.0	NA	NA	NA	NA	NA	NA	NA	NA	NA	NA	NA	10	0.00	A2G2F	A2G2	A2G0F	A2G0F	A2G0	A2G2F
24-4-2-11	111879.7969	6.0	NA	NA	NA	NA	NA	NA	NA	NA	NA	NA	NA	11	0.00	A2G2F	A2G2	A2G0F	A2G0F	A2G2F	A2G0
24-11-0	111879.7969	6.0	4	3.07	18	111876.3698	3.4271	31	29	20	4	1	0	0	0.63	A2G2F	M5	A2G2F	A2G2F	M5	A2G1F
24-11-0-0	111879.7969	6.0	NA	NA	NA	NA	NA	NA	NA	NA	NA	NA	NA	0	0.63	A2G2F	M5	A2G2F	A2G2F	M5	A2G1F
24-11-0-1	111879.7969	6.0	NA	NA	NA	NA	NA	NA	NA	NA	NA	NA	NA	1	0.63	A2G2F	M5	A2G2F	A2G2F	A2G1F	M5
24-11-0-2	111879.7969	6.0	NA	NA	NA	NA	NA	NA	NA	NA	NA	NA	NA	2	0.63	M5	A2G2F	A2G2F	A2G2F	M5	A2G1F
24-11-0-3	111879.7969	6.0	NA	NA	NA	NA	NA	NA	NA	NA	NA	NA	NA	3	0.63	M5	A2G2F	A2G2F	A2G2F	A2G1F	M5
24-11-0-4	111879.7969	6.0	NA	NA	NA	NA	NA	NA	NA	NA	NA	NA	NA	4	0.13	M5	M5	A2G2F	A2G2F	A2G1F	A2G2F
24-11-0-5	111879.7969	6.0	NA	NA	NA	NA	NA	NA	NA	NA	NA	NA	NA	5	0.13	M5	M5	A2G2F	A2G2F	A2G2F	A2G1F
24-11-0-6	111879.7969	6.0	NA	NA	NA	NA	NA	NA	NA	NA	NA	NA	NA	6	0.09	A2G2F	A2G2F	A2G1F	A2G2F	M5	M5
24-11-0-7	111879.7969	6.0	NA	NA	NA	NA	NA	NA	NA	NA	NA	NA	NA	7	0.09	A2G2F	A2G2F	A2G2F	A2G1F	M5	M5
24-11-0-8	111879.7969	6.0	NA	NA	NA	NA	NA	NA	NA	NA	NA	NA	NA	8	0.02	A2G2F	M5	A2G2F	A2G1F	M5	A2G2F
24-11-0-9	111879.7969	6.0	NA	NA	NA	NA	NA	NA	NA	NA	NA	NA	NA	9	0.02	A2G2F	M5	A2G2F	A2G1F	A2G2F	M5
24-11-0-10	111879.7969	6.0	NA	NA	NA	NA	NA	NA	NA	NA	NA	NA	NA	10	0.02	A2G2F	M5	A2G1F	A2G2F	M5	A2G2F
24-11-0-11	111879.7969	6.0	NA	NA	NA	NA	NA	NA	NA	NA	NA	NA	NA	11	0.02	A2G2F	M5	A2G1F	A2G2F	A2G2F	M5
24-11-0-12	111879.7969	6.0	NA	NA	NA	NA	NA	NA	NA	NA	NA	NA	NA	12	0.02	M5	A2G2F	A2G2F	A2G1F	M5	A2G2F
24-11-0-13	111879.7969	6.0	NA	NA	NA	NA	NA	NA	NA	NA	NA	NA	NA	13	0.02	M5	A2G2F	A2G2F	A2G1F	A2G2F	M5
24-11-0-14	111879.7969	6.0	NA	NA	NA	NA	NA	NA	NA	NA	NA	NA	NA	14	0.02	M5	A2G2F	A2G1F	A2G2F	M5	A2G2F
24-11-0-15	111879.7969	6.0	NA	NA	NA	NA	NA	NA	NA	NA	NA	NA	NA	15	0.02	M5	A2G2F	A2G1F	A2G2F	A2G2F	M5
24-11-0-16	111879.7969	6.0	NA	NA	NA	NA	NA	NA	NA	NA	NA	NA	NA	16	0.00	M5	M5	A2G2F	A2G1F	A2G2F	A2G2F
24-11-0-17	111879.7969	6.0	NA	NA	NA	NA	NA	NA	NA	NA	NA	NA	NA	17	0.00	M5	M5	A2G1F	A2G2F	A2G2F	A2G2F
24-8-0	111879.7969	6.0	5	1.62	32	111876.3744	3.4225	31	25	22	3	2	1	0	0.16	A2G2	M5	A2G2F	A2G1F	A2G0	A2G0F
24-8-0-0	111879.7969	6.0	NA	NA	NA	NA	NA	NA	NA	NA	NA	NA	NA	0	0.16	A2G2	M5	A2G2F	A2G1F	A2G0	A2G0F
24-8-0-1	111879.7969	6.0	NA	NA	NA	NA	NA	NA	NA	NA	NA	NA	NA	1	0.16	A2G2	M5	A2G2F	A2G1F	A2G0F	A2G0
24-8-0-2	111879.7969	6.0	NA	NA	NA	NA	NA	NA	NA	NA	NA	NA	NA	2	0.16	A2G2	M5	A2G1F	A2G2F	A2G0	A2G0F
24-8-0-3	111879.7969	6.0	NA	NA	NA	NA	NA	NA	NA	NA	NA	NA	NA	3	0.16	A2G2	M5	A2G1F	A2G2F	A2G0F	A2G0
24-8-0-4	111879.7969	6.0	NA	NA	NA	NA	NA	NA	NA	NA	NA	NA	NA	4	0.16	M5	A2G2	A2G2F	A2G1F	A2G0	A2G0F
24-8-0-5	111879.7969	6.0	NA	NA	NA	NA	NA	NA	NA	NA	NA	NA	NA	5	0.16	M5	A2G2	A2G2F	A2G1F	A2G0F	A2G0
24-8-0-6	111879.7969	6.0	NA	NA	NA	NA	NA	NA	NA	NA	NA	NA	NA	6	0.16	M5	A2G2	A2G1F	A2G2F	A2G0	A2G0F
24-8-0-7	111879.7969	6.0	NA	NA	NA	NA	NA	NA	NA	NA	NA	NA	NA	7	0.16	M5	A2G2	A2G1F	A2G2F	A2G0F	A2G0
24-8-0-8	111879.7969	6.0	NA	NA	NA	NA	NA	NA	NA	NA	NA	NA	NA	8	0.04	A2G2	M5	A2G2F	A2G0F	A2G0	A2G1F
24-8-0-9	111879.7969	6.0	NA	NA	NA	NA	NA	NA	NA	NA	NA	NA	NA	9	0.04	A2G2	M5	A2G2F	A2G0F	A2G1F	A2G0
24-8-0-10	111879.7969	6.0	NA	NA	NA	NA	NA	NA	NA	NA	NA	NA	NA	10	0.04	A2G2	M5	A2G0F	A2G2F	A2G0	A2G1F
24-8-0-11	111879.7969	6.0	NA	NA	NA	NA	NA	NA	NA	NA	NA	NA	NA	11	0.04	A2G2	M5	A2G0F	A2G2F	A2G1F	A2G0
24-8-0-12	111879.7969	6.0	NA	NA	NA	NA	NA	NA	NA	NA	NA	NA	NA	12	0.04	M5	A2G2	A2G2F	A2G0F	A2G0	A2G1F
24-8-0-13	111879.7969	6.0	NA	NA	NA	NA	NA	NA	NA	NA	NA	NA	NA	13	0.04	M5	A2G2	A2G2F	A2G0F	A2G1F	A2G0
24-8-0-14	111879.7969	6.0	NA	NA	NA	NA	NA	NA	NA	NA	NA	NA	NA	14	0.04	M5	A2G2	A2G0F	A2G2F	A2G0	A2G1F
24-8-0-15	111879.7969	6.0	NA	NA	NA	NA	NA	NA	NA	NA	NA	NA	NA	15	0.04	M5	A2G2	A2G0F	A2G2F	A2G1F	A2G0
24-8-0-16	111879.7969	6.0	NA	NA	NA	NA	NA	NA	NA	NA	NA	NA	NA	16	0.01	A2G2	A2G2F	A2G1F	A2G0F	M5	A2G0
24-8-0-17	111879.7969	6.0	NA	NA	NA	NA	NA	NA	NA	NA	NA	NA	NA	17	0.01	A2G2	A2G2F	A2G1F	A2G0F	A2G0	M5
24-8-0-18	111879.7969	6.0	NA	NA	NA	NA	NA	NA	NA	NA	NA	NA	NA	18	0.01	A2G2	A2G2F	A2G0F	A2G1F	M5	A2G0
24-8-0-19	111879.7969	6.0	NA	NA	NA	NA	NA	NA	NA	NA	NA	NA	NA	19	0.01	A2G2	A2G2F	A2G0F	A2G1F	A2G0	M5
24-8-0-20	111879.7969	6.0	NA	NA	NA	NA	NA	NA	NA	NA	NA	NA	NA	20	0.01	A2G2F	A2G2	A2G1F	A2G0F	M5	A2G0
24-8-0-21	111879.7969	6.0	NA	NA	NA	NA	NA	NA	NA	NA	NA	NA	NA	21	0.01	A2G2F	A2G2	A2G1F	A2G0F	A2G0	M5
24-8-0-22	111879.7969	6.0	NA	NA	NA	NA	NA	NA	NA	NA	NA	NA	NA	22	0.01	A2G2F	A2G2	A2G0F	A2G1F	M5	A2G0
24-8-0-23	111879.7969	6.0	NA	NA	NA	NA	NA	NA	NA	NA	NA	NA	NA	23	0.01	A2G2F	A2G2	A2G0F	A2G1F	A2G0	M5
24-8-0-24	111879.7969	6.0	NA	NA	NA	NA	NA	NA	NA	NA	NA	NA	NA	24	0.00	A2G2	M5	A2G1F	A2G0F	A2G0	A2G2F
24-8-0-25	111879.7969	6.0	NA	NA	NA	NA	NA	NA	NA	NA	NA	NA	NA	25	0.00	A2G2	M5	A2G1F	A2G0F	A2G2F	A2G0
24-8-0-26	111879.7969	6.0	NA	NA	NA	NA	NA	NA	NA	NA	NA	NA	NA	26	0.00	A2G2	M5	A2G0F	A2G1F	A2G0	A2G2F
24-8-0-27	111879.7969	6.0	NA	NA	NA	NA	NA	NA	NA	NA	NA	NA	NA	27	0.00	A2G2	M5	A2G0F	A2G1F	A2G2F	A2G0
24-8-0-28	111879.7969	6.0	NA	NA	NA	NA	NA	NA	NA	NA	NA	NA	NA	28	0.00	M5	A2G2	A2G1F	A2G0F	A2G0	A2G2F
24-8-0-29	111879.7969	6.0	NA	NA	NA	NA	NA	NA	NA	NA	NA	NA	NA	29	0.00	M5	A2G2	A2G1F	A2G0F	A2G2F	A2G0
24-8-0-30	111879.7969	6.0	NA	NA	NA	NA	NA	NA	NA	NA	NA	NA	NA	30	0.00	M5	A2G2	A2G0F	A2G1F	A2G0	A2G2F
24-8-0-31	111879.7969	6.0	NA	NA	NA	NA	NA	NA	NA	NA	NA	NA	NA	31	0.00	M5	A2G2	A2G0F	A2G1F	A2G2F	A2G0
24-4-3	111879.7969	6.0	6	1.18	12	111878.4372	1.3597	12	24	24	4	1	0	0	0.20	A2G2	A2G2F	A2G1F	A2G1F	A2G0	A2G0F
24-4-3-0	111879.7969	6.0	NA	NA	NA	NA	NA	NA	NA	NA	NA	NA	NA	0	0.20	A2G2	A2G2F	A2G1F	A2G1F	A2G0	A2G0F
24-4-3-1	111879.7969	6.0	NA	NA	NA	NA	NA	NA	NA	NA	NA	NA	NA	1	0.20	A2G2	A2G2F	A2G1F	A2G1F	A2G0F	A2G0
24-4-3-2	111879.7969	6.0	NA	NA	NA	NA	NA	NA	NA	NA	NA	NA	NA	2	0.20	A2G2F	A2G2	A2G1F	A2G1F	A2G0	A2G0F
24-4-3-3	111879.7969	6.0	NA	NA	NA	NA	NA	NA	NA	NA	NA	NA	NA	3	0.20	A2G2F	A2G2	A2G1F	A2G1F	A2G0F	A2G0
24-4-3-4	111879.7969	6.0	NA	NA	NA	NA	NA	NA	NA	NA	NA	NA	NA	4	0.05	A2G2	A2G2F	A2G1F	A2G0F	A2G0	A2G1F
24-4-3-5	111879.7969	6.0	NA	NA	NA	NA	NA	NA	NA	NA	NA	NA	NA	5	0.05	A2G2	A2G2F	A2G1F	A2G0F	A2G1F	A2G0
24-4-3-6	111879.7969	6.0	NA	NA	NA	NA	NA	NA	NA	NA	NA	NA	NA	6	0.05	A2G2	A2G2F	A2G0F	A2G1F	A2G0	A2G1F
24-4-3-7	111879.7969	6.0	NA	NA	NA	NA	NA	NA	NA	NA	NA	NA	NA	7	0.05	A2G2	A2G2F	A2G0F	A2G1F	A2G1F	A2G0
24-4-3-8	111879.7969	6.0	NA	NA	NA	NA	NA	NA	NA	NA	NA	NA	NA	8	0.05	A2G2F	A2G2	A2G1F	A2G0F	A2G0	A2G1F
24-4-3-9	111879.7969	6.0	NA	NA	NA	NA	NA	NA	NA	NA	NA	NA	NA	9	0.05	A2G2F	A2G2	A2G1F	A2G0F	A2G1F	A2G0
24-4-3-10	111879.7969	6.0	NA	NA	NA	NA	NA	NA	NA	NA	NA	NA	NA	10	0.05	A2G2F	A2G2	A2G0F	A2G1F	A2G0	A2G1F
24-4-3-11	111879.7969	6.0	NA	NA	NA	NA	NA	NA	NA	NA	NA	NA	NA	11	0.05	A2G2F	A2G2	A2G0F	A2G1F	A2G1F	A2G0
24-8-1	111879.7969	6.0	7	1.10	6	111876.3744	3.4225	31	25	22	3	2	1	0	0.24	A2G2	A2G2	A2G1F	A2G0F	M5	A2G0F
24-8-1-0	111879.7969	6.0	NA	NA	NA	NA	NA	NA	NA	NA	NA	NA	NA	0	0.24	A2G2	A2G2	A2G1F	A2G0F	M5	A2G0F
24-8-1-1	111879.7969	6.0	NA	NA	NA	NA	NA	NA	NA	NA	NA	NA	NA	1	0.24	A2G2	A2G2	A2G1F	A2G0F	A2G0F	M5
24-8-1-2	111879.7969	6.0	NA	NA	NA	NA	NA	NA	NA	NA	NA	NA	NA	2	0.24	A2G2	A2G2	A2G0F	A2G1F	M5	A2G0F
24-8-1-3	111879.7969	6.0	NA	NA	NA	NA	NA	NA	NA	NA	NA	NA	NA	3	0.24	A2G2	A2G2	A2G0F	A2G1F	A2G0F	M5
24-8-1-4	111879.7969	6.0	NA	NA	NA	NA	NA	NA	NA	NA	NA	NA	NA	4	0.06	A2G2	A2G2	A2G0F	A2G0F	M5	A2G1F
24-8-1-5	111879.7969	6.0	NA	NA	NA	NA	NA	NA	NA	NA	NA	NA	NA	5	0.06	A2G2	A2G2	A2G0F	A2G0F	A2G1F	M5
24-3-0	111879.7969	6.0	8	0.08	2	111878.4372	1.3597	12	22	22	4	3	0	0	0.04	A2G2	M5	A2G0F	A2G0F	A2G0F	A2G0F
24-3-0-0	111879.7969	6.0	NA	NA	NA	NA	NA	NA	NA	NA	NA	NA	NA	0	0.04	A2G2	M5	A2G0F	A2G0F	A2G0F	A2G0F
24-3-0-1	111879.7969	6.0	NA	NA	NA	NA	NA	NA	NA	NA	NA	NA	NA	1	0.04	M5	A2G2	A2G0F	A2G0F	A2G0F	A2G0F
24-8-2	111879.7969	6.0	9	0.08	4	111876.3744	3.4225	31	25	22	3	2	1	0	0.02	A2G2	M5	A2G1F	A2G1F	A2G0	A2G1F
24-8-2-0	111879.7969	6.0	NA	NA	NA	NA	NA	NA	NA	NA	NA	NA	NA	0	0.02	A2G2	M5	A2G1F	A2G1F	A2G0	A2G1F
24-8-2-1	111879.7969	6.0	NA	NA	NA	NA	NA	NA	NA	NA	NA	NA	NA	1	0.02	A2G2	M5	A2G1F	A2G1F	A2G1F	A2G0
24-8-2-2	111879.7969	6.0	NA	NA	NA	NA	NA	NA	NA	NA	NA	NA	NA	2	0.02	M5	A2G2	A2G1F	A2G1F	A2G0	A2G1F
24-8-2-3	111879.7969	6.0	NA	NA	NA	NA	NA	NA	NA	NA	NA	NA	NA	3	0.02	M5	A2G2	A2G1F	A2G1F	A2G1F	A2G0
24-4-4	111879.7969	6.0	10	0.02	2	111878.4372	1.3597	12	24	24	4	1	0	0	0.01	A2G2F	A2G2F	A2G2F	A2G0F	A2G0	A2G0
24-4-4-0	111879.7969	6.0	NA	NA	NA	NA	NA	NA	NA	NA	NA	NA	NA	0	0.01	A2G2F	A2G2F	A2G2F	A2G0F	A2G0	A2G0
24-4-4-1	111879.7969	6.0	NA	NA	NA	NA	NA	NA	NA	NA	NA	NA	NA	1	0.01	A2G2F	A2G2F	A2G0F	A2G2F	A2G0	A2G0
24-8-3	111879.7969	6.0	11	0.01	4	111876.3744	3.4225	31	25	22	3	2	1	0	0.00	A2G2F	M5	A2G2F	A2G1F	A2G0	A2G0
24-8-3-0	111879.7969	6.0	NA	NA	NA	NA	NA	NA	NA	NA	NA	NA	NA	0	0.00	A2G2F	M5	A2G2F	A2G1F	A2G0	A2G0
24-8-3-1	111879.7969	6.0	NA	NA	NA	NA	NA	NA	NA	NA	NA	NA	NA	1	0.00	A2G2F	M5	A2G1F	A2G2F	A2G0	A2G0
24-8-3-2	111879.7969	6.0	NA	NA	NA	NA	NA	NA	NA	NA	NA	NA	NA	2	0.00	M5	A2G2F	A2G2F	A2G1F	A2G0	A2G0
24-8-3-3	111879.7969	6.0	NA	NA	NA	NA	NA	NA	NA	NA	NA	NA	NA	3	0.00	M5	A2G2F	A2G1F	A2G2F	A2G0	A2G0
24-4-5	111879.7969	6.0	12	0.00	1	111878.4372	1.3597	12	24	24	4	1	0	0	0.00	A2G2F	A2G2F	A2G1F	A2G1F	A2G0	A2G0
24-3-1	111879.7969	6.0	13	0.00	4	111878.4372	1.3597	12	22	22	4	3	0	0	0.00	A2G2F	M5	A2G0F	A2G0F	A2G0	A2G0F
24-3-1-0	111879.7969	6.0	NA	NA	NA	NA	NA	NA	NA	NA	NA	NA	NA	0	0.00	A2G2F	M5	A2G0F	A2G0F	A2G0	A2G0F
24-3-1-1	111879.7969	6.0	NA	NA	NA	NA	NA	NA	NA	NA	NA	NA	NA	1	0.00	M5	A2G2F	A2G0F	A2G0F	A2G0	A2G0F
24-3-1-2	111879.7969	6.0	NA	NA	NA	NA	NA	NA	NA	NA	NA	NA	NA	2	0.00	A2G2F	M5	A2G0F	A2G0F	A2G0F	A2G0
24-3-1-3	111879.7969	6.0	NA	NA	NA	NA	NA	NA	NA	NA	NA	NA	NA	3	0.00	M5	A2G2F	A2G0F	A2G0F	A2G0F	A2G0
24-7-0	111879.7969	6.0	14	0.00	6	111876.3744	3.4225	31	23	20	3	4	1	0	0.00	M5	M5	A2G1F	A2G0F	A2G0	A2G0F
24-7-0-0	111879.7969	6.0	NA	NA	NA	NA	NA	NA	NA	NA	NA	NA	NA	0	0.00	M5	M5	A2G1F	A2G0F	A2G0	A2G0F
24-7-0-1	111879.7969	6.0	NA	NA	NA	NA	NA	NA	NA	NA	NA	NA	NA	1	0.00	M5	M5	A2G0F	A2G1F	A2G0	A2G0F
24-7-0-2	111879.7969	6.0	NA	NA	NA	NA	NA	NA	NA	NA	NA	NA	NA	2	0.00	M5	M5	A2G1F	A2G0F	A2G0F	A2G0
24-7-0-3	111879.7969	6.0	NA	NA	NA	NA	NA	NA	NA	NA	NA	NA	NA	3	0.00	M5	M5	A2G0F	A2G1F	A2G0F	A2G0
24-7-0-4	111879.7969	6.0	NA	NA	NA	NA	NA	NA	NA	NA	NA	NA	NA	4	0.00	M5	M5	A2G0F	A2G0F	A2G0	A2G1F
24-7-0-5	111879.7969	6.0	NA	NA	NA	NA	NA	NA	NA	NA	NA	NA	NA	5	0.00	M5	M5	A2G0F	A2G0F	A2G1F	A2G0
25	111920.8594	4.5	0	52.92	20	111917.4219	3.4374	31	29	22	4	0	0	0	10.47	A2G2	A2G2F	A2G2F	A2G2F	M5	A2G1F
25-9-0	111920.8594	4.5	0	52.92	20	111917.4219	3.4374	31	29	22	4	0	0	0	10.47	A2G2	A2G2F	A2G2F	A2G2F	M5	A2G1F
25-9-0-0	111920.8594	4.5	NA	NA	NA	NA	NA	NA	NA	NA	NA	NA	NA	0	10.47	A2G2	A2G2F	A2G2F	A2G2F	M5	A2G1F
25-9-0-1	111920.8594	4.5	NA	NA	NA	NA	NA	NA	NA	NA	NA	NA	NA	1	10.47	A2G2	A2G2F	A2G2F	A2G2F	A2G1F	M5
25-9-0-2	111920.8594	4.5	NA	NA	NA	NA	NA	NA	NA	NA	NA	NA	NA	2	10.47	A2G2F	A2G2	A2G2F	A2G2F	M5	A2G1F
25-9-0-3	111920.8594	4.5	NA	NA	NA	NA	NA	NA	NA	NA	NA	NA	NA	3	10.47	A2G2F	A2G2	A2G2F	A2G2F	A2G1F	M5
25-9-0-4	111920.8594	4.5	NA	NA	NA	NA	NA	NA	NA	NA	NA	NA	NA	4	2.13	A2G2	M5	A2G2F	A2G2F	A2G1F	A2G2F
25-9-0-5	111920.8594	4.5	NA	NA	NA	NA	NA	NA	NA	NA	NA	NA	NA	5	2.13	A2G2	M5	A2G2F	A2G2F	A2G2F	A2G1F
25-9-0-6	111920.8594	4.5	NA	NA	NA	NA	NA	NA	NA	NA	NA	NA	NA	6	2.13	M5	A2G2	A2G2F	A2G2F	A2G1F	A2G2F
25-9-0-7	111920.8594	4.5	NA	NA	NA	NA	NA	NA	NA	NA	NA	NA	NA	7	2.13	M5	A2G2	A2G2F	A2G2F	A2G2F	A2G1F
25-9-0-8	111920.8594	4.5	NA	NA	NA	NA	NA	NA	NA	NA	NA	NA	NA	8	0.29	A2G2	A2G2F	A2G2F	A2G1F	M5	A2G2F
25-9-0-9	111920.8594	4.5	NA	NA	NA	NA	NA	NA	NA	NA	NA	NA	NA	9	0.29	A2G2	A2G2F	A2G2F	A2G1F	A2G2F	M5
25-9-0-10	111920.8594	4.5	NA	NA	NA	NA	NA	NA	NA	NA	NA	NA	NA	10	0.29	A2G2	A2G2F	A2G1F	A2G2F	M5	A2G2F
25-9-0-11	111920.8594	4.5	NA	NA	NA	NA	NA	NA	NA	NA	NA	NA	NA	11	0.29	A2G2	A2G2F	A2G1F	A2G2F	A2G2F	M5
25-9-0-12	111920.8594	4.5	NA	NA	NA	NA	NA	NA	NA	NA	NA	NA	NA	12	0.29	A2G2F	A2G2	A2G2F	A2G1F	M5	A2G2F
25-9-0-13	111920.8594	4.5	NA	NA	NA	NA	NA	NA	NA	NA	NA	NA	NA	13	0.29	A2G2F	A2G2	A2G2F	A2G1F	A2G2F	M5
25-9-0-14	111920.8594	4.5	NA	NA	NA	NA	NA	NA	NA	NA	NA	NA	NA	14	0.29	A2G2F	A2G2	A2G1F	A2G2F	M5	A2G2F
25-9-0-15	111920.8594	4.5	NA	NA	NA	NA	NA	NA	NA	NA	NA	NA	NA	15	0.29	A2G2F	A2G2	A2G1F	A2G2F	A2G2F	M5
25-9-0-16	111920.8594	4.5	NA	NA	NA	NA	NA	NA	NA	NA	NA	NA	NA	16	0.06	A2G2	M5	A2G2F	A2G1F	A2G2F	A2G2F
25-9-0-17	111920.8594	4.5	NA	NA	NA	NA	NA	NA	NA	NA	NA	NA	NA	17	0.06	A2G2	M5	A2G1F	A2G2F	A2G2F	A2G2F
25-9-0-18	111920.8594	4.5	NA	NA	NA	NA	NA	NA	NA	NA	NA	NA	NA	18	0.06	M5	A2G2	A2G2F	A2G1F	A2G2F	A2G2F
25-9-0-19	111920.8594	4.5	NA	NA	NA	NA	NA	NA	NA	NA	NA	NA	NA	19	0.06	M5	A2G2	A2G1F	A2G2F	A2G2F	A2G2F
25-29-0	111920.8594	4.5	1	15.39	14	111924.4126	-3.5532	-32	28	22	5	0	1	0	5.41	A2G2F	A2G2F	A2G2F	A2G2F	M5	A2G0F
25-29-0-0	111920.8594	4.5	NA	NA	NA	NA	NA	NA	NA	NA	NA	NA	NA	0	5.41	A2G2F	A2G2F	A2G2F	A2G2F	M5	A2G0F
25-29-0-1	111920.8594	4.5	NA	NA	NA	NA	NA	NA	NA	NA	NA	NA	NA	1	5.41	A2G2F	A2G2F	A2G2F	A2G2F	A2G0F	M5
25-29-0-2	111920.8594	4.5	NA	NA	NA	NA	NA	NA	NA	NA	NA	NA	NA	2	1.10	A2G2F	M5	A2G2F	A2G2F	A2G0F	A2G2F
25-29-0-3	111920.8594	4.5	NA	NA	NA	NA	NA	NA	NA	NA	NA	NA	NA	3	1.10	M5	A2G2F	A2G2F	A2G2F	A2G0F	A2G2F
25-29-0-4	111920.8594	4.5	NA	NA	NA	NA	NA	NA	NA	NA	NA	NA	NA	4	1.10	A2G2F	M5	A2G2F	A2G2F	A2G2F	A2G0F
25-29-0-5	111920.8594	4.5	NA	NA	NA	NA	NA	NA	NA	NA	NA	NA	NA	5	1.10	M5	A2G2F	A2G2F	A2G2F	A2G2F	A2G0F
25-29-0-6	111920.8594	4.5	NA	NA	NA	NA	NA	NA	NA	NA	NA	NA	NA	6	0.04	A2G2F	A2G2F	A2G2F	A2G0F	M5	A2G2F
25-29-0-7	111920.8594	4.5	NA	NA	NA	NA	NA	NA	NA	NA	NA	NA	NA	7	0.04	A2G2F	A2G2F	A2G2F	A2G0F	A2G2F	M5
25-29-0-8	111920.8594	4.5	NA	NA	NA	NA	NA	NA	NA	NA	NA	NA	NA	8	0.04	A2G2F	A2G2F	A2G0F	A2G2F	M5	A2G2F
25-29-0-9	111920.8594	4.5	NA	NA	NA	NA	NA	NA	NA	NA	NA	NA	NA	9	0.04	A2G2F	A2G2F	A2G0F	A2G2F	A2G2F	M5
25-29-0-10	111920.8594	4.5	NA	NA	NA	NA	NA	NA	NA	NA	NA	NA	NA	10	0.01	A2G2F	M5	A2G2F	A2G0F	A2G2F	A2G2F
25-29-0-11	111920.8594	4.5	NA	NA	NA	NA	NA	NA	NA	NA	NA	NA	NA	11	0.01	A2G2F	M5	A2G0F	A2G2F	A2G2F	A2G2F
25-29-0-12	111920.8594	4.5	NA	NA	NA	NA	NA	NA	NA	NA	NA	NA	NA	12	0.01	M5	A2G2F	A2G2F	A2G0F	A2G2F	A2G2F
25-29-0-13	111920.8594	4.5	NA	NA	NA	NA	NA	NA	NA	NA	NA	NA	NA	13	0.01	M5	A2G2F	A2G0F	A2G2F	A2G2F	A2G2F
25-29-1	111920.8594	4.5	2	14.12	26	111924.4126	-3.5532	-32	28	22	5	0	1	0	5.00	A2G2F	M5	A2G2F	A2G2F	A2G1F	A2G1F
25-29-1-0	111920.8594	4.5	NA	NA	NA	NA	NA	NA	NA	NA	NA	NA	NA	0	5.00	A2G2F	M5	A2G2F	A2G2F	A2G1F	A2G1F
25-29-1-1	111920.8594	4.5	NA	NA	NA	NA	NA	NA	NA	NA	NA	NA	NA	1	5.00	M5	A2G2F	A2G2F	A2G2F	A2G1F	A2G1F
25-29-1-2	111920.8594	4.5	NA	NA	NA	NA	NA	NA	NA	NA	NA	NA	NA	2	0.68	A2G2F	A2G2F	A2G1F	A2G2F	M5	A2G1F
25-29-1-3	111920.8594	4.5	NA	NA	NA	NA	NA	NA	NA	NA	NA	NA	NA	3	0.68	A2G2F	A2G2F	A2G2F	A2G1F	M5	A2G1F
25-29-1-4	111920.8594	4.5	NA	NA	NA	NA	NA	NA	NA	NA	NA	NA	NA	4	0.68	A2G2F	A2G2F	A2G2F	A2G1F	A2G1F	M5
25-29-1-5	111920.8594	4.5	NA	NA	NA	NA	NA	NA	NA	NA	NA	NA	NA	5	0.68	A2G2F	A2G2F	A2G1F	A2G2F	A2G1F	M5
25-29-1-6	111920.8594	4.5	NA	NA	NA	NA	NA	NA	NA	NA	NA	NA	NA	6	0.14	A2G2F	M5	A2G2F	A2G1F	A2G1F	A2G2F
25-29-1-7	111920.8594	4.5	NA	NA	NA	NA	NA	NA	NA	NA	NA	NA	NA	7	0.14	A2G2F	M5	A2G1F	A2G2F	A2G1F	A2G2F
25-29-1-8	111920.8594	4.5	NA	NA	NA	NA	NA	NA	NA	NA	NA	NA	NA	8	0.14	M5	A2G2F	A2G2F	A2G1F	A2G1F	A2G2F
25-29-1-9	111920.8594	4.5	NA	NA	NA	NA	NA	NA	NA	NA	NA	NA	NA	9	0.14	M5	A2G2F	A2G1F	A2G2F	A2G1F	A2G2F
25-29-1-10	111920.8594	4.5	NA	NA	NA	NA	NA	NA	NA	NA	NA	NA	NA	10	0.14	A2G2F	M5	A2G2F	A2G1F	A2G2F	A2G1F
25-29-1-11	111920.8594	4.5	NA	NA	NA	NA	NA	NA	NA	NA	NA	NA	NA	11	0.14	A2G2F	M5	A2G1F	A2G2F	A2G2F	A2G1F
25-29-1-12	111920.8594	4.5	NA	NA	NA	NA	NA	NA	NA	NA	NA	NA	NA	12	0.14	M5	A2G2F	A2G2F	A2G1F	A2G2F	A2G1F
25-29-1-13	111920.8594	4.5	NA	NA	NA	NA	NA	NA	NA	NA	NA	NA	NA	13	0.14	M5	A2G2F	A2G1F	A2G2F	A2G2F	A2G1F
25-29-1-14	111920.8594	4.5	NA	NA	NA	NA	NA	NA	NA	NA	NA	NA	NA	14	0.09	M5	M5	A2G2F	A2G1F	A2G1F	A2G1F
25-29-1-15	111920.8594	4.5	NA	NA	NA	NA	NA	NA	NA	NA	NA	NA	NA	15	0.09	M5	M5	A2G1F	A2G2F	A2G1F	A2G1F
25-29-1-16	111920.8594	4.5	NA	NA	NA	NA	NA	NA	NA	NA	NA	NA	NA	16	0.02	A2G2F	A2G2F	A2G1F	A2G1F	A2G2F	M5
25-29-1-17	111920.8594	4.5	NA	NA	NA	NA	NA	NA	NA	NA	NA	NA	NA	17	0.02	A2G2F	A2G2F	A2G1F	A2G1F	M5	A2G2F
25-29-1-18	111920.8594	4.5	NA	NA	NA	NA	NA	NA	NA	NA	NA	NA	NA	18	0.01	A2G2F	M5	A2G1F	A2G1F	M5	A2G1F
25-29-1-19	111920.8594	4.5	NA	NA	NA	NA	NA	NA	NA	NA	NA	NA	NA	19	0.01	A2G2F	M5	A2G1F	A2G1F	A2G1F	M5
25-29-1-20	111920.8594	4.5	NA	NA	NA	NA	NA	NA	NA	NA	NA	NA	NA	20	0.01	M5	A2G2F	A2G1F	A2G1F	M5	A2G1F
25-29-1-21	111920.8594	4.5	NA	NA	NA	NA	NA	NA	NA	NA	NA	NA	NA	21	0.01	M5	A2G2F	A2G1F	A2G1F	A2G1F	M5
25-29-1-22	111920.8594	4.5	NA	NA	NA	NA	NA	NA	NA	NA	NA	NA	NA	22	0.00	A2G2F	M5	A2G1F	A2G1F	A2G2F	A2G2F
25-29-1-23	111920.8594	4.5	NA	NA	NA	NA	NA	NA	NA	NA	NA	NA	NA	23	0.00	M5	A2G2F	A2G1F	A2G1F	A2G2F	A2G2F
25-29-1-24	111920.8594	4.5	NA	NA	NA	NA	NA	NA	NA	NA	NA	NA	NA	24	0.00	M5	M5	A2G1F	A2G1F	A2G1F	A2G2F
25-29-1-25	111920.8594	4.5	NA	NA	NA	NA	NA	NA	NA	NA	NA	NA	NA	25	0.00	M5	M5	A2G1F	A2G1F	A2G2F	A2G1F
25-6-0	111920.8594	4.5	3	13.24	12	111917.4266	3.4328	31	25	24	3	1	1	0	2.65	A2G2	A2G2	A2G1F	A2G2F	A2G0	A2G0F
25-6-0-0	111920.8594	4.5	NA	NA	NA	NA	NA	NA	NA	NA	NA	NA	NA	0	2.65	A2G2	A2G2	A2G1F	A2G2F	A2G0	A2G0F
25-6-0-1	111920.8594	4.5	NA	NA	NA	NA	NA	NA	NA	NA	NA	NA	NA	1	2.65	A2G2	A2G2	A2G1F	A2G2F	A2G0F	A2G0
25-6-0-2	111920.8594	4.5	NA	NA	NA	NA	NA	NA	NA	NA	NA	NA	NA	2	2.65	A2G2	A2G2	A2G2F	A2G1F	A2G0	A2G0F
25-6-0-3	111920.8594	4.5	NA	NA	NA	NA	NA	NA	NA	NA	NA	NA	NA	3	2.65	A2G2	A2G2	A2G2F	A2G1F	A2G0F	A2G0
25-6-0-4	111920.8594	4.5	NA	NA	NA	NA	NA	NA	NA	NA	NA	NA	NA	4	0.64	A2G2	A2G2	A2G2F	A2G0F	A2G0	A2G1F
25-6-0-5	111920.8594	4.5	NA	NA	NA	NA	NA	NA	NA	NA	NA	NA	NA	5	0.64	A2G2	A2G2	A2G2F	A2G0F	A2G1F	A2G0
25-6-0-6	111920.8594	4.5	NA	NA	NA	NA	NA	NA	NA	NA	NA	NA	NA	6	0.64	A2G2	A2G2	A2G0F	A2G2F	A2G0	A2G1F
25-6-0-7	111920.8594	4.5	NA	NA	NA	NA	NA	NA	NA	NA	NA	NA	NA	7	0.64	A2G2	A2G2	A2G0F	A2G2F	A2G1F	A2G0
25-6-0-8	111920.8594	4.5	NA	NA	NA	NA	NA	NA	NA	NA	NA	NA	NA	8	0.02	A2G2	A2G2	A2G1F	A2G0F	A2G0	A2G2F
25-6-0-9	111920.8594	4.5	NA	NA	NA	NA	NA	NA	NA	NA	NA	NA	NA	9	0.02	A2G2	A2G2	A2G1F	A2G0F	A2G2F	A2G0
25-6-0-10	111920.8594	4.5	NA	NA	NA	NA	NA	NA	NA	NA	NA	NA	NA	10	0.02	A2G2	A2G2	A2G0F	A2G1F	A2G0	A2G2F
25-6-0-11	111920.8594	4.5	NA	NA	NA	NA	NA	NA	NA	NA	NA	NA	NA	11	0.02	A2G2	A2G2	A2G0F	A2G1F	A2G2F	A2G0
25-13-1	111920.8594	4.5	4	2.61	38	111917.4219	3.4374	31	27	20	4	2	0	0	0.75	M5	M5	A2G2F	A2G2F	A2G0F	A2G1F
25-13-1-0	111920.8594	4.5	NA	NA	NA	NA	NA	NA	NA	NA	NA	NA	NA	0	0.75	M5	M5	A2G2F	A2G2F	A2G0F	A2G1F
25-13-1-1	111920.8594	4.5	NA	NA	NA	NA	NA	NA	NA	NA	NA	NA	NA	1	0.75	M5	M5	A2G2F	A2G2F	A2G1F	A2G0F
25-13-1-2	111920.8594	4.5	NA	NA	NA	NA	NA	NA	NA	NA	NA	NA	NA	2	0.10	A2G2F	M5	A2G2F	A2G1F	A2G0F	M5
25-13-1-3	111920.8594	4.5	NA	NA	NA	NA	NA	NA	NA	NA	NA	NA	NA	3	0.10	A2G2F	M5	A2G1F	A2G2F	A2G0F	M5
25-13-1-4	111920.8594	4.5	NA	NA	NA	NA	NA	NA	NA	NA	NA	NA	NA	4	0.10	M5	A2G2F	A2G2F	A2G1F	A2G0F	M5
25-13-1-5	111920.8594	4.5	NA	NA	NA	NA	NA	NA	NA	NA	NA	NA	NA	5	0.10	M5	A2G2F	A2G1F	A2G2F	A2G0F	M5
25-13-1-6	111920.8594	4.5	NA	NA	NA	NA	NA	NA	NA	NA	NA	NA	NA	6	0.10	A2G2F	M5	A2G2F	A2G1F	M5	A2G0F
25-13-1-7	111920.8594	4.5	NA	NA	NA	NA	NA	NA	NA	NA	NA	NA	NA	7	0.10	A2G2F	M5	A2G1F	A2G2F	M5	A2G0F
25-13-1-8	111920.8594	4.5	NA	NA	NA	NA	NA	NA	NA	NA	NA	NA	NA	8	0.10	M5	A2G2F	A2G2F	A2G1F	M5	A2G0F
25-13-1-9	111920.8594	4.5	NA	NA	NA	NA	NA	NA	NA	NA	NA	NA	NA	9	0.10	M5	A2G2F	A2G1F	A2G2F	M5	A2G0F
25-13-1-10	111920.8594	4.5	NA	NA	NA	NA	NA	NA	NA	NA	NA	NA	NA	10	0.02	A2G2F	M5	A2G2F	A2G0F	A2G1F	M5
25-13-1-11	111920.8594	4.5	NA	NA	NA	NA	NA	NA	NA	NA	NA	NA	NA	11	0.02	A2G2F	M5	A2G0F	A2G2F	A2G1F	M5
25-13-1-12	111920.8594	4.5	NA	NA	NA	NA	NA	NA	NA	NA	NA	NA	NA	12	0.02	M5	A2G2F	A2G2F	A2G0F	A2G1F	M5
25-13-1-13	111920.8594	4.5	NA	NA	NA	NA	NA	NA	NA	NA	NA	NA	NA	13	0.02	M5	A2G2F	A2G0F	A2G2F	A2G1F	M5
25-13-1-14	111920.8594	4.5	NA	NA	NA	NA	NA	NA	NA	NA	NA	NA	NA	14	0.02	A2G2F	M5	A2G2F	A2G0F	M5	A2G1F
25-13-1-15	111920.8594	4.5	NA	NA	NA	NA	NA	NA	NA	NA	NA	NA	NA	15	0.02	A2G2F	M5	A2G0F	A2G2F	M5	A2G1F
25-13-1-16	111920.8594	4.5	NA	NA	NA	NA	NA	NA	NA	NA	NA	NA	NA	16	0.02	M5	A2G2F	A2G2F	A2G0F	M5	A2G1F
25-13-1-17	111920.8594	4.5	NA	NA	NA	NA	NA	NA	NA	NA	NA	NA	NA	17	0.02	M5	A2G2F	A2G0F	A2G2F	M5	A2G1F
25-13-1-18	111920.8594	4.5	NA	NA	NA	NA	NA	NA	NA	NA	NA	NA	NA	18	0.02	M5	M5	A2G2F	A2G1F	A2G2F	A2G0F
25-13-1-19	111920.8594	4.5	NA	NA	NA	NA	NA	NA	NA	NA	NA	NA	NA	19	0.02	M5	M5	A2G1F	A2G2F	A2G2F	A2G0F
25-13-1-20	111920.8594	4.5	NA	NA	NA	NA	NA	NA	NA	NA	NA	NA	NA	20	0.02	M5	M5	A2G2F	A2G1F	A2G0F	A2G2F
25-13-1-21	111920.8594	4.5	NA	NA	NA	NA	NA	NA	NA	NA	NA	NA	NA	21	0.02	M5	M5	A2G1F	A2G2F	A2G0F	A2G2F
25-13-1-22	111920.8594	4.5	NA	NA	NA	NA	NA	NA	NA	NA	NA	NA	NA	22	0.01	M5	M5	A2G2F	A2G0F	A2G2F	A2G1F
25-13-1-23	111920.8594	4.5	NA	NA	NA	NA	NA	NA	NA	NA	NA	NA	NA	23	0.01	M5	M5	A2G0F	A2G2F	A2G2F	A2G1F
25-13-1-24	111920.8594	4.5	NA	NA	NA	NA	NA	NA	NA	NA	NA	NA	NA	24	0.01	M5	M5	A2G2F	A2G0F	A2G1F	A2G2F
25-13-1-25	111920.8594	4.5	NA	NA	NA	NA	NA	NA	NA	NA	NA	NA	NA	25	0.01	M5	M5	A2G0F	A2G2F	A2G1F	A2G2F
25-13-1-26	111920.8594	4.5	NA	NA	NA	NA	NA	NA	NA	NA	NA	NA	NA	26	0.00	A2G2F	A2G2F	A2G1F	A2G0F	M5	M5
25-13-1-27	111920.8594	4.5	NA	NA	NA	NA	NA	NA	NA	NA	NA	NA	NA	27	0.00	A2G2F	A2G2F	A2G0F	A2G1F	M5	M5
25-13-1-28	111920.8594	4.5	NA	NA	NA	NA	NA	NA	NA	NA	NA	NA	NA	28	0.00	A2G2F	M5	A2G1F	A2G0F	M5	A2G2F
25-13-1-29	111920.8594	4.5	NA	NA	NA	NA	NA	NA	NA	NA	NA	NA	NA	29	0.00	A2G2F	M5	A2G1F	A2G0F	A2G2F	M5
25-13-1-30	111920.8594	4.5	NA	NA	NA	NA	NA	NA	NA	NA	NA	NA	NA	30	0.00	M5	A2G2F	A2G1F	A2G0F	M5	A2G2F
25-13-1-31	111920.8594	4.5	NA	NA	NA	NA	NA	NA	NA	NA	NA	NA	NA	31	0.00	M5	A2G2F	A2G1F	A2G0F	A2G2F	M5
25-13-1-32	111920.8594	4.5	NA	NA	NA	NA	NA	NA	NA	NA	NA	NA	NA	32	0.00	A2G2F	M5	A2G0F	A2G1F	M5	A2G2F
25-13-1-33	111920.8594	4.5	NA	NA	NA	NA	NA	NA	NA	NA	NA	NA	NA	33	0.00	A2G2F	M5	A2G0F	A2G1F	A2G2F	M5
25-13-1-34	111920.8594	4.5	NA	NA	NA	NA	NA	NA	NA	NA	NA	NA	NA	34	0.00	M5	A2G2F	A2G0F	A2G1F	M5	A2G2F
25-13-1-35	111920.8594	4.5	NA	NA	NA	NA	NA	NA	NA	NA	NA	NA	NA	35	0.00	M5	A2G2F	A2G0F	A2G1F	A2G2F	M5
25-13-1-36	111920.8594	4.5	NA	NA	NA	NA	NA	NA	NA	NA	NA	NA	NA	36	0.00	M5	M5	A2G1F	A2G0F	A2G2F	A2G2F
25-13-1-37	111920.8594	4.5	NA	NA	NA	NA	NA	NA	NA	NA	NA	NA	NA	37	0.00	M5	M5	A2G0F	A2G1F	A2G2F	A2G2F
25-2-0	111920.8594	4.5	5	0.71	1	111919.4894	1.3700	12	22	24	4	2	0	0	0.71	A2G2	A2G2	A2G0F	A2G0F	A2G0F	A2G0F
25-6-1	111920.8594	4.5	6	0.67	2	111917.4266	3.4328	31	25	24	3	1	1	0	0.33	A2G2	A2G2	A2G1F	A2G1F	A2G0	A2G1F
25-6-1-0	111920.8594	4.5	NA	NA	NA	NA	NA	NA	NA	NA	NA	NA	NA	0	0.33	A2G2	A2G2	A2G1F	A2G1F	A2G0	A2G1F
25-6-1-1	111920.8594	4.5	NA	NA	NA	NA	NA	NA	NA	NA	NA	NA	NA	1	0.33	A2G2	A2G2	A2G1F	A2G1F	A2G1F	A2G0
25-6-2	111920.8594	4.5	7	0.23	4	111917.4266	3.4328	31	25	24	3	1	1	0	0.06	A2G2	A2G2F	A2G2F	A2G1F	A2G0	A2G0
25-6-2-0	111920.8594	4.5	NA	NA	NA	NA	NA	NA	NA	NA	NA	NA	NA	0	0.06	A2G2	A2G2F	A2G2F	A2G1F	A2G0	A2G0
25-6-2-1	111920.8594	4.5	NA	NA	NA	NA	NA	NA	NA	NA	NA	NA	NA	1	0.06	A2G2	A2G2F	A2G1F	A2G2F	A2G0	A2G0
25-6-2-2	111920.8594	4.5	NA	NA	NA	NA	NA	NA	NA	NA	NA	NA	NA	2	0.06	A2G2F	A2G2	A2G2F	A2G1F	A2G0	A2G0
25-6-2-3	111920.8594	4.5	NA	NA	NA	NA	NA	NA	NA	NA	NA	NA	NA	3	0.06	A2G2F	A2G2	A2G1F	A2G2F	A2G0	A2G0
25-2-1	111920.8594	4.5	8	0.06	4	111919.4894	1.3700	12	22	24	4	2	0	0	0.02	A2G2	A2G2F	A2G0F	A2G0F	A2G0	A2G0F
25-2-1-0	111920.8594	4.5	NA	NA	NA	NA	NA	NA	NA	NA	NA	NA	NA	0	0.02	A2G2	A2G2F	A2G0F	A2G0F	A2G0	A2G0F
25-2-1-1	111920.8594	4.5	NA	NA	NA	NA	NA	NA	NA	NA	NA	NA	NA	1	0.02	A2G2	A2G2F	A2G0F	A2G0F	A2G0F	A2G0
25-2-1-2	111920.8594	4.5	NA	NA	NA	NA	NA	NA	NA	NA	NA	NA	NA	2	0.02	A2G2F	A2G2	A2G0F	A2G0F	A2G0	A2G0F
25-2-1-3	111920.8594	4.5	NA	NA	NA	NA	NA	NA	NA	NA	NA	NA	NA	3	0.02	A2G2F	A2G2	A2G0F	A2G0F	A2G0F	A2G0
25-7-0	111920.8594	4.5	9	0.06	12	111917.4266	3.4328	31	23	22	3	3	1	0	0.01	A2G2	M5	A2G1F	A2G0F	A2G0	A2G0F
25-7-0-0	111920.8594	4.5	NA	NA	NA	NA	NA	NA	NA	NA	NA	NA	NA	0	0.01	A2G2	M5	A2G1F	A2G0F	A2G0	A2G0F
25-7-0-1	111920.8594	4.5	NA	NA	NA	NA	NA	NA	NA	NA	NA	NA	NA	1	0.01	A2G2	M5	A2G1F	A2G0F	A2G0F	A2G0
25-7-0-2	111920.8594	4.5	NA	NA	NA	NA	NA	NA	NA	NA	NA	NA	NA	2	0.01	A2G2	M5	A2G0F	A2G1F	A2G0	A2G0F
25-7-0-3	111920.8594	4.5	NA	NA	NA	NA	NA	NA	NA	NA	NA	NA	NA	3	0.01	A2G2	M5	A2G0F	A2G1F	A2G0F	A2G0
25-7-0-4	111920.8594	4.5	NA	NA	NA	NA	NA	NA	NA	NA	NA	NA	NA	4	0.01	M5	A2G2	A2G1F	A2G0F	A2G0	A2G0F
25-7-0-5	111920.8594	4.5	NA	NA	NA	NA	NA	NA	NA	NA	NA	NA	NA	5	0.01	M5	A2G2	A2G1F	A2G0F	A2G0F	A2G0
25-7-0-6	111920.8594	4.5	NA	NA	NA	NA	NA	NA	NA	NA	NA	NA	NA	6	0.01	M5	A2G2	A2G0F	A2G1F	A2G0	A2G0F
25-7-0-7	111920.8594	4.5	NA	NA	NA	NA	NA	NA	NA	NA	NA	NA	NA	7	0.01	M5	A2G2	A2G0F	A2G1F	A2G0F	A2G0
25-7-0-8	111920.8594	4.5	NA	NA	NA	NA	NA	NA	NA	NA	NA	NA	NA	8	0.00	A2G2	M5	A2G0F	A2G0F	A2G1F	A2G0
25-7-0-9	111920.8594	4.5	NA	NA	NA	NA	NA	NA	NA	NA	NA	NA	NA	9	0.00	M5	A2G2	A2G0F	A2G0F	A2G1F	A2G0
25-7-0-10	111920.8594	4.5	NA	NA	NA	NA	NA	NA	NA	NA	NA	NA	NA	10	0.00	A2G2	M5	A2G0F	A2G0F	A2G0	A2G1F
25-7-0-11	111920.8594	4.5	NA	NA	NA	NA	NA	NA	NA	NA	NA	NA	NA	11	0.00	M5	A2G2	A2G0F	A2G0F	A2G0	A2G1F
25-7-1	111920.8594	4.5	10	0.00	4	111917.4266	3.4328	31	23	22	3	3	1	0	0.00	A2G2F	M5	A2G1F	A2G0F	A2G0	A2G0
25-7-1-0	111920.8594	4.5	NA	NA	NA	NA	NA	NA	NA	NA	NA	NA	NA	0	0.00	A2G2F	M5	A2G1F	A2G0F	A2G0	A2G0
25-7-1-1	111920.8594	4.5	NA	NA	NA	NA	NA	NA	NA	NA	NA	NA	NA	1	0.00	M5	A2G2F	A2G1F	A2G0F	A2G0	A2G0
25-7-1-2	111920.8594	4.5	NA	NA	NA	NA	NA	NA	NA	NA	NA	NA	NA	2	0.00	A2G2F	M5	A2G0F	A2G1F	A2G0	A2G0
25-7-1-3	111920.8594	4.5	NA	NA	NA	NA	NA	NA	NA	NA	NA	NA	NA	3	0.00	M5	A2G2F	A2G0F	A2G1F	A2G0	A2G0
25-2-2	111920.8594	4.5	11	0.00	1	111919.4894	1.3700	12	22	24	4	2	0	0	0.00	A2G2F	A2G2F	A2G0F	A2G0F	A2G0	A2G0
26	111999.0781	5.7	0	75.17	12	111999.5263	-0.4482	-4	27	24	4	0	0	0	35.16	A2G2	A2G2	A2G2F	A2G2F	A2G0F	A2G1F
26-0-0	111999.0781	5.7	0	75.17	12	111999.5263	-0.4482	-4	27	24	4	0	0	0	35.16	A2G2	A2G2	A2G2F	A2G2F	A2G0F	A2G1F
26-0-0-0	111999.0781	5.7	NA	NA	NA	NA	NA	NA	NA	NA	NA	NA	NA	0	35.16	A2G2	A2G2	A2G2F	A2G2F	A2G0F	A2G1F
26-0-0-1	111999.0781	5.7	NA	NA	NA	NA	NA	NA	NA	NA	NA	NA	NA	1	35.16	A2G2	A2G2	A2G2F	A2G2F	A2G1F	A2G0F
26-0-0-2	111999.0781	5.7	NA	NA	NA	NA	NA	NA	NA	NA	NA	NA	NA	2	0.97	A2G2	A2G2	A2G1F	A2G2F	A2G2F	A2G0F
26-0-0-3	111999.0781	5.7	NA	NA	NA	NA	NA	NA	NA	NA	NA	NA	NA	3	0.97	A2G2	A2G2	A2G1F	A2G2F	A2G0F	A2G2F
26-0-0-4	111999.0781	5.7	NA	NA	NA	NA	NA	NA	NA	NA	NA	NA	NA	4	0.97	A2G2	A2G2	A2G2F	A2G1F	A2G0F	A2G2F
26-0-0-5	111999.0781	5.7	NA	NA	NA	NA	NA	NA	NA	NA	NA	NA	NA	5	0.97	A2G2	A2G2	A2G2F	A2G1F	A2G2F	A2G0F
26-0-0-6	111999.0781	5.7	NA	NA	NA	NA	NA	NA	NA	NA	NA	NA	NA	6	0.24	A2G2	A2G2	A2G2F	A2G0F	A2G1F	A2G2F
26-0-0-7	111999.0781	5.7	NA	NA	NA	NA	NA	NA	NA	NA	NA	NA	NA	7	0.24	A2G2	A2G2	A2G2F	A2G0F	A2G2F	A2G1F
26-0-0-8	111999.0781	5.7	NA	NA	NA	NA	NA	NA	NA	NA	NA	NA	NA	8	0.24	A2G2	A2G2	A2G0F	A2G2F	A2G1F	A2G2F
26-0-0-9	111999.0781	5.7	NA	NA	NA	NA	NA	NA	NA	NA	NA	NA	NA	9	0.24	A2G2	A2G2	A2G0F	A2G2F	A2G2F	A2G1F
26-0-0-10	111999.0781	5.7	NA	NA	NA	NA	NA	NA	NA	NA	NA	NA	NA	10	0.01	A2G2	A2G2	A2G1F	A2G0F	A2G2F	A2G2F
26-0-0-11	111999.0781	5.7	NA	NA	NA	NA	NA	NA	NA	NA	NA	NA	NA	11	0.01	A2G2	A2G2	A2G0F	A2G1F	A2G2F	A2G2F
26-0-1	111999.0781	5.7	1	9.08	4	111999.5263	-0.4482	-4	27	24	4	0	0	0	4.42	A2G2	A2G2	A2G2F	A2G1F	A2G1F	A2G1F
26-0-1-0	111999.0781	5.7	NA	NA	NA	NA	NA	NA	NA	NA	NA	NA	NA	0	4.42	A2G2	A2G2	A2G2F	A2G1F	A2G1F	A2G1F
26-0-1-1	111999.0781	5.7	NA	NA	NA	NA	NA	NA	NA	NA	NA	NA	NA	1	4.42	A2G2	A2G2	A2G1F	A2G2F	A2G1F	A2G1F
26-0-1-2	111999.0781	5.7	NA	NA	NA	NA	NA	NA	NA	NA	NA	NA	NA	2	0.12	A2G2	A2G2	A2G1F	A2G1F	A2G2F	A2G1F
26-0-1-3	111999.0781	5.7	NA	NA	NA	NA	NA	NA	NA	NA	NA	NA	NA	3	0.12	A2G2	A2G2	A2G1F	A2G1F	A2G1F	A2G2F
26-11-0	111999.0781	5.7	2	7.77	20	111997.4635	1.6146	14	28	22	3	1	1	0	3.80	A2G2	A2G2	A2G2F	A2G2F	M5	A2G0F
26-11-0-0	111999.0781	5.7	NA	NA	NA	NA	NA	NA	NA	NA	NA	NA	NA	0	3.80	A2G2	A2G2	A2G2F	A2G2F	M5	A2G0F
26-11-0-1	111999.0781	5.7	NA	NA	NA	NA	NA	NA	NA	NA	NA	NA	NA	1	3.80	A2G2	A2G2	A2G2F	A2G2F	A2G0F	M5
26-11-0-2	111999.0781	5.7	NA	NA	NA	NA	NA	NA	NA	NA	NA	NA	NA	2	0.03	A2G2	A2G2	A2G2F	A2G0F	M5	A2G2F
26-11-0-3	111999.0781	5.7	NA	NA	NA	NA	NA	NA	NA	NA	NA	NA	NA	3	0.03	A2G2	A2G2	A2G2F	A2G0F	A2G2F	M5
26-11-0-4	111999.0781	5.7	NA	NA	NA	NA	NA	NA	NA	NA	NA	NA	NA	4	0.03	A2G2	A2G2	A2G0F	A2G2F	M5	A2G2F
26-11-0-5	111999.0781	5.7	NA	NA	NA	NA	NA	NA	NA	NA	NA	NA	NA	5	0.03	A2G2	A2G2	A2G0F	A2G2F	A2G2F	M5
26-11-0-6	111999.0781	5.7	NA	NA	NA	NA	NA	NA	NA	NA	NA	NA	NA	6	0.01	A2G2	M5	A2G2F	A2G0F	M5	A2G0F
26-11-0-7	111999.0781	5.7	NA	NA	NA	NA	NA	NA	NA	NA	NA	NA	NA	7	0.01	A2G2	M5	A2G2F	A2G0F	A2G0F	M5
26-11-0-8	111999.0781	5.7	NA	NA	NA	NA	NA	NA	NA	NA	NA	NA	NA	8	0.01	A2G2	M5	A2G0F	A2G2F	M5	A2G0F
26-11-0-9	111999.0781	5.7	NA	NA	NA	NA	NA	NA	NA	NA	NA	NA	NA	9	0.01	A2G2	M5	A2G0F	A2G2F	A2G0F	M5
26-11-0-10	111999.0781	5.7	NA	NA	NA	NA	NA	NA	NA	NA	NA	NA	NA	10	0.01	M5	A2G2	A2G2F	A2G0F	M5	A2G0F
26-11-0-11	111999.0781	5.7	NA	NA	NA	NA	NA	NA	NA	NA	NA	NA	NA	11	0.01	M5	A2G2	A2G2F	A2G0F	A2G0F	M5
26-11-0-12	111999.0781	5.7	NA	NA	NA	NA	NA	NA	NA	NA	NA	NA	NA	12	0.01	M5	A2G2	A2G0F	A2G2F	M5	A2G0F
26-11-0-13	111999.0781	5.7	NA	NA	NA	NA	NA	NA	NA	NA	NA	NA	NA	13	0.01	M5	A2G2	A2G0F	A2G2F	A2G0F	M5
26-11-0-14	111999.0781	5.7	NA	NA	NA	NA	NA	NA	NA	NA	NA	NA	NA	14	0.00	A2G2	A2G2F	A2G0F	A2G0F	M5	M5
26-11-0-15	111999.0781	5.7	NA	NA	NA	NA	NA	NA	NA	NA	NA	NA	NA	15	0.00	A2G2F	A2G2	A2G0F	A2G0F	M5	M5
26-11-0-16	111999.0781	5.7	NA	NA	NA	NA	NA	NA	NA	NA	NA	NA	NA	16	0.00	A2G2	M5	A2G0F	A2G0F	M5	A2G2F
26-11-0-17	111999.0781	5.7	NA	NA	NA	NA	NA	NA	NA	NA	NA	NA	NA	17	0.00	A2G2	M5	A2G0F	A2G0F	A2G2F	M5
26-11-0-18	111999.0781	5.7	NA	NA	NA	NA	NA	NA	NA	NA	NA	NA	NA	18	0.00	M5	A2G2	A2G0F	A2G0F	M5	A2G2F
26-11-0-19	111999.0781	5.7	NA	NA	NA	NA	NA	NA	NA	NA	NA	NA	NA	19	0.00	M5	A2G2	A2G0F	A2G0F	A2G2F	M5
26-0-2	111999.0781	5.7	3	3.17	12	111999.5263	-0.4482	-4	27	24	4	0	0	0	0.75	A2G2	A2G2F	A2G2F	A2G2F	A2G0	A2G1F
26-0-2-0	111999.0781	5.7	NA	NA	NA	NA	NA	NA	NA	NA	NA	NA	NA	0	0.75	A2G2	A2G2F	A2G2F	A2G2F	A2G0	A2G1F
26-0-2-1	111999.0781	5.7	NA	NA	NA	NA	NA	NA	NA	NA	NA	NA	NA	1	0.75	A2G2	A2G2F	A2G2F	A2G2F	A2G1F	A2G0
26-0-2-2	111999.0781	5.7	NA	NA	NA	NA	NA	NA	NA	NA	NA	NA	NA	2	0.75	A2G2F	A2G2	A2G2F	A2G2F	A2G0	A2G1F
26-0-2-3	111999.0781	5.7	NA	NA	NA	NA	NA	NA	NA	NA	NA	NA	NA	3	0.75	A2G2F	A2G2	A2G2F	A2G2F	A2G1F	A2G0
26-0-2-4	111999.0781	5.7	NA	NA	NA	NA	NA	NA	NA	NA	NA	NA	NA	4	0.02	A2G2	A2G2F	A2G2F	A2G1F	A2G2F	A2G0
26-0-2-5	111999.0781	5.7	NA	NA	NA	NA	NA	NA	NA	NA	NA	NA	NA	5	0.02	A2G2	A2G2F	A2G1F	A2G2F	A2G2F	A2G0
26-0-2-6	111999.0781	5.7	NA	NA	NA	NA	NA	NA	NA	NA	NA	NA	NA	6	0.02	A2G2F	A2G2	A2G2F	A2G1F	A2G2F	A2G0
26-0-2-7	111999.0781	5.7	NA	NA	NA	NA	NA	NA	NA	NA	NA	NA	NA	7	0.02	A2G2F	A2G2	A2G1F	A2G2F	A2G2F	A2G0
26-0-2-8	111999.0781	5.7	NA	NA	NA	NA	NA	NA	NA	NA	NA	NA	NA	8	0.02	A2G2	A2G2F	A2G2F	A2G1F	A2G0	A2G2F
26-0-2-9	111999.0781	5.7	NA	NA	NA	NA	NA	NA	NA	NA	NA	NA	NA	9	0.02	A2G2	A2G2F	A2G1F	A2G2F	A2G0	A2G2F
26-0-2-10	111999.0781	5.7	NA	NA	NA	NA	NA	NA	NA	NA	NA	NA	NA	10	0.02	A2G2F	A2G2	A2G2F	A2G1F	A2G0	A2G2F
26-0-2-11	111999.0781	5.7	NA	NA	NA	NA	NA	NA	NA	NA	NA	NA	NA	11	0.02	A2G2F	A2G2	A2G1F	A2G2F	A2G0	A2G2F
26-3-0	111999.0781	5.7	4	2.14	36	111999.5263	-0.4482	-4	25	22	4	2	0	0	0.34	A2G2	M5	A2G2F	A2G1F	A2G0F	A2G0F
26-3-0-0	111999.0781	5.7	NA	NA	NA	NA	NA	NA	NA	NA	NA	NA	NA	0	0.34	A2G2	M5	A2G2F	A2G1F	A2G0F	A2G0F
26-3-0-1	111999.0781	5.7	NA	NA	NA	NA	NA	NA	NA	NA	NA	NA	NA	1	0.34	A2G2	M5	A2G1F	A2G2F	A2G0F	A2G0F
26-3-0-2	111999.0781	5.7	NA	NA	NA	NA	NA	NA	NA	NA	NA	NA	NA	2	0.34	M5	A2G2	A2G2F	A2G1F	A2G0F	A2G0F
26-3-0-3	111999.0781	5.7	NA	NA	NA	NA	NA	NA	NA	NA	NA	NA	NA	3	0.34	M5	A2G2	A2G1F	A2G2F	A2G0F	A2G0F
26-3-0-4	111999.0781	5.7	NA	NA	NA	NA	NA	NA	NA	NA	NA	NA	NA	4	0.08	A2G2	M5	A2G2F	A2G0F	A2G0F	A2G1F
26-3-0-5	111999.0781	5.7	NA	NA	NA	NA	NA	NA	NA	NA	NA	NA	NA	5	0.08	A2G2	M5	A2G2F	A2G0F	A2G1F	A2G0F
26-3-0-6	111999.0781	5.7	NA	NA	NA	NA	NA	NA	NA	NA	NA	NA	NA	6	0.08	A2G2	M5	A2G0F	A2G2F	A2G0F	A2G1F
26-3-0-7	111999.0781	5.7	NA	NA	NA	NA	NA	NA	NA	NA	NA	NA	NA	7	0.08	A2G2	M5	A2G0F	A2G2F	A2G1F	A2G0F
26-3-0-8	111999.0781	5.7	NA	NA	NA	NA	NA	NA	NA	NA	NA	NA	NA	8	0.08	M5	A2G2	A2G2F	A2G0F	A2G0F	A2G1F
26-3-0-9	111999.0781	5.7	NA	NA	NA	NA	NA	NA	NA	NA	NA	NA	NA	9	0.08	M5	A2G2	A2G2F	A2G0F	A2G1F	A2G0F
26-3-0-10	111999.0781	5.7	NA	NA	NA	NA	NA	NA	NA	NA	NA	NA	NA	10	0.08	M5	A2G2	A2G0F	A2G2F	A2G0F	A2G1F
26-3-0-11	111999.0781	5.7	NA	NA	NA	NA	NA	NA	NA	NA	NA	NA	NA	11	0.08	M5	A2G2	A2G0F	A2G2F	A2G1F	A2G0F
26-3-0-12	111999.0781	5.7	NA	NA	NA	NA	NA	NA	NA	NA	NA	NA	NA	12	0.01	A2G2	A2G2F	A2G1F	A2G0F	M5	A2G0F
26-3-0-13	111999.0781	5.7	NA	NA	NA	NA	NA	NA	NA	NA	NA	NA	NA	13	0.01	A2G2	A2G2F	A2G1F	A2G0F	A2G0F	M5
26-3-0-14	111999.0781	5.7	NA	NA	NA	NA	NA	NA	NA	NA	NA	NA	NA	14	0.01	A2G2	A2G2F	A2G0F	A2G1F	M5	A2G0F
[truncated: 3,122 more rows]
[truncated: 25 more columns]
