# Supplementary material for: Native mass spectrometry combined with enzymatic dissection unravels glycoform heterogeneity of biopharmaceuticals
Source: Nat Commun. 2018 Apr 30;9:1713. doi: 10.1038/s41467-018-04061-7 (PMC5928108; doi:10.1038/s41467-018-04061-7)
Supplement: Supplementary file 4 — Supplementary Data 1 [file 41467_2018_4061_MOESM4_ESM.zip › fig_4a/4a_7_figure_data.csv]

ID	ID2	Exp. Mass	%	Hit Score	# Perms	Theo. Mass	Da	ppm	Hex	HexNAc	Fuc	O-Core	Na	N149_A	N149_B	N171_A	N171_B	N317_A	N317_B
0	0	110021.9922	1.5	100.0	2	110024.648	-2.6558	-24.0	24	18	2	0	1	M5	M5	A2G0F	A2G0F	M5	A2G0
1	0	110121.6641	1.7	NA	0	NA	NA	NA	0	0	0	0	0
2	0	110167.8125	6.7	74.61	2	110170.7899	-2.9774	-27.0	24	18	3	0	1	M5	M5	A2G0F	A2G0F	M5	A2G0F
2	1	110167.8125	6.7	25.39	4	110163.7993	4.0132	36.0	25	18	2	0	0	M5	M5	A2G1F	A2G0F	M5	A2G0
3	0	110316.3906	1.6	NA	0	NA	NA	NA	0	0	0	0	0
4	0	110587.3906	0.5	100.0	1	110591.1087	-3.7181	-34.0	30	16	2	0	1	M5	M5	A2G2F	A2G2F	M5	M5
5	0	110643.1641	1.0	NA	0	NA	NA	NA	0	0	0	0	0
6	0	110744.6641	2.8	100.0	1	110741.3809	3.2832	30.0	22	20	4	1	0	M5	M5	A2G0F	A2G0F	A2G0F	A2G0F
7	0	110905.5234	3.1	61.07	14	110901.4593	4.0641	37.0	26	20	3	0	1	A2G2	M5	A2G2F	A2G0F	M5	A2G0F
7	1	110905.5234	3.1	23.19	12	110901.4593	4.0641	37.0	26	20	3	0	1	A2G2	M5	A2G1F	A2G1F	M5	A2G0F
7	2	110905.5234	3.1	11.19	14	110901.4593	4.0641	37.0	26	20	3	0	1	M5	M5	A2G2F	A2G2F	A2G0	A2G0F
7	3	110905.5234	3.1	2.82	10	110901.4593	4.0641	37.0	26	20	3	0	1	M5	M5	A2G2F	A2G1F	A2G1F	A2G0
7	4	110905.5234	3.1	1.68	4	110903.5221	2.0013	18.0	23	20	4	1	0	M5	M5	A2G1F	A2G0F	A2G0F	A2G0F
7	5	110905.5234	3.1	0.04	2	110901.4593	4.0641	37.0	24	18	3	2	1	M5	M5	A2G0F	A2G0F	M5	A2G0F
8	0	110948.2031	2.1	91.82	8	110944.5743	3.6288	33.0	23	22	4	0	0	A2G2	M5	A2G1F	A2G0F	A2G0F	A2G0F
8	1	110948.2031	2.1	4.64	2	110951.5649	-3.3618	-30.0	22	22	5	0	1	A2G2F	M5	A2G0F	A2G0F	A2G0F	A2G0F
8	2	110948.2031	2.1	3.54	12	110944.5743	3.6288	33.0	23	22	4	0	0	A2G2F	M5	A2G1F	A2G0F	A2G0	A2G0F
9	0	111105.5781	3.0	62.34	12	111106.7156	-1.1375	-10.0	24	22	4	0	0	A2G2	M5	A2G2F	A2G0F	A2G0F	A2G0F
9	1	111105.5781	3.0	33.31	24	111106.7156	-1.1375	-10.0	24	22	4	0	0	A2G2	M5	A2G1F	A2G1F	A2G0F	A2G0F
9	2	111105.5781	3.0	2.59	14	111106.7156	-1.1375	-10.0	24	22	4	0	0	A2G2F	M5	A2G2F	A2G0F	A2G0	A2G0F
9	3	111105.5781	3.0	1.68	32	111106.7156	-1.1375	-10.0	24	22	4	0	0	A2G2F	M5	A2G1F	A2G1F	A2G0	A2G0F
9	4	111105.5781	3.0	0.04	1	111106.7156	-1.1375	-10.0	22	20	4	2	0	M5	M5	A2G0F	A2G0F	A2G0F	A2G0F
9	5	111105.5781	3.0	0.03	2	111104.6528	0.9253	8.0	25	20	3	1	1	M5	M5	A2G1F	A2G1F	A2G0	A2G1F
10	0	111219.7656	1.5	88.5	2	111218.7512	1.0144	9.0	29	20	2	0	0	A2G2	A2G2	A2G1F	A2G2F	M5	M5
10	1	111219.7656	1.5	8.58	2	111220.8187	-1.053	-9.0	24	24	2	0	0	A2G2	A2G2	A2G2F	A2G0F	A2G0	A2G0
10	2	111219.7656	1.5	2.22	1	111220.8187	-1.053	-9.0	24	24	2	0	0	A2G2	A2G2	A2G1F	A2G1F	A2G0	A2G0
10	3	111219.7656	1.5	0.42	4	111218.7512	1.0144	9.0	27	18	2	2	0	A2G2	M5	A2G1F	A2G0F	M5	M5
10	4	111219.7656	1.5	0.27	4	111218.7512	1.0144	9.0	27	18	2	2	0	M5	M5	A2G2F	A2G1F	M5	A2G0
10	5	111219.7656	1.5	0.02	2	111220.8187	-1.053	-9.0	22	22	2	2	0	A2G2	M5	A2G0F	A2G0F	A2G0	A2G0
11	0	111266.6875	6.0	83.99	36	111268.8569	-2.1694	-19.0	25	22	4	0	0	A2G2	M5	A2G2F	A2G1F	A2G0F	A2G0F
11	1	111266.6875	6.0	9.41	20	111268.8569	-2.1694	-19.0	25	22	4	0	0	A2G2	M5	A2G1F	A2G1F	A2G0F	A2G1F
11	2	111266.6875	6.0	2.89	28	111268.8569	-2.1694	-19.0	25	22	4	0	0	A2G2F	M5	A2G2F	A2G1F	A2G0	A2G0F
11	3	111266.6875	6.0	2.83	14	111266.794	-0.1065	-1.0	26	20	3	1	1	A2G2	M5	A2G2F	A2G0F	M5	A2G0F
11	4	111266.6875	6.0	0.52	14	111266.794	-0.1065	-1.0	26	20	3	1	1	M5	M5	A2G2F	A2G2F	A2G0	A2G0F
11	5	111266.6875	6.0	0.27	14	111268.8569	-2.1694	-19.0	25	22	4	0	0	A2G2F	M5	A2G1F	A2G1F	A2G0	A2G1F
11	6	111266.6875	6.0	0.08	4	111268.8569	-2.1694	-19.0	23	20	4	2	0	M5	M5	A2G1F	A2G0F	A2G0F	A2G0F
11	7	111266.6875	6.0	0.01	1	111261.8708	4.8167	43.0	22	24	2	1	0	A2G2	A2G2	A2G0F	A2G0F	A2G0	A2G0
11	8	111266.6875	6.0	0.0	2	111266.794	-0.1065	-1.0	24	18	3	3	1	M5	M5	A2G0F	A2G0F	M5	A2G0F
12	0	111295.5703	0.5	87.84	36	111291.8469	3.7235	33.0	25	22	4	0	1	A2G2	M5	A2G2F	A2G1F	A2G0F	A2G0F
12	1	111295.5703	0.5	8.71	8	111291.8469	3.7235	33.0	25	22	4	0	1	A2G2	M5	A2G1F	A2G1F	A2G0F	A2G1F
12	2	111295.5703	0.5	3.02	28	111291.8469	3.7235	33.0	25	22	4	0	1	A2G2F	M5	A2G2F	A2G1F	A2G0	A2G0F
12	3	111295.5703	0.5	0.16	2	111293.9097	1.6607	15.0	22	22	5	1	0	A2G2F	M5	A2G0F	A2G0F	A2G0F	A2G0F
12	4	111295.5703	0.5	0.15	4	111291.8469	3.7235	33.0	25	22	4	0	1	A2G2F	M5	A2G1F	A2G1F	A2G0	A2G1F
12	5	111295.5703	0.5	0.08	4	111291.8469	3.7235	33.0	23	20	4	2	1	M5	M5	A2G1F	A2G0F	A2G0F	A2G0F
12	6	111295.5703	0.5	0.04	1	111298.7882	-3.2179	-29.0	30	16	2	2	0	M5	M5	A2G2F	A2G2F	M5	M5
13	0	111398.4609	1.9	NA	0	NA	NA	NA	0	0	0	0	0
14	0	111433.8438	2.4	53.73	24	111430.9981	2.8456	26.0	26	22	4	0	0	A2G2	M5	A2G2F	A2G2F	A2G0F	A2G0F
14	1	111433.8438	2.4	32.15	64	111430.9981	2.8456	26.0	26	22	4	0	0	A2G2	M5	A2G2F	A2G1F	A2G0F	A2G1F
14	2	111433.8438	2.4	10.2	38	111437.9888	-4.145	-37.0	25	22	5	0	1	A2G2F	M5	A2G2F	A2G1F	A2G0F	A2G0F
14	3	111433.8438	2.4	2.07	16	111430.9981	2.8456	26.0	26	22	4	0	0	A2G2F	M5	A2G2F	A2G2F	A2G0F	A2G0
14	4	111433.8438	2.4	0.89	6	111430.9981	2.8456	26.0	26	22	4	0	0	A2G2	M5	A2G1F	A2G1F	A2G1F	A2G1F
14	5	111433.8438	2.4	0.68	28	111430.9981	2.8456	26.0	26	22	4	0	0	A2G2F	M5	A2G2F	A2G1F	A2G0	A2G1F
14	6	111433.8438	2.4	0.12	8	111430.9981	2.8456	26.0	24	20	4	2	0	M5	M5	A2G2F	A2G0F	A2G0F	A2G0F
14	7	111433.8438	2.4	0.09	2	111431.0027	2.841	25.0	22	24	3	1	1	A2G2	A2G2	A2G0F	A2G0F	A2G0F	A2G0
14	8	111433.8438	2.4	0.06	12	111430.9981	2.8456	26.0	24	20	4	2	0	M5	M5	A2G1F	A2G1F	A2G0F	A2G0F
14	9	111433.8438	2.4	0.0	2	111431.0027	2.841	25.0	22	24	3	1	1	A2G2	A2G2F	A2G0F	A2G0F	A2G0	A2G0
15	0	111473.8438	4.3	69.03	12	111469.9875	3.8563	35.0	27	22	3	0	1	A2G2	A2G2	A2G1F	A2G2F	M5	A2G0F
15	1	111473.8438	4.3	11.54	20	111469.9875	3.8563	35.0	27	22	3	0	1	A2G2	M5	A2G2F	A2G2F	A2G0	A2G1F
15	2	111473.8438	4.3	9.95	12	111472.0503	1.7935	16.0	24	22	4	1	0	A2G2	M5	A2G2F	A2G0F	A2G0F	A2G0F
15	3	111473.8438	4.3	5.32	24	111472.0503	1.7935	16.0	24	22	4	1	0	A2G2	M5	A2G1F	A2G1F	A2G0F	A2G0F
15	4	111473.8438	4.3	3.47	2	111469.9875	3.8563	35.0	27	22	3	0	1	A2G2	A2G2	A2G1F	A2G1F	M5	A2G1F
15	5	111473.8438	4.3	0.41	14	111472.0503	1.7935	16.0	24	22	4	1	0	A2G2F	M5	A2G2F	A2G0F	A2G0	A2G0F
15	6	111473.8438	4.3	0.27	32	111472.0503	1.7935	16.0	24	22	4	1	0	A2G2F	M5	A2G1F	A2G1F	A2G0	A2G0F
15	7	111473.8438	4.3	0.01	1	111472.0503	1.7935	16.0	22	20	4	3	0	M5	M5	A2G0F	A2G0F	A2G0F	A2G0F
15	8	111473.8438	4.3	0.01	2	111469.9875	3.8563	35.0	25	20	3	2	1	M5	M5	A2G1F	A2G1F	A2G0	A2G1F
16	0	111557.3828	0.8	92.08	1	111554.1546	3.2282	29.0	22	24	4	1	0	A2G2	A2G2	A2G0F	A2G0F	A2G0F	A2G0F
16	1	111557.3828	0.8	7.88	4	111554.1546	3.2282	29.0	22	24	4	1	0	A2G2	A2G2F	A2G0F	A2G0F	A2G0	A2G0F
16	2	111557.3828	0.8	0.04	1	111554.1546	3.2282	29.0	22	24	4	1	0	A2G2F	A2G2F	A2G0F	A2G0F	A2G0	A2G0
17	0	111599.9375	0.6	63.98	18	111600.13	-0.1925	-2.0	26	22	5	0	1	A2G2F	M5	A2G2F	A2G2F	A2G0F	A2G0F
17	1	111599.9375	0.6	35.09	30	111600.13	-0.1925	-2.0	26	22	5	0	1	A2G2F	M5	A2G2F	A2G1F	A2G0F	A2G1F
17	2	111599.9375	0.6	0.92	2	111600.13	-0.1925	-2.0	26	22	5	0	1	A2G2F	M5	A2G1F	A2G1F	A2G1F	A2G1F
18	0	111635.4609	2.2	61.78	20	111632.1288	3.3322	30.0	28	22	3	0	1	A2G2	A2G2	A2G2F	A2G2F	M5	A2G0F
18	1	111635.4609	2.2	17.05	36	111634.1916	1.2694	11.0	25	22	4	1	0	A2G2	M5	A2G2F	A2G1F	A2G0F	A2G0F
18	2	111635.4609	2.2	15.39	6	111632.1288	3.3322	30.0	28	22	3	0	1	A2G2	A2G2	A2G2F	A2G1F	M5	A2G1F
18	3	111635.4609	2.2	3.11	8	111632.1288	3.3322	30.0	28	22	3	0	1	A2G2	A2G2F	A2G2F	A2G2F	M5	A2G0
18	4	111635.4609	2.2	1.91	20	111634.1916	1.2694	11.0	25	22	4	1	0	A2G2	M5	A2G1F	A2G1F	A2G0F	A2G1F
18	5	111635.4609	2.2	0.59	28	111634.1916	1.2694	11.0	25	22	4	1	0	A2G2F	M5	A2G2F	A2G1F	A2G0	A2G0F
18	6	111635.4609	2.2	0.11	14	111632.1288	3.3322	30.0	26	20	3	2	1	M5	M5	A2G2F	A2G2F	A2G0	A2G0F
18	7	111635.4609	2.2	0.06	14	111634.1916	1.2694	11.0	25	22	4	1	0	A2G2F	M5	A2G1F	A2G1F	A2G0	A2G1F
18	8	111635.4609	2.2	0.02	4	111634.1916	1.2694	11.0	23	20	4	3	0	M5	M5	A2G1F	A2G0F	A2G0F	A2G0F
18	9	111635.4609	2.2	0.0	2	111632.1288	3.3322	30.0	24	18	3	4	1	M5	M5	A2G0F	A2G0F	M5	A2G0F
19	0	111678.3906	3.9	75.3	24	111675.2437	3.1469	28.0	25	24	4	0	0	A2G2	A2G2	A2G1F	A2G2F	A2G0F	A2G0F
19	1	111678.3906	3.9	11.66	8	111682.2344	-3.8437	-34.0	24	24	5	0	1	A2G2	A2G2F	A2G2F	A2G0F	A2G0F	A2G0F
19	2	111678.3906	3.9	7.2	4	111675.2437	3.1469	28.0	25	24	4	0	0	A2G2	A2G2	A2G1F	A2G1F	A2G0F	A2G1F
19	3	111678.3906	3.9	4.93	24	111675.2437	3.1469	28.0	25	24	4	0	0	A2G2	A2G2F	A2G2F	A2G1F	A2G0	A2G0F
19	4	111678.3906	3.9	0.27	8	111675.2437	3.1469	28.0	23	22	4	2	0	A2G2	M5	A2G1F	A2G0F	A2G0F	A2G0F
19	5	111678.3906	3.9	0.25	6	111682.2344	-3.8437	-34.0	24	24	5	0	1	A2G2F	A2G2F	A2G2F	A2G0F	A2G0	A2G0F
19	6	111678.3906	3.9	0.25	4	111675.2437	3.1469	28.0	25	24	4	0	0	A2G2	A2G2F	A2G1F	A2G1F	A2G0	A2G1F
19	7	111678.3906	3.9	0.1	6	111682.2344	-3.8437	-34.0	24	24	5	0	1	A2G2F	A2G2F	A2G1F	A2G1F	A2G0	A2G0F
19	8	111678.3906	3.9	0.02	2	111675.2437	3.1469	28.0	25	24	4	0	0	A2G2F	A2G2F	A2G1F	A2G2F	A2G0	A2G0
19	9	111678.3906	3.9	0.01	2	111682.2344	-3.8437	-34.0	22	22	5	2	1	A2G2F	M5	A2G0F	A2G0F	A2G0F	A2G0F
19	10	111678.3906	3.9	0.01	12	111675.2437	3.1469	28.0	23	22	4	2	0	A2G2F	M5	A2G1F	A2G0F	A2G0	A2G0F
20	0	111719.7188	3.6	84.69	4	111716.2959	3.4228	31.0	23	24	4	1	0	A2G2	A2G2	A2G1F	A2G0F	A2G0F	A2G0F
20	1	111719.7188	3.6	8.56	2	111723.2865	-3.5678	-32.0	22	24	5	1	1	A2G2	A2G2F	A2G0F	A2G0F	A2G0F	A2G0F
20	2	111719.7188	3.6	6.54	12	111716.2959	3.4228	31.0	23	24	4	1	0	A2G2	A2G2F	A2G1F	A2G0F	A2G0	A2G0F
20	3	111719.7188	3.6	0.18	2	111723.2865	-3.5678	-32.0	22	24	5	1	1	A2G2F	A2G2F	A2G0F	A2G0F	A2G0	A2G0F
20	4	111719.7188	3.6	0.03	2	111716.2959	3.4228	31.0	23	24	4	1	0	A2G2F	A2G2F	A2G1F	A2G0F	A2G0	A2G0
21	0	111766.1406	4.0	83.29	36	111762.2713	3.8693	35.0	27	22	5	0	1	A2G2F	M5	A2G2F	A2G2F	A2G0F	A2G1F
21	1	111766.1406	4.0	9.26	10	111762.2713	3.8693	35.0	27	22	5	0	1	A2G2F	M5	A2G2F	A2G1F	A2G1F	A2G1F
21	2	111766.1406	4.0	7.34	1	111769.2172	-3.0766	-28.0	30	20	2	1	1	A2G2	A2G2	A2G2F	A2G2F	M5	M5
21	3	111766.1406	4.0	0.07	4	111769.2172	-3.0766	-28.0	28	18	2	3	1	A2G2	M5	A2G2F	A2G0F	M5	M5
21	4	111766.1406	4.0	0.02	2	111769.2172	-3.0766	-28.0	28	18	2	3	1	M5	M5	A2G2F	A2G2F	M5	A2G0
21	5	111766.1406	4.0	0.02	2	111769.2172	-3.0766	-28.0	28	18	2	3	1	A2G2	M5	A2G1F	A2G1F	M5	M5
22	0	111798.7422	1.9	40.69	6	111794.27	4.4722	40.0	29	22	3	0	1	A2G2	A2G2	A2G2F	A2G2F	M5	A2G1F
22	1	111798.7422	1.9	31.87	24	111796.3328	2.4094	22.0	26	22	4	1	0	A2G2	M5	A2G2F	A2G2F	A2G0F	A2G0F
22	2	111798.7422	1.9	19.07	64	111796.3328	2.4094	22.0	26	22	4	1	0	A2G2	M5	A2G2F	A2G1F	A2G0F	A2G1F
22	3	111798.7422	1.9	6.05	38	111803.3235	-4.5813	-41.0	25	22	5	1	1	A2G2F	M5	A2G2F	A2G1F	A2G0F	A2G0F
22	4	111798.7422	1.9	1.23	16	111796.3328	2.4094	22.0	26	22	4	1	0	A2G2F	M5	A2G2F	A2G2F	A2G0	A2G0F
22	5	111798.7422	1.9	0.53	6	111796.3328	2.4094	22.0	26	22	4	1	0	A2G2	M5	A2G1F	A2G1F	A2G1F	A2G1F
22	6	111798.7422	1.9	0.4	28	111796.3328	2.4094	22.0	26	22	4	1	0	A2G2F	M5	A2G2F	A2G1F	A2G0	A2G1F
22	7	111798.7422	1.9	0.07	8	111796.3328	2.4094	22.0	24	20	4	3	0	M5	M5	A2G2F	A2G0F	A2G0F	A2G0F
22	8	111798.7422	1.9	0.06	2	111796.3375	2.4047	22.0	22	24	3	2	1	A2G2	A2G2	A2G0F	A2G0F	A2G0F	A2G0
22	9	111798.7422	1.9	0.04	12	111796.3328	2.4094	22.0	24	20	4	3	0	M5	M5	A2G1F	A2G1F	A2G0F	A2G0F
22	10	111798.7422	1.9	0.0	2	111796.3375	2.4047	22.0	22	24	3	2	1	A2G2	A2G2F	A2G0F	A2G0F	A2G0	A2G0
23	0	111838.9297	3.2	56.3	6	111837.385	1.5447	14.0	26	24	4	0	0	A2G2	A2G2	A2G2F	A2G2F	A2G0F	A2G0F
23	1	111838.9297	3.2	31.48	12	111837.385	1.5447	14.0	26	24	4	0	0	A2G2	A2G2	A2G1F	A2G2F	A2G0F	A2G1F
23	2	111838.9297	3.2	4.75	12	111837.385	1.5447	14.0	26	24	4	0	0	A2G2	A2G2F	A2G2F	A2G2F	A2G0	A2G0F
23	3	111838.9297	3.2	3.72	12	111835.3222	3.6075	32.0	27	22	3	1	1	A2G2	A2G2	A2G1F	A2G2F	M5	A2G0F
23	4	111838.9297	3.2	1.2	12	111837.385	1.5447	14.0	26	24	4	0	0	A2G2	A2G2F	A2G2F	A2G1F	A2G0	A2G1F
23	5	111838.9297	3.2	0.87	1	111837.385	1.5447	14.0	26	24	4	0	0	A2G2	A2G2	A2G1F	A2G1F	A2G1F	A2G1F
23	6	111838.9297	3.2	0.62	20	111835.3222	3.6075	32.0	27	22	3	1	1	A2G2	M5	A2G2F	A2G2F	A2G0	A2G1F
23	7	111838.9297	3.2	0.54	12	111837.385	1.5447	14.0	24	22	4	2	0	A2G2	M5	A2G2F	A2G0F	A2G0F	A2G0F
23	8	111838.9297	3.2	0.29	24	111837.385	1.5447	14.0	24	22	4	2	0	A2G2	M5	A2G1F	A2G1F	A2G0F	A2G0F
23	9	111838.9297	3.2	0.19	2	111835.3222	3.6075	32.0	27	22	3	1	1	A2G2	A2G2	A2G1F	A2G1F	M5	A2G1F
23	10	111838.9297	3.2	0.03	1	111837.385	1.5447	14.0	26	24	4	0	0	A2G2F	A2G2F	A2G2F	A2G2F	A2G0	A2G0
23	11	111838.9297	3.2	0.02	14	111837.385	1.5447	14.0	24	22	4	2	0	A2G2F	M5	A2G2F	A2G0F	A2G0	A2G0F
23	12	111838.9297	3.2	0.01	32	111837.385	1.5447	14.0	24	22	4	2	0	A2G2F	M5	A2G1F	A2G1F	A2G0	A2G0F
23	13	111838.9297	3.2	0.0	1	111837.385	1.5447	14.0	22	20	4	4	0	M5	M5	A2G0F	A2G0F	A2G0F	A2G0F
23	14	111838.9297	3.2	0.0	2	111835.3222	3.6075	32.0	25	20	3	3	1	M5	M5	A2G1F	A2G1F	A2G0	A2G1F
24	0	111879.7969	6.0	36.27	4	111878.4372	1.3597	12.0	24	24	4	1	0	A2G2	A2G2	A2G2F	A2G0F	A2G0F	A2G0F
24	1	111879.7969	6.0	34.53	6	111876.3744	3.4225	31.0	27	24	3	0	1	A2G2	A2G2	A2G2F	A2G2F	A2G0	A2G1F
24	2	111879.7969	6.0	18.92	6	111878.4372	1.3597	12.0	24	24	4	1	0	A2G2	A2G2	A2G1F	A2G1F	A2G0F	A2G0F
24	3	111879.7969	6.0	3.09	12	111878.4372	1.3597	12.0	24	24	4	1	0	A2G2	A2G2F	A2G2F	A2G0F	A2G0	A2G0F
24	4	111879.7969	6.0	3.07	18	111876.3698	3.4271	31.0	29	20	4	1	0	A2G2F	M5	A2G2F	A2G2F	M5	A2G1F
24	5	111879.7969	6.0	1.62	32	111876.3744	3.4225	31.0	25	22	3	2	1	A2G2	M5	A2G2F	A2G1F	A2G0	A2G0F
24	6	111879.7969	6.0	1.18	12	111878.4372	1.3597	12.0	24	24	4	1	0	A2G2	A2G2F	A2G1F	A2G1F	A2G0	A2G0F
24	7	111879.7969	6.0	1.1	6	111876.3744	3.4225	31.0	25	22	3	2	1	A2G2	A2G2	A2G1F	A2G0F	M5	A2G0F
24	8	111879.7969	6.0	0.08	2	111878.4372	1.3597	12.0	22	22	4	3	0	A2G2	M5	A2G0F	A2G0F	A2G0F	A2G0F
24	9	111879.7969	6.0	0.08	4	111876.3744	3.4225	31.0	25	22	3	2	1	A2G2	M5	A2G1F	A2G1F	A2G0	A2G1F
24	10	111879.7969	6.0	0.02	2	111878.4372	1.3597	12.0	24	24	4	1	0	A2G2F	A2G2F	A2G2F	A2G0F	A2G0	A2G0
24	11	111879.7969	6.0	0.01	4	111876.3744	3.4225	31.0	25	22	3	2	1	A2G2F	M5	A2G2F	A2G1F	A2G0	A2G0
24	12	111879.7969	6.0	0.0	1	111878.4372	1.3597	12.0	24	24	4	1	0	A2G2F	A2G2F	A2G1F	A2G1F	A2G0	A2G0
24	13	111879.7969	6.0	0.0	4	111878.4372	1.3597	12.0	22	22	4	3	0	A2G2F	M5	A2G0F	A2G0F	A2G0	A2G0F
24	14	111879.7969	6.0	0.0	6	111876.3744	3.4225	31.0	23	20	3	4	1	M5	M5	A2G1F	A2G0F	A2G0	A2G0F
25	0	111920.8594	4.5	52.92	20	111917.4219	3.4374	31.0	29	22	4	0	0	A2G2	A2G2F	A2G2F	A2G2F	M5	A2G1F
25	1	111920.8594	4.5	15.39	14	111924.4126	-3.5532	-32.0	28	22	5	0	1	A2G2F	A2G2F	A2G2F	A2G2F	M5	A2G0F
25	2	111920.8594	4.5	14.12	26	111924.4126	-3.5532	-32.0	28	22	5	0	1	A2G2F	M5	A2G2F	A2G2F	A2G1F	A2G1F
25	3	111920.8594	4.5	13.24	12	111917.4266	3.4328	31.0	25	24	3	1	1	A2G2	A2G2	A2G1F	A2G2F	A2G0	A2G0F
25	4	111920.8594	4.5	2.61	38	111917.4219	3.4374	31.0	27	20	4	2	0	M5	M5	A2G2F	A2G2F	A2G0F	A2G1F
25	5	111920.8594	4.5	0.71	1	111919.4894	1.37	12.0	22	24	4	2	0	A2G2	A2G2	A2G0F	A2G0F	A2G0F	A2G0F
25	6	111920.8594	4.5	0.67	2	111917.4266	3.4328	31.0	25	24	3	1	1	A2G2	A2G2	A2G1F	A2G1F	A2G0	A2G1F
25	7	111920.8594	4.5	0.23	4	111917.4266	3.4328	31.0	25	24	3	1	1	A2G2	A2G2F	A2G2F	A2G1F	A2G0	A2G0
25	8	111920.8594	4.5	0.06	4	111919.4894	1.37	12.0	22	24	4	2	0	A2G2	A2G2F	A2G0F	A2G0F	A2G0	A2G0F
25	9	111920.8594	4.5	0.06	12	111917.4266	3.4328	31.0	23	22	3	3	1	A2G2	M5	A2G1F	A2G0F	A2G0	A2G0F
25	10	111920.8594	4.5	0.0	4	111917.4266	3.4328	31.0	23	22	3	3	1	A2G2F	M5	A2G1F	A2G0F	A2G0	A2G0
25	11	111920.8594	4.5	0.0	1	111919.4894	1.37	12.0	22	24	4	2	0	A2G2F	A2G2F	A2G0F	A2G0F	A2G0	A2G0
26	0	111999.0781	5.7	75.17	12	111999.5263	-0.4482	-4.0	27	24	4	0	0	A2G2	A2G2	A2G2F	A2G2F	A2G0F	A2G1F
26	1	111999.0781	5.7	9.08	4	111999.5263	-0.4482	-4.0	27	24	4	0	0	A2G2	A2G2	A2G2F	A2G1F	A2G1F	A2G1F
26	2	111999.0781	5.7	7.77	20	111997.4635	1.6146	14.0	28	22	3	1	1	A2G2	A2G2	A2G2F	A2G2F	M5	A2G0F
26	3	111999.0781	5.7	3.17	12	111999.5263	-0.4482	-4.0	27	24	4	0	0	A2G2	A2G2F	A2G2F	A2G2F	A2G0	A2G1F
26	4	111999.0781	5.7	2.14	36	111999.5263	-0.4482	-4.0	25	22	4	2	0	A2G2	M5	A2G2F	A2G1F	A2G0F	A2G0F
26	5	111999.0781	5.7	1.94	6	111997.4635	1.6146	14.0	28	22	3	1	1	A2G2	A2G2	A2G2F	A2G1F	M5	A2G1F
26	6	111999.0781	5.7	0.39	8	111997.4635	1.6146	14.0	28	22	3	1	1	A2G2	A2G2F	A2G2F	A2G2F	M5	A2G0
26	7	111999.0781	5.7	0.24	20	111999.5263	-0.4482	-4.0	25	22	4	2	0	A2G2	M5	A2G1F	A2G1F	A2G0F	A2G1F
26	8	111999.0781	5.7	0.07	28	111999.5263	-0.4482	-4.0	25	22	4	2	0	A2G2F	M5	A2G2F	A2G1F	A2G0	A2G0F
26	9	111999.0781	5.7	0.01	14	111997.4635	1.6146	14.0	26	20	3	3	1	M5	M5	A2G2F	A2G2F	A2G0	A2G0F
26	10	111999.0781	5.7	0.01	14	111999.5263	-0.4482	-4.0	25	22	4	2	0	A2G2F	M5	A2G1F	A2G1F	A2G0	A2G1F
26	11	111999.0781	5.7	0.0	4	111999.5263	-0.4482	-4.0	23	20	4	4	0	M5	M5	A2G1F	A2G0F	A2G0F	A2G0F
27	0	112041.9766	13.4	76.88	12	112040.5785	1.3981	12.0	25	24	4	1	0	A2G2	A2G2	A2G1F	A2G2F	A2G0F	A2G0F
27	1	112041.9766	13.4	8.0	4	112040.5785	1.3981	12.0	25	24	4	1	0	A2G2	A2G2	A2G1F	A2G1F	A2G0F	A2G1F
27	2	112041.9766	13.4	5.48	24	112040.5785	1.3981	12.0	25	24	4	1	0	A2G2	A2G2F	A2G2F	A2G1F	A2G0	A2G0F
27	3	112041.9766	13.4	2.7	6	112038.5157	3.4609	31.0	26	22	3	2	1	A2G2	A2G2	A2G2F	A2G0F	M5	A2G0F
27	4	112041.9766	13.4	2.48	2	112038.5157	3.4609	31.0	28	24	3	0	1	A2G2	A2G2	A2G2F	A2G2F	A2G0	A2G2F
27	5	112041.9766	13.4	1.88	20	112038.5157	3.4609	31.0	26	22	3	2	1	A2G2	M5	A2G2F	A2G2F	A2G0	A2G0F
27	6	112041.9766	13.4	1.33	14	112038.5157	3.4609	31.0	26	22	3	2	1	A2G2	A2G2	A2G1F	A2G1F	M5	A2G0F
27	7	112041.9766	13.4	0.47	16	112038.5157	3.4609	31.0	26	22	3	2	1	A2G2	M5	A2G2F	A2G1F	A2G0	A2G1F
27	8	112041.9766	13.4	0.43	6	112038.511	3.4655	31.0	30	20	4	1	0	A2G2F	A2G2F	A2G2F	A2G2F	M5	M5
27	9	112041.9766	13.4	0.28	4	112040.5785	1.3981	12.0	25	24	4	1	0	A2G2	A2G2F	A2G1F	A2G1F	A2G0	A2G1F
27	10	112041.9766	13.4	0.02	2	112040.5785	1.3981	12.0	25	24	4	1	0	A2G2F	A2G2F	A2G1F	A2G2F	A2G0	A2G0
27	11	112041.9766	13.4	0.02	2	112038.5157	3.4609	31.0	26	22	3	2	1	A2G2F	M5	A2G2F	A2G2F	A2G0	A2G0
27	12	112041.9766	13.4	0.01	12	112040.5785	1.3981	12.0	23	22	4	3	0	A2G2F	M5	A2G1F	A2G0F	A2G0	A2G0F
27	13	112041.9766	13.4	0.01	4	112038.5157	3.4609	31.0	24	20	3	4	1	A2G2	M5	A2G0F	A2G0F	M5	A2G0F
27	14	112041.9766	13.4	0.0	10	112038.5157	3.4609	31.0	24	20	3	4	1	M5	M5	A2G2F	A2G0F	A2G0	A2G0F
27	15	112041.9766	13.4	0.0	6	112038.5157	3.4609	31.0	24	20	3	4	1	M5	M5	A2G1F	A2G1F	A2G0	A2G0F
28	0	112087.0547	8.2	95.51	14	112086.5538	0.5009	4.0	29	22	5	0	1	A2G2F	A2G2F	A2G2F	A2G2F	M5	A2G1F
28	1	112087.0547	8.2	4.39	2	112088.6213	-1.5666	-14.0	22	24	5	2	1	A2G2	A2G2F	A2G0F	A2G0F	A2G0F	A2G0F
28	2	112087.0547	8.2	0.09	2	112088.6213	-1.5666	-14.0	22	24	5	2	1	A2G2F	A2G2F	A2G0F	A2G0F	A2G0	A2G0F
29	0	112161.6953	8.9	52.95	6	112161.6676	0.0278	0.0	28	24	4	0	0	A2G2	A2G2	A2G2F	A2G2F	A2G1F	A2G1F
29	1	112161.6953	8.9	21.08	4	112161.6676	0.0278	0.0	28	24	4	0	0	A2G2	A2G2	A2G2F	A2G2F	A2G0F	A2G2F
29	2	112161.6953	8.9	10.86	6	112159.6047	2.0906	19.0	29	22	3	1	1	A2G2	A2G2	A2G2F	A2G2F	M5	A2G1F
29	3	112161.6953	8.9	8.51	24	112161.6676	0.0278	0.0	26	22	4	2	0	A2G2	M5	A2G2F	A2G2F	A2G0F	A2G0F
29	4	112161.6953	8.9	5.09	64	112161.6676	0.0278	0.0	26	22	4	2	0	A2G2	M5	A2G2F	A2G1F	A2G0F	A2G1F
29	5	112161.6953	8.9	0.9	4	112161.6676	0.0278	0.0	28	24	4	0	0	A2G2	A2G2F	A2G2F	A2G2F	A2G0	A2G2F
29	6	112161.6953	8.9	0.33	16	112161.6676	0.0278	0.0	26	22	4	2	0	A2G2F	M5	A2G2F	A2G2F	A2G0F	A2G0
29	7	112161.6953	8.9	0.14	6	112161.6676	0.0278	0.0	26	22	4	2	0	A2G2	M5	A2G1F	A2G1F	A2G1F	A2G1F
29	8	112161.6953	8.9	0.11	28	112161.6676	0.0278	0.0	26	22	4	2	0	A2G2F	M5	A2G2F	A2G1F	A2G0	A2G1F
29	9	112161.6953	8.9	0.02	8	112161.6676	0.0278	0.0	24	20	4	4	0	M5	M5	A2G2F	A2G0F	A2G0F	A2G0F
29	10	112161.6953	8.9	0.01	2	112161.6722	0.0231	0.0	22	24	3	3	1	A2G2	A2G2	A2G0F	A2G0F	A2G0F	A2G0
29	11	112161.6953	8.9	0.01	6	112161.6676	0.0278	0.0	24	20	4	4	0	M5	M5	A2G1F	A2G1F	A2G0F	A2G0F
29	12	112161.6953	8.9	0.0	2	112161.6722	0.0231	0.0	22	24	3	3	1	A2G2	A2G2F	A2G0F	A2G0F	A2G0	A2G0
30	0	112205.1328	30.6	45.38	6	112202.7197	2.4131	22.0	26	24	4	1	0	A2G2	A2G2	A2G2F	A2G2F	A2G0F	A2G0F
30	1	112205.1328	30.6	44.41	44	112202.7197	2.4131	22.0	26	24	4	1	0	A2G2	A2G2	A2G1F	A2G2F	A2G0F	A2G1F
30	2	112205.1328	30.6	3.83	12	112202.7197	2.4131	22.0	26	24	4	1	0	A2G2	A2G2F	A2G2F	A2G2F	A2G0	A2G0F
30	3	112205.1328	30.6	3.0	12	112200.6569	4.4759	40.0	27	22	3	2	1	A2G2	A2G2	A2G1F	A2G2F	M5	A2G0F
30	4	112205.1328	30.6	0.96	12	112202.7197	2.4131	22.0	26	24	4	1	0	A2G2	A2G2F	A2G2F	A2G1F	A2G0	A2G1F
30	5	112205.1328	30.6	0.7	1	112202.7197	2.4131	22.0	26	24	4	1	0	A2G2	A2G2	A2G1F	A2G1F	A2G1F	A2G1F
30	6	112205.1328	30.6	0.5	20	112200.6569	4.4759	40.0	27	22	3	2	1	A2G2	M5	A2G2F	A2G2F	A2G0	A2G1F
30	7	112205.1328	30.6	0.43	12	112202.7197	2.4131	22.0	24	22	4	3	0	A2G2	M5	A2G2F	A2G0F	A2G0F	A2G0F
30	8	112205.1328	30.6	0.31	12	112209.7104	-4.5775	-41.0	25	24	5	1	1	A2G2F	A2G2F	A2G1F	A2G2F	A2G0	A2G0F
30	9	112205.1328	30.6	0.23	24	112202.7197	2.4131	22.0	24	22	4	3	0	A2G2	M5	A2G1F	A2G1F	A2G0F	A2G0F
30	10	112205.1328	30.6	0.15	2	112200.6569	4.4759	40.0	27	22	3	2	1	A2G2	A2G2	A2G1F	A2G1F	M5	A2G1F
30	11	112205.1328	30.6	0.03	8	112209.7104	-4.5775	-41.0	23	22	5	3	1	A2G2F	M5	A2G1F	A2G0F	A2G0F	A2G0F
30	12	112205.1328	30.6	0.02	1	112202.7197	2.4131	22.0	26	24	4	1	0	A2G2F	A2G2F	A2G2F	A2G2F	A2G0	A2G0
30	13	112205.1328	30.6	0.02	14	112202.7197	2.4131	22.0	24	22	4	3	0	A2G2F	M5	A2G2F	A2G0F	A2G0	A2G0F
30	14	112205.1328	30.6	0.02	2	112209.7104	-4.5775	-41.0	25	24	5	1	1	A2G2F	A2G2F	A2G1F	A2G1F	A2G0	A2G1F
30	15	112205.1328	30.6	0.01	32	112202.7197	2.4131	22.0	24	22	4	3	0	A2G2F	M5	A2G1F	A2G1F	A2G0	A2G0F
30	16	112205.1328	30.6	0.0	2	112200.6569	4.4759	40.0	25	20	3	4	1	M5	M5	A2G1F	A2G1F	A2G0	A2G1F
31	0	112247.4922	16.0	53.55	4	112243.7719	3.7203	33.0	24	24	4	2	0	A2G2	A2G2	A2G2F	A2G0F	A2G0F	A2G0F
31	1	112247.4922	16.0	27.93	6	112243.7719	3.7203	33.0	24	24	4	2	0	A2G2	A2G2	A2G1F	A2G1F	A2G0F	A2G0F
31	2	112247.4922	16.0	8.59	8	112250.7625	-3.2703	-29.0	23	24	5	2	1	A2G2	A2G2F	A2G1F	A2G0F	A2G0F	A2G0F
31	3	112247.4922	16.0	4.57	12	112243.7719	3.7203	33.0	24	24	4	2	0	A2G2	A2G2F	A2G2F	A2G0F	A2G0	A2G0F
31	4	112247.4922	16.0	3.28	4	112248.6951	-1.2029	-11.0	30	22	5	0	1	A2G2F	A2G2F	A2G2F	A2G2F	M5	A2G2F
31	5	112247.4922	16.0	1.75	12	112243.7719	3.7203	33.0	24	24	4	2	0	A2G2	A2G2F	A2G1F	A2G1F	A2G0	A2G0F
31	6	112247.4922	16.0	0.17	6	112250.7625	-3.2703	-29.0	23	24	5	2	1	A2G2F	A2G2F	A2G1F	A2G0F	A2G0	A2G0F
31	7	112247.4922	16.0	0.13	2	112243.7719	3.7203	33.0	22	22	4	4	0	A2G2	M5	A2G0F	A2G0F	A2G0F	A2G0F
31	8	112247.4922	16.0	0.02	2	112243.7719	3.7203	33.0	24	24	4	2	0	A2G2F	A2G2F	A2G2F	A2G0F	A2G0	A2G0
31	9	112247.4922	16.0	0.01	1	112243.7719	3.7203	33.0	24	24	4	2	0	A2G2F	A2G2F	A2G1F	A2G1F	A2G0	A2G0
31	10	112247.4922	16.0	0.01	4	112243.7719	3.7203	33.0	22	22	4	4	0	A2G2F	M5	A2G0F	A2G0F	A2G0	A2G0F
32	0	112364.9062	46.9	75.17	12	112364.861	0.0453	0.0	27	24	4	1	0	A2G2	A2G2	A2G2F	A2G2F	A2G0F	A2G1F
32	1	112364.9062	46.9	9.08	4	112364.861	0.0453	0.0	27	24	4	1	0	A2G2	A2G2	A2G2F	A2G1F	A2G1F	A2G1F
32	2	112364.9062	46.9	7.77	20	112362.7982	2.1081	19.0	28	22	3	2	1	A2G2	A2G2	A2G2F	A2G2F	M5	A2G0F
32	3	112364.9062	46.9	3.17	12	112364.861	0.0453	0.0	27	24	4	1	0	A2G2	A2G2F	A2G2F	A2G2F	A2G0	A2G1F
32	4	112364.9062	46.9	2.14	36	112364.861	0.0453	0.0	25	22	4	3	0	A2G2	M5	A2G2F	A2G1F	A2G0F	A2G0F
32	5	112364.9062	46.9	1.94	6	112362.7982	2.1081	19.0	28	22	3	2	1	A2G2	A2G2	A2G2F	A2G1F	M5	A2G1F
32	6	112364.9062	46.9	0.39	8	112362.7982	2.1081	19.0	28	22	3	2	1	A2G2	A2G2F	A2G2F	A2G2F	M5	A2G0
32	7	112364.9062	46.9	0.24	20	112364.861	0.0453	0.0	25	22	4	3	0	A2G2	M5	A2G1F	A2G1F	A2G0F	A2G1F
32	8	112364.9062	46.9	0.07	28	112364.861	0.0453	0.0	25	22	4	3	0	A2G2F	M5	A2G2F	A2G1F	A2G0	A2G0F
32	9	112364.9062	46.9	0.01	14	112362.7982	2.1081	19.0	26	20	3	4	1	M5	M5	A2G2F	A2G2F	A2G0	A2G0F
32	10	112364.9062	46.9	0.01	14	112364.861	0.0453	0.0	25	22	4	3	0	A2G2F	M5	A2G1F	A2G1F	A2G0	A2G1F
33	0	112410.8672	26.8	75.3	24	112405.9132	4.954	44.0	25	24	4	2	0	A2G2	A2G2	A2G1F	A2G2F	A2G0F	A2G0F
33	1	112410.8672	26.8	11.66	8	112412.9038	-2.0366	-18.0	24	24	5	2	1	A2G2	A2G2F	A2G2F	A2G0F	A2G0F	A2G0F
33	2	112410.8672	26.8	7.2	4	112405.9132	4.954	44.0	25	24	4	2	0	A2G2	A2G2	A2G1F	A2G1F	A2G0F	A2G1F
33	3	112410.8672	26.8	4.93	24	112405.9132	4.954	44.0	25	24	4	2	0	A2G2	A2G2F	A2G2F	A2G1F	A2G0	A2G0F
33	4	112410.8672	26.8	0.27	8	112405.9132	4.954	44.0	23	22	4	4	0	A2G2	M5	A2G1F	A2G0F	A2G0F	A2G0F
33	5	112410.8672	26.8	0.25	6	112412.9038	-2.0366	-18.0	24	24	5	2	1	A2G2F	A2G2F	A2G2F	A2G0F	A2G0	A2G0F
33	6	112410.8672	26.8	0.25	4	112405.9132	4.954	44.0	25	24	4	2	0	A2G2	A2G2F	A2G1F	A2G1F	A2G0	A2G1F
33	7	112410.8672	26.8	0.1	6	112412.9038	-2.0366	-18.0	24	24	5	2	1	A2G2F	A2G2F	A2G1F	A2G1F	A2G0	A2G0F
33	8	112410.8672	26.8	0.02	2	112405.9132	4.954	44.0	25	24	4	2	0	A2G2F	A2G2F	A2G1F	A2G2F	A2G0	A2G0
33	9	112410.8672	26.8	0.01	2	112412.9038	-2.0366	-18.0	22	22	5	4	1	A2G2F	M5	A2G0F	A2G0F	A2G0F	A2G0F
33	10	112410.8672	26.8	0.01	12	112405.9132	4.954	44.0	23	22	4	4	0	A2G2F	M5	A2G1F	A2G0F	A2G0	A2G0F
34	0	112448.7969	11.5	45.31	6	112444.9025	3.8943	35.0	26	24	3	2	1	A2G2	A2G2	A2G2F	A2G2F	A2G0F	A2G0
34	1	112448.7969	11.5	18.67	33	112451.8885	-3.0917	-27.0	29	22	5	1	1	A2G2F	A2G2F	A2G2F	A2G2F	M5	A2G1F
34	2	112448.7969	11.5	11.39	6	112444.9025	3.8943	35.0	26	24	3	2	1	A2G2	A2G2	A2G1F	A2G2F	A2G0	A2G1F
34	3	112448.7969	11.5	10.75	6	112444.8979	3.899	35.0	30	22	4	1	0	A2G2	A2G2F	A2G2F	A2G2F	M5	A2G2F
34	4	112448.7969	11.5	7.69	4	112446.9653	1.8315	16.0	23	24	4	3	0	A2G2	A2G2	A2G1F	A2G0F	A2G0F	A2G0F
34	5	112448.7969	11.5	3.87	18	112444.8979	3.899	35.0	28	20	4	3	0	A2G2F	M5	A2G2F	A2G2F	M5	A2G0F
34	6	112448.7969	11.5	0.96	2	112444.9025	3.8943	35.0	26	24	3	2	1	A2G2	A2G2F	A2G2F	A2G2F	A2G0	A2G0
34	7	112448.7969	11.5	0.59	12	112446.9653	1.8315	16.0	23	24	4	3	0	A2G2	A2G2F	A2G1F	A2G0F	A2G0	A2G0F
34	8	112448.7969	11.5	0.43	16	112444.9025	3.8943	35.0	24	22	3	4	1	A2G2	M5	A2G2F	A2G0F	A2G0	A2G0F
34	9	112448.7969	11.5	0.16	2	112444.9025	3.8943	35.0	24	22	3	4	1	A2G2	A2G2	A2G0F	A2G0F	M5	A2G0F
34	10	112448.7969	11.5	0.16	12	112444.9025	3.8943	35.0	24	22	3	4	1	A2G2	M5	A2G1F	A2G1F	A2G0	A2G0F
34	11	112448.7969	11.5	0.0	4	112444.9025	3.8943	35.0	24	22	3	4	1	A2G2F	M5	A2G2F	A2G0F	A2G0	A2G0
34	12	112448.7969	11.5	0.0	2	112446.9653	1.8315	16.0	23	24	4	3	0	A2G2F	A2G2F	A2G1F	A2G0F	A2G0	A2G0
34	13	112448.7969	11.5	0.0	2	112444.9025	3.8943	35.0	24	22	3	4	1	A2G2F	M5	A2G1F	A2G1F	A2G0	A2G0
35	0	112524.4062	26.9	52.96	6	112527.0023	-2.596	-23.0	28	24	4	1	0	A2G2	A2G2	A2G2F	A2G2F	A2G1F	A2G1F
35	1	112524.4062	26.9	21.09	4	112527.0023	-2.596	-23.0	28	24	4	1	0	A2G2	A2G2	A2G2F	A2G2F	A2G0F	A2G2F
35	2	112524.4062	26.9	10.86	6	112524.9395	-0.5332	-5.0	29	22	3	2	1	A2G2	A2G2	A2G2F	A2G2F	M5	A2G1F
35	3	112524.4062	26.9	8.51	24	112527.0023	-2.596	-23.0	26	22	4	3	0	A2G2	M5	A2G2F	A2G2F	A2G0F	A2G0F
35	4	112524.4062	26.9	5.09	64	112527.0023	-2.596	-23.0	26	22	4	3	0	A2G2	M5	A2G2F	A2G1F	A2G0F	A2G1F
35	5	112524.4062	26.9	0.9	4	112527.0023	-2.596	-23.0	28	24	4	1	0	A2G2	A2G2F	A2G2F	A2G2F	A2G0	A2G2F
35	6	112524.4062	26.9	0.33	16	112527.0023	-2.596	-23.0	26	22	4	3	0	A2G2F	M5	A2G2F	A2G2F	A2G0F	A2G0
35	7	112524.4062	26.9	0.14	6	112527.0023	-2.596	-23.0	26	22	4	3	0	A2G2	M5	A2G1F	A2G1F	A2G1F	A2G1F
35	8	112524.4062	26.9	0.11	28	112527.0023	-2.596	-23.0	26	22	4	3	0	A2G2F	M5	A2G2F	A2G1F	A2G0	A2G1F
35	9	112524.4062	26.9	0.01	2	112527.0069	-2.6006	-23.0	22	24	3	4	1	A2G2	A2G2	A2G0F	A2G0F	A2G0F	A2G0
35	10	112524.4062	26.9	0.0	2	112520.0163	4.39	39.0	23	24	2	4	0	A2G2	A2G2	A2G1F	A2G0F	A2G0	A2G0
35	11	112524.4062	26.9	0.0	2	112527.0069	-2.6006	-23.0	22	24	3	4	1	A2G2	A2G2F	A2G0F	A2G0F	A2G0	A2G0
36	0	112569.5781	62.9	56.31	6	112568.0544	1.5237	14.0	26	24	4	2	0	A2G2	A2G2	A2G2F	A2G2F	A2G0F	A2G0F
36	1	112569.5781	62.9	31.48	12	112568.0544	1.5237	14.0	26	24	4	2	0	A2G2	A2G2	A2G1F	A2G2F	A2G0F	A2G1F
36	2	112569.5781	62.9	4.75	12	112568.0544	1.5237	14.0	26	24	4	2	0	A2G2	A2G2F	A2G2F	A2G2F	A2G0	A2G0F
36	3	112569.5781	62.9	3.72	12	112565.9916	3.5865	32.0	27	22	3	3	1	A2G2	A2G2	A2G1F	A2G2F	M5	A2G0F
36	4	112569.5781	62.9	1.2	12	112568.0544	1.5237	14.0	26	24	4	2	0	A2G2	A2G2F	A2G2F	A2G1F	A2G0	A2G1F
36	5	112569.5781	62.9	0.87	1	112568.0544	1.5237	14.0	26	24	4	2	0	A2G2	A2G2	A2G1F	A2G1F	A2G1F	A2G1F
36	6	112569.5781	62.9	0.62	20	112565.9916	3.5865	32.0	27	22	3	3	1	A2G2	M5	A2G2F	A2G2F	A2G0	A2G1F
36	7	112569.5781	62.9	0.54	12	112568.0544	1.5237	14.0	24	22	4	4	0	A2G2	M5	A2G2F	A2G0F	A2G0F	A2G0F
36	8	112569.5781	62.9	0.27	12	112568.0544	1.5237	14.0	24	22	4	4	0	A2G2	M5	A2G1F	A2G1F	A2G0F	A2G0F
36	9	112569.5781	62.9	0.19	2	112565.9916	3.5865	32.0	27	22	3	3	1	A2G2	A2G2	A2G1F	A2G1F	M5	A2G1F
36	10	112569.5781	62.9	0.03	1	112568.0544	1.5237	14.0	26	24	4	2	0	A2G2F	A2G2F	A2G2F	A2G2F	A2G0	A2G0
36	11	112569.5781	62.9	0.02	14	112568.0544	1.5237	14.0	24	22	4	4	0	A2G2F	M5	A2G2F	A2G0F	A2G0	A2G0F
36	12	112569.5781	62.9	0.01	12	112568.0544	1.5237	14.0	24	22	4	4	0	A2G2F	M5	A2G1F	A2G1F	A2G0	A2G0F
37	0	112619.0547	13.9	63.45	4	112616.0926	2.9621	26.0	29	24	6	0	0	A2G2F	A2G2F	A2G2F	A2G2F	A2G2F	A2G1F
37	1	112619.0547	13.9	21.01	8	112616.0972	2.9574	26.0	23	24	5	3	1	A2G2	A2G2F	A2G1F	A2G0F	A2G0F	A2G0F
37	2	112619.0547	13.9	13.29	6	112623.0386	-3.9839	-35.0	30	20	3	3	0	A2G2	A2G2F	A2G2F	A2G2F	M5	M5
37	3	112619.0547	13.9	1.16	4	112623.0432	-3.9885	-35.0	26	22	2	4	1	A2G2	A2G2	A2G2F	A2G0F	A2G0	M5
37	4	112619.0547	13.9	0.41	6	112616.0972	2.9574	26.0	23	24	5	3	1	A2G2F	A2G2F	A2G1F	A2G0F	A2G0	A2G0F
37	5	112619.0547	13.9	0.38	2	112623.0432	-3.9885	-35.0	26	22	2	4	1	A2G2	M5	A2G2F	A2G2F	A2G0	A2G0
37	6	112619.0547	13.9	0.3	2	112623.0432	-3.9885	-35.0	26	22	2	4	1	A2G2	A2G2	A2G1F	A2G1F	A2G0	M5
38	0	112670.6016	7.3	56.0	12	112673.1442	-2.5426	-23.0	28	24	5	1	0	A2G2	A2G2F	A2G2F	A2G2F	A2G1F	A2G1F
38	1	112670.6016	7.3	22.29	8	112673.1442	-2.5426	-23.0	28	24	5	1	0	A2G2	A2G2F	A2G2F	A2G2F	A2G2F	A2G0F
38	2	112670.6016	7.3	13.76	20	112671.0814	-0.4798	-4.0	29	22	4	2	1	A2G2	A2G2F	A2G2F	A2G2F	M5	A2G1F
38	3	112670.6016	7.3	4.24	18	112673.1442	-2.5426	-23.0	26	22	5	3	0	A2G2F	M5	A2G2F	A2G2F	A2G0F	A2G0F
38	4	112670.6016	7.3	3.0	68	112673.1442	-2.5426	-23.0	26	22	5	3	0	A2G2F	M5	A2G2F	A2G1F	A2G0F	A2G1F
38	5	112670.6016	7.3	0.24	2	112673.1442	-2.5426	-23.0	28	24	5	1	0	A2G2F	A2G2F	A2G2F	A2G2F	A2G2F	A2G0
38	6	112670.6016	7.3	0.18	1	112673.1488	-2.5472	-23.0	22	24	4	4	1	A2G2	A2G2	A2G0F	A2G0F	A2G0F	A2G0F
38	7	112670.6016	7.3	0.14	6	112666.1582	4.4434	39.0	23	24	3	4	0	A2G2	A2G2	A2G1F	A2G0F	A2G0	A2G0F
38	8	112670.6016	7.3	0.12	10	112673.1442	-2.5426	-23.0	26	22	5	3	0	A2G2F	M5	A2G1F	A2G1F	A2G1F	A2G1F
38	9	112670.6016	7.3	0.02	4	112673.1488	-2.5472	-23.0	22	24	4	4	1	A2G2	A2G2F	A2G0F	A2G0F	A2G0	A2G0F
38	10	112670.6016	7.3	0.0	4	112666.1582	4.4434	39.0	23	24	3	4	0	A2G2	A2G2F	A2G1F	A2G0F	A2G0	A2G0
38	11	112670.6016	7.3	0.0	1	112673.1488	-2.5472	-23.0	22	24	4	4	1	A2G2F	A2G2F	A2G0F	A2G0F	A2G0	A2G0
39	0	112731.5156	100.0	75.26	12	112730.1957	1.3199	12.0	27	24	4	2	0	A2G2	A2G2	A2G2F	A2G2F	A2G0F	A2G1F
39	1	112731.5156	100.0	9.09	4	112730.1957	1.3199	12.0	27	24	4	2	0	A2G2	A2G2	A2G2F	A2G1F	A2G1F	A2G1F
39	2	112731.5156	100.0	7.7	6	112728.1329	3.3827	30.0	28	22	3	3	1	A2G2	A2G2	A2G2F	A2G2F	M5	A2G0F
39	3	112731.5156	100.0	3.18	12	112730.1957	1.3199	12.0	27	24	4	2	0	A2G2	A2G2F	A2G2F	A2G2F	A2G0	A2G1F
39	4	112731.5156	100.0	2.15	36	112730.1957	1.3199	12.0	25	22	4	4	0	A2G2	M5	A2G2F	A2G1F	A2G0F	A2G0F
39	5	112731.5156	100.0	1.94	6	112728.1329	3.3827	30.0	28	22	3	3	1	A2G2	A2G2	A2G2F	A2G1F	M5	A2G1F
39	6	112731.5156	100.0	0.39	8	112728.1329	3.3827	30.0	28	22	3	3	1	A2G2	A2G2F	A2G2F	A2G2F	M5	A2G0
39	7	112731.5156	100.0	0.21	8	112730.1957	1.3199	12.0	25	22	4	4	0	A2G2	M5	A2G1F	A2G1F	A2G0F	A2G1F
39	8	112731.5156	100.0	0.07	28	112730.1957	1.3199	12.0	25	22	4	4	0	A2G2F	M5	A2G2F	A2G1F	A2G0	A2G0F
39	9	112731.5156	100.0	0.0	4	112730.1957	1.3199	12.0	25	22	4	4	0	A2G2F	M5	A2G1F	A2G1F	A2G0	A2G1F
40	0	112776.1328	6.9	75.08	24	112771.2479	4.8849	43.0	25	24	4	3	0	A2G2	A2G2	A2G1F	A2G2F	A2G0F	A2G0F
40	1	112776.1328	6.9	11.63	8	112778.2385	-2.1057	-19.0	24	24	5	3	1	A2G2	A2G2F	A2G2F	A2G0F	A2G0F	A2G0F
40	2	112776.1328	6.9	7.18	4	112771.2479	4.8849	43.0	25	24	4	3	0	A2G2	A2G2	A2G1F	A2G1F	A2G0F	A2G1F
40	3	112776.1328	6.9	4.92	24	112771.2479	4.8849	43.0	25	24	4	3	0	A2G2	A2G2F	A2G2F	A2G1F	A2G0	A2G0F
40	4	112776.1328	6.9	0.58	1	112778.2339	-2.1011	-19.0	30	24	6	0	0	A2G2F	A2G2F	A2G2F	A2G2F	A2G2F	A2G2F
40	5	112776.1328	6.9	0.25	6	112778.2385	-2.1057	-19.0	24	24	5	3	1	A2G2F	A2G2F	A2G2F	A2G0F	A2G0	A2G0F
40	6	112776.1328	6.9	0.25	4	112771.2479	4.8849	43.0	25	24	4	3	0	A2G2	A2G2F	A2G1F	A2G1F	A2G0	A2G1F
40	7	112776.1328	6.9	0.09	6	112778.2385	-2.1057	-19.0	24	24	5	3	1	A2G2F	A2G2F	A2G1F	A2G1F	A2G0	A2G0F
40	8	112776.1328	6.9	0.02	2	112771.2479	4.8849	43.0	25	24	4	3	0	A2G2F	A2G2F	A2G1F	A2G2F	A2G0	A2G0
41	0	112814.4453	4.0	32.35	6	112819.2861	-4.8408	-43.0	28	24	6	1	0	A2G2F	A2G2F	A2G2F	A2G2F	A2G1F	A2G1F
41	1	112814.4453	4.0	24.81	6	112810.2373	4.2081	37.0	26	24	3	3	1	A2G2	A2G2	A2G2F	A2G2F	A2G0F	A2G0
41	2	112814.4453	4.0	12.88	4	112819.2861	-4.8408	-43.0	28	24	6	1	0	A2G2F	A2G2F	A2G2F	A2G2F	A2G2F	A2G0F
41	3	112814.4453	4.0	10.23	33	112817.2233	-2.7779	-25.0	29	22	5	2	1	A2G2F	A2G2F	A2G2F	A2G2F	M5	A2G1F
41	4	112814.4453	4.0	6.24	6	112810.2373	4.2081	37.0	26	24	3	3	1	A2G2	A2G2	A2G1F	A2G2F	A2G0	A2G1F
41	5	112814.4453	4.0	5.89	6	112810.2326	4.2127	37.0	30	22	4	2	0	A2G2	A2G2F	A2G2F	A2G2F	M5	A2G2F
41	6	112814.4453	4.0	4.21	4	112812.3001	2.1453	19.0	23	24	4	4	0	A2G2	A2G2	A2G1F	A2G0F	A2G0F	A2G0F
41	7	112814.4453	4.0	2.12	18	112810.2326	4.2127	37.0	28	20	4	4	0	A2G2F	M5	A2G2F	A2G2F	M5	A2G0F
41	8	112814.4453	4.0	0.52	2	112810.2373	4.2081	37.0	26	24	3	3	1	A2G2	A2G2F	A2G2F	A2G2F	A2G0	A2G0
41	9	112814.4453	4.0	0.43	2	112819.2907	-4.8454	-43.0	22	24	5	4	1	A2G2	A2G2F	A2G0F	A2G0F	A2G0F	A2G0F
41	10	112814.4453	4.0	0.33	12	112812.3001	2.1453	19.0	23	24	4	4	0	A2G2	A2G2F	A2G1F	A2G0F	A2G0	A2G0F
41	11	112814.4453	4.0	0.01	2	112819.2907	-4.8454	-43.0	22	24	5	4	1	A2G2F	A2G2F	A2G0F	A2G0F	A2G0	A2G0F
41	12	112814.4453	4.0	0.0	2	112812.3001	2.1453	19.0	23	24	4	4	0	A2G2F	A2G2F	A2G1F	A2G0F	A2G0	A2G0
42	0	112894.1562	58.8	53.27	6	112892.337	1.8193	16.0	28	24	4	2	0	A2G2	A2G2	A2G2F	A2G2F	A2G1F	A2G1F
42	1	112894.1562	58.8	21.21	4	112892.337	1.8193	16.0	28	24	4	2	0	A2G2	A2G2	A2G2F	A2G2F	A2G0F	A2G2F
42	2	112894.1562	58.8	10.92	6	112890.2742	3.8821	34.0	29	22	3	3	1	A2G2	A2G2	A2G2F	A2G2F	M5	A2G1F
42	3	112894.1562	58.8	8.56	24	112892.337	1.8193	16.0	26	22	4	4	0	A2G2	M5	A2G2F	A2G2F	A2G0F	A2G0F
42	4	112894.1562	58.8	4.61	36	112892.337	1.8193	16.0	26	22	4	4	0	A2G2	M5	A2G2F	A2G1F	A2G0F	A2G1F
42	5	112894.1562	58.8	0.9	4	112892.337	1.8193	16.0	28	24	4	2	0	A2G2	A2G2F	A2G2F	A2G2F	A2G0	A2G2F
42	6	112894.1562	58.8	0.33	16	112892.337	1.8193	16.0	26	22	4	4	0	A2G2F	M5	A2G2F	A2G2F	A2G0	A2G0F
42	7	112894.1562	58.8	0.12	2	112892.337	1.8193	16.0	26	22	4	4	0	A2G2	M5	A2G1F	A2G1F	A2G1F	A2G1F
42	8	112894.1562	58.8	0.08	14	112892.337	1.8193	16.0	26	22	4	4	0	A2G2F	M5	A2G2F	A2G1F	A2G0	A2G1F
43	0	112935.4922	11.5	45.71	6	112933.3892	2.103	19.0	26	24	4	3	0	A2G2	A2G2	A2G2F	A2G2F	A2G0F	A2G0F
43	1	112935.4922	11.5	44.73	44	112933.3892	2.103	19.0	26	24	4	3	0	A2G2	A2G2	A2G1F	A2G2F	A2G0F	A2G1F
43	2	112935.4922	11.5	3.86	12	112933.3892	2.103	19.0	26	24	4	3	0	A2G2	A2G2F	A2G2F	A2G2F	A2G0	A2G0F
43	3	112935.4922	11.5	3.02	12	112931.3263	4.1658	37.0	27	22	3	4	1	A2G2	A2G2	A2G1F	A2G2F	M5	A2G0F
43	4	112935.4922	11.5	0.97	12	112933.3892	2.103	19.0	26	24	4	3	0	A2G2	A2G2F	A2G2F	A2G1F	A2G0	A2G1F
43	5	112935.4922	11.5	0.7	1	112933.3892	2.103	19.0	26	24	4	3	0	A2G2	A2G2	A2G1F	A2G1F	A2G1F	A2G1F
43	6	112935.4922	11.5	0.5	20	112931.3263	4.1658	37.0	27	22	3	4	1	A2G2	M5	A2G2F	A2G2F	A2G0	A2G1F
43	7	112935.4922	11.5	0.31	12	112940.3798	-4.8876	-43.0	25	24	5	3	1	A2G2F	A2G2F	A2G1F	A2G2F	A2G0	A2G0F
43	8	112935.4922	11.5	0.15	2	112931.3263	4.1658	37.0	27	22	3	4	1	A2G2	A2G2	A2G1F	A2G1F	M5	A2G1F
43	9	112935.4922	11.5	0.02	1	112933.3892	2.103	19.0	26	24	4	3	0	A2G2F	A2G2F	A2G2F	A2G2F	A2G0	A2G0
43	10	112935.4922	11.5	0.02	2	112940.3798	-4.8876	-43.0	25	24	5	3	1	A2G2F	A2G2F	A2G1F	A2G1F	A2G0	A2G1F
44	0	113021.9141	5.5	68.84	12	113022.4795	-0.5654	-5.0	27	24	6	2	0	A2G2F	A2G2F	A2G2F	A2G2F	A2G0F	A2G1F
44	1	113021.9141	5.5	9.89	14	113020.4167	1.4974	13.0	28	22	5	3	1	A2G2F	A2G2F	A2G2F	A2G2F	M5	A2G0F
44	2	113021.9141	5.5	8.92	18	113020.4167	1.4974	13.0	28	22	5	3	1	A2G2F	M5	A2G2F	A2G2F	A2G1F	A2G1F
44	3	113021.9141	5.5	8.32	4	113022.4795	-0.5654	-5.0	27	24	6	2	0	A2G2F	A2G2F	A2G2F	A2G1F	A2G1F	A2G1F
44	4	113021.9141	5.5	4.03	2	113020.4167	1.4974	13.0	30	24	5	1	1	A2G2	A2G2F	A2G2F	A2G2F	A2G2F	A2G2F
45	0	113042.9531	21.8	48.12	12	113038.4789	4.4742	40.0	28	24	5	2	0	A2G2	A2G2F	A2G2F	A2G2F	A2G1F	A2G1F
45	1	113042.9531	21.8	23.93	12	113045.4695	-2.5164	-22.0	27	24	6	2	1	A2G2F	A2G2F	A2G2F	A2G2F	A2G0F	A2G1F
45	2	113042.9531	21.8	19.16	8	113038.4789	4.4742	40.0	28	24	5	2	0	A2G2	A2G2F	A2G2F	A2G2F	A2G2F	A2G0F
45	3	113042.9531	21.8	3.64	18	113038.4789	4.4742	40.0	26	22	5	4	0	A2G2F	M5	A2G2F	A2G2F	A2G0F	A2G0F
45	4	113042.9531	21.8	2.89	4	113045.4695	-2.5164	-22.0	27	24	6	2	1	A2G2F	A2G2F	A2G2F	A2G1F	A2G1F	A2G1F
45	5	113042.9531	21.8	2.0	30	113038.4789	4.4742	40.0	26	22	5	4	0	A2G2F	M5	A2G2F	A2G1F	A2G0F	A2G1F
45	6	113042.9531	21.8	0.2	2	113038.4789	4.4742	40.0	28	24	5	2	0	A2G2F	A2G2F	A2G2F	A2G2F	A2G2F	A2G0
45	7	113042.9531	21.8	0.05	2	113038.4789	4.4742	40.0	26	22	5	4	0	A2G2F	M5	A2G1F	A2G1F	A2G1F	A2G1F
46	0	113058.0469	9.2	59.6	16	113061.4689	-3.422	-30.0	28	24	5	2	1	A2G2	A2G2F	A2G2F	A2G2F	A2G1F	A2G1F
46	1	113058.0469	9.2	17.03	8	113061.4689	-3.422	-30.0	28	24	5	2	1	A2G2	A2G2F	A2G2F	A2G2F	A2G2F	A2G0F
46	2	113058.0469	9.2	16.15	48	113054.4782	3.5686	32.0	27	22	4	4	0	A2G2	M5	A2G2F	A2G2F	A2G0F	A2G1F
46	3	113058.0469	9.2	3.24	18	113061.4689	-3.422	-30.0	26	22	5	4	1	A2G2F	M5	A2G2F	A2G2F	A2G0F	A2G0F
46	4	113058.0469	9.2	1.78	30	113061.4689	-3.422	-30.0	26	22	5	4	1	A2G2F	M5	A2G2F	A2G1F	A2G0F	A2G1F
46	5	113058.0469	9.2	1.68	12	113054.4782	3.5686	32.0	27	22	4	4	0	A2G2	M5	A2G2F	A2G1F	A2G1F	A2G1F
46	6	113058.0469	9.2	0.29	16	113054.4782	3.5686	32.0	27	22	4	4	0	A2G2F	M5	A2G2F	A2G2F	A2G1F	A2G0
46	7	113058.0469	9.2	0.18	2	113061.4689	-3.422	-30.0	28	24	5	2	1	A2G2F	A2G2F	A2G2F	A2G2F	A2G2F	A2G0
46	8	113058.0469	9.2	0.05	2	113061.4689	-3.422	-30.0	26	22	5	4	1	A2G2F	M5	A2G1F	A2G1F	A2G1F	A2G1F
47	0	113099.6406	13.9	65.19	36	113095.5304	4.1102	36.0	27	24	4	3	0	A2G2	A2G2	A2G2F	A2G2F	A2G0F	A2G1F
47	1	113099.6406	13.9	25.34	12	113102.5211	-2.8804	-25.0	26	24	5	3	1	A2G2	A2G2F	A2G2F	A2G2F	A2G0F	A2G0F
47	2	113099.6406	13.9	6.56	6	113095.5304	4.1102	36.0	27	24	4	3	0	A2G2	A2G2	A2G2F	A2G1F	A2G1F	A2G1F
47	3	113099.6406	13.9	2.15	12	113095.5304	4.1102	36.0	27	24	4	3	0	A2G2	A2G2F	A2G2F	A2G2F	A2G0	A2G1F
47	4	113099.6406	13.9	0.53	6	113102.5211	-2.8804	-25.0	26	24	5	3	1	A2G2F	A2G2F	A2G2F	A2G2F	A2G0	A2G0F
47	5	113099.6406	13.9	0.13	6	113102.5211	-2.8804	-25.0	26	24	5	3	1	A2G2F	A2G2F	A2G2F	A2G1F	A2G0	A2G1F
47	6	113099.6406	13.9	0.09	4	113104.5839	-4.9432	-44.0	23	24	6	4	0	A2G2F	A2G2F	A2G1F	A2G0F	A2G0F	A2G0F
48	0	113178.5469	26.7	53.1	6	113175.572	2.9749	26.0	26	24	3	4	1	A2G2	A2G2	A2G2F	A2G2F	A2G0F	A2G0
48	1	113178.5469	26.7	19.82	14	113182.558	-4.0111	-35.0	29	22	5	3	1	A2G2F	A2G2F	A2G2F	A2G2F	M5	A2G1F
48	2	113178.5469	26.7	13.35	6	113175.572	2.9749	26.0	26	24	3	4	1	A2G2	A2G2	A2G1F	A2G2F	A2G0	A2G1F
48	3	113178.5469	26.7	12.6	6	113175.5673	2.9795	26.0	30	22	4	3	0	A2G2	A2G2F	A2G2F	A2G2F	M5	A2G2F
48	4	113178.5469	26.7	1.12	2	113175.572	2.9749	26.0	26	24	3	4	1	A2G2	A2G2F	A2G2F	A2G2F	A2G0	A2G0
49	0	113204.1484	9.8	42.4	8	113200.6201	3.5283	31.0	29	24	5	2	0	A2G2	A2G2F	A2G2F	A2G2F	A2G1F	A2G2F
49	1	113204.1484	9.8	26.97	6	113207.6108	-3.4623	-31.0	28	24	6	2	1	A2G2F	A2G2F	A2G2F	A2G2F	A2G1F	A2G1F
49	2	113204.1484	9.8	17.9	36	113200.6201	3.5283	31.0	27	22	5	4	0	A2G2F	M5	A2G2F	A2G2F	A2G0F	A2G1F
49	3	113204.1484	9.8	10.74	4	113207.6108	-3.4623	-31.0	28	24	6	2	1	A2G2F	A2G2F	A2G2F	A2G2F	A2G2F	A2G0F
49	4	113204.1484	9.8	1.99	10	113200.6201	3.5283	31.0	27	22	5	4	0	A2G2F	M5	A2G2F	A2G1F	A2G1F	A2G1F
50	0	113257.8906	8.5	61.72	6	113257.6717	0.2189	2.0	28	24	4	3	0	A2G2	A2G2	A2G2F	A2G2F	A2G1F	A2G1F
50	1	113257.8906	8.5	24.57	4	113257.6717	0.2189	2.0	28	24	4	3	0	A2G2	A2G2	A2G2F	A2G2F	A2G0F	A2G2F
50	2	113257.8906	8.5	12.66	6	113255.6089	2.2817	20.0	29	22	3	4	1	A2G2	A2G2	A2G2F	A2G2F	M5	A2G1F
50	3	113257.8906	8.5	1.04	4	113257.6717	0.2189	2.0	28	24	4	3	0	A2G2	A2G2F	A2G2F	A2G2F	A2G0	A2G2F
51	0	113335.0	5.7	100.0	6	113337.7132	-2.7132	-24.0	27	24	3	4	1	A2G2	A2G2	A2G2F	A2G2F	A2G1F	A2G0
52	0	113342.6484	12.8	63.56	6	113337.7132	4.9352	44.0	27	24	3	4	1	A2G2	A2G2	A2G2F	A2G2F	A2G1F	A2G0
52	1	113342.6484	12.8	32.35	4	113346.762	-4.1136	-36.0	29	24	6	2	0	A2G2F	A2G2F	A2G2F	A2G2F	A2G2F	A2G1F
52	2	113342.6484	12.8	4.09	4	113344.6992	-2.0508	-18.0	30	22	5	3	1	A2G2F	A2G2F	A2G2F	A2G2F	M5	A2G2F
53	0	113408.3281	11.8	51.03	12	113403.8136	4.5145	40.0	28	24	5	3	0	A2G2	A2G2F	A2G2F	A2G2F	A2G1F	A2G1F
53	1	113408.3281	11.8	25.37	12	113410.8042	-2.4761	-22.0	27	24	6	3	1	A2G2F	A2G2F	A2G2F	A2G2F	A2G0F	A2G1F
53	2	113408.3281	11.8	20.32	8	113403.8136	4.5145	40.0	28	24	5	3	0	A2G2	A2G2F	A2G2F	A2G2F	A2G2F	A2G0F
53	3	113408.3281	11.8	3.07	4	113410.8042	-2.4761	-22.0	27	24	6	3	1	A2G2F	A2G2F	A2G2F	A2G1F	A2G1F	A2G1F
53	4	113408.3281	11.8	0.22	2	113403.8136	4.5145	40.0	28	24	5	3	0	A2G2F	A2G2F	A2G2F	A2G2F	A2G2F	A2G0
54	0	113485.2266	11.7	85.98	12	113483.8551	1.3714	12.0	27	24	4	4	1	A2G2	A2G2	A2G2F	A2G2F	A2G0F	A2G1F
54	1	113485.2266	11.7	10.39	4	113483.8551	1.3714	12.0	27	24	4	4	1	A2G2	A2G2	A2G2F	A2G1F	A2G1F	A2G1F
54	2	113485.2266	11.7	3.63	12	113483.8551	1.3714	12.0	27	24	4	4	1	A2G2	A2G2F	A2G2F	A2G2F	A2G0	A2G1F
55	0	113509.5156	0.9	100.0	1	113508.9033	0.6123	5.0	30	24	6	2	0	A2G2F	A2G2F	A2G2F	A2G2F	A2G2F	A2G2F
56	0	113543.4141	5.0	61.13	14	113547.8927	-4.4786	-39.0	29	22	5	4	1	A2G2F	A2G2F	A2G2F	A2G2F	M5	A2G1F
56	1	113543.4141	5.0	38.87	6	113540.9021	2.512	22.0	30	22	4	4	0	A2G2	A2G2F	A2G2F	A2G2F	M5	A2G2F
57	0	113617.0156	6.8	63.51	6	113613.9977	3.018	27.0	26	24	6	4	1	A2G2F	A2G2F	A2G2F	A2G2F	A2G0F	A2G0F
57	1	113617.0156	6.8	35.51	12	113613.9977	3.018	27.0	26	24	6	4	1	A2G2F	A2G2F	A2G2F	A2G1F	A2G1F	A2G0F
57	2	113617.0156	6.8	0.98	1	113613.9977	3.018	27.0	26	24	6	4	1	A2G2F	A2G2F	A2G1F	A2G1F	A2G1F	A2G1F
58	0	113645.9141	9.2	70.67	6	113645.9964	-0.0823	-1.0	28	24	4	4	1	A2G2	A2G2	A2G2F	A2G2F	A2G1F	A2G1F
58	1	113645.9141	9.2	28.14	4	113645.9964	-0.0823	-1.0	28	24	4	4	1	A2G2	A2G2	A2G2F	A2G2F	A2G0F	A2G2F
58	2	113645.9141	9.2	1.2	4	113645.9964	-0.0823	-1.0	28	24	4	4	1	A2G2	A2G2F	A2G2F	A2G2F	A2G0	A2G2F
59	0	113700.2734	6.8	NA	0	NA	NA	NA	0	0	0	0	0
60	0	113779.1562	2.4	89.22	12	113776.1389	3.0173	27.0	27	24	6	4	1	A2G2F	A2G2F	A2G2F	A2G2F	A2G0F	A2G1F
60	1	113779.1562	2.4	10.78	4	113776.1389	3.0173	27.0	27	24	6	4	1	A2G2F	A2G2F	A2G2F	A2G1F	A2G1F	A2G1F
61	0	113803.7734	5.0	100.0	4	113808.1377	-4.3642	-38.0	29	24	4	4	1	A2G2	A2G2	A2G2F	A2G2F	A2G1F	A2G2F
62	0	113855.8203	7.9	NA	0	NA	NA	NA	0	0	0	0	0
63	0	113937.5625	1.9	71.52	6	113938.2802	-0.7177	-6.0	28	24	6	4	1	A2G2F	A2G2F	A2G2F	A2G2F	A2G1F	A2G1F
63	1	113937.5625	1.9	28.48	4	113938.2802	-0.7177	-6.0	28	24	6	4	1	A2G2F	A2G2F	A2G2F	A2G2F	A2G2F	A2G0F
64	0	113974.8359	1.5	100.0	1	113970.2789	4.557	40.0	30	24	4	4	1	A2G2	A2G2	A2G2F	A2G2F	A2G2F	A2G2F
65	0	114012.0156	2.8	NA	0	NA	NA	NA	0	0	0	0	0
66	0	114099.5781	0.7	100.0	4	114100.4215	-0.8434	-7.0	29	24	6	4	1	A2G2F	A2G2F	A2G2F	A2G2F	A2G2F	A2G1F
67	0	114117.2578	2.4	100.0	2	114116.4208	0.837	7.0	30	24	5	4	1	A2G2	A2G2F	A2G2F	A2G2F	A2G2F	A2G2F
68	0	114185.3516	2.3	NA	0	NA	NA	NA	0	0	0	0	0
69	0	114245.8516	2.7	NA	0	NA	NA	NA	0	0	0	0	0
70	0	114327.8828	4.3	NA	0	NA	NA	NA	0	0	0	0	0
71	0	114407.3516	1.0	NA	0	NA	NA	NA	0	0	0	0	0
72	0	114488.4297	0.7	NA	0	NA	NA	NA	0	0	0	0	0
73	0	114546.2891	2.9	NA	0	NA	NA	NA	0	0	0	0	0
74	0	114937.7656	5.2	NA	0	NA	NA	NA	0	0	0	0	0
