# Supplementary material for: Native mass spectrometry combined with enzymatic dissection unravels glycoform heterogeneity of biopharmaceuticals
Source: Nat Commun. 2018 Apr 30;9:1713. doi: 10.1038/s41467-018-04061-7 (PMC5928108; doi:10.1038/s41467-018-04061-7)
Supplement: Supplementary file 4 — Supplementary Data 1 [file 41467_2018_4061_MOESM4_ESM.zip › fig_4b/4b_3_glycans.csv]

Checked	Name	Composition	Sites	Abundance
True	A	27 Hex, 24 HexNAc, 4 Fuc	N_Sites	0.0
True	B	26 Hex, 24 HexNAc, 4 Fuc	N_Sites	0.0
True	C	28 Hex, 24 HexNAc, 4 Fuc	N_Sites	0.0
True	D	25 Hex, 24 HexNAc, 4 Fuc	N_Sites	0.0
True	E	28 Hex, 24 HexNAc, 5 Fuc	N_Sites	0.0
True	F	29 Hex, 24 HexNAc, 6 Fuc	N_Sites	0.0
