# Supplementary material for: Native mass spectrometry combined with enzymatic dissection unravels glycoform heterogeneity of biopharmaceuticals
Source: Nat Commun. 2018 Apr 30;9:1713. doi: 10.1038/s41467-018-04061-7 (PMC5928108; doi:10.1038/s41467-018-04061-7)
Supplement: Supplementary file 4 — Supplementary Data 1 [file 41467_2018_4061_MOESM4_ESM.zip › fig_4b/4b_4b_deconvoluted_spectrum.csv]

avg_mass	rel_abundance
116953.898438	4.76197691689
117116.195312	4.2562382506
117158.65625	3.92373367583
117320.125	8.05330258305
117481.1875	9.74234461257
117523.210938	5.65362806829
117641.640625	6.39017171363
117684.382812	13.4032338383
117726.59375	5.56009853937
117845.15625	18.3036805547
117888.835938	6.61547497558
117930.953125	3.11268082017
118004.320312	8.53580756902
118049.1875	25.7849026228
118090.960938	7.12340891829
118210.273438	33.607266319
118253.890625	14.2944551998
118370.429688	16.7107904153
118414.492188	56.0023483371
118455.664062	7.53914530896
118575.226562	66.9774698361
118617.78125	19.0116646412
118733.203125	42.7760824539
118779.515625	64.2890610147
118940.875	100.0
118983.484375	8.16965832031
119085.609375	8.3449422833
119101.679688	44.2513298533
119144.6875	51.2736174141
119248.328125	25.0562439829
119305.90625	79.5272118512
119451.257812	27.5574875671
119469.570312	29.7917947357
119507.773438	12.5722114741
119603.234375	11.2453271587
119620.585938	23.9080129673
119671.390625	24.300046324
119759.132812	10.0765460292
119817.125	13.3913620323
119837.015625	4.23148661036
119977.492188	27.1144610365
120030.476562	3.5732861316
120129.460938	12.2995508381
120189.203125	8.84209394257
120283.351562	3.4188610143
120366.570312	4.12409796186
120523.164062	1.75984848616
