# Supplementary material for: Native mass spectrometry combined with enzymatic dissection unravels glycoform heterogeneity of biopharmaceuticals
Source: Nat Commun. 2018 Apr 30;9:1713. doi: 10.1038/s41467-018-04061-7 (PMC5928108; doi:10.1038/s41467-018-04061-7)
Supplement: Supplementary file 4 — Supplementary Data 1 [file 41467_2018_4061_MOESM4_ESM.zip › fig_4b/4b_5_search_results.csv]

# Combinatorial search results by MoFi
# Structure search (stage 2)	all results
# Date: Die 30 Jän 2018 13:16:43 CET
# Sequence: >Etanercept chain A\nLPAQVAFTPYAPEPGSTCRLREYYDQTAQMCCSKCSPGQHAKVFCTKTSDTVCDSCEDST\nYTQLWNWVPECLSCGSRCSSDQVETQACTREQNRICTCRPGWYCALSKQEGCRLCAPLRK\nCRPGFGVARPGTETSDVVCKPCAPGTFSNTTSSTDICRPHQICNVVAIPGNASMDAVCTS\nTSPTRSMAPGAVHLPQPVSTRSQHTQPTPEPSTAPSTSFLLPMGPSPPAEGSTGDEPKSC\nDKTHTCPPCPAPELLGGPSVFLFPPKPKDTLMISRTPEVTCVVVDVSHEDPEVKFNWYVD\nGVEVHNAKTKPREEQYNSTYRVVSVLTVLHQDWLNGKEYKCKVSNKALPAPIEKTI…
# Masses: 116953.898438	117116.195312	117158.65625	117320.125	117481.1875	117523.210938	117641.640625	117684.382812	117726.59375	117845.15625	117888.835938	117930.953125	118004.320312	118049.1875	118090.960938	118210.273438	118253.890625	118370.429688	118414.492188	118455.664062	118575.226562	118617.78125	118733.203125	118779.515625	118940.875	118983.484375	119085.609375	119101.679688	119144.6875	119248.328125	119305.90625	119451.257812	119469.570312	119507.773438	119603.234375	119620.585938	119671.390625	119759.132812	119817.125	119837.015625	119977.492188	120030.476562	120129.460938	120189.203125	120283.351562	120366.570312	120523.164062
# Tolerance: 5.0 Da
# Mass set: Average (Zhang/BPF)
# atom; atomic weight
# C; 12.01079
# H; 1.007968
# N; 14.00669
# O; 15.99937
# P; 30.973763
# S; 32.0639
# Composition:
# name; formula; mass; min_count; max_count
# Hex; C6 H10 O5; 162.1413; 0; max
# HexNAc; C8 H13 O5 N1; 203.1934; 0; max
# Fuc; C6 H10 O4; 146.1419; 0; max
# O-Core; C14 H23 O10 N1; 365.3347; 14; 23
# Na; 22.99; 22.9900; 0; 1
# Structure:
# name; composition; sites; abundance
# A; 27 Hex	24 HexNAc	4 Fuc; N_Sites; 0.00
# B; 26 Hex	24 HexNAc	4 Fuc; N_Sites; 0.00
# C; 28 Hex	24 HexNAc	4 Fuc; N_Sites; 0.00
# D; 25 Hex	24 HexNAc	4 Fuc; N_Sites; 0.00
# E; 28 Hex	24 HexNAc	5 Fuc; N_Sites; 0.00
# F; 29 Hex	24 HexNAc	6 Fuc; N_Sites; 0.00
ID	Exp. Mass	%	Hit	Hit Score	# Perms	Theo. Mass	Da	ppm	Hex	HexNAc	Fuc	O-Core	Na	Perm	Perm Score	N_Sites
0	116953.8984	4.8	0	0.00	1	116952.0710	1.8274	16	26	24	4	14	0	0	0.00	B
0-30-0	116953.8984	4.8	0	0.00	1	116952.0710	1.8274	16	26	24	4	14	0	0	0.00	B
1	117116.1953	4.3	0	0.00	1	117114.2123	1.9830	17	27	24	4	14	0	0	0.00	A
1-28-0	117116.1953	4.3	0	0.00	1	117114.2123	1.9830	17	27	24	4	14	0	0	0.00	A
2	117158.6562	3.9	0	0.00	1	117155.2645	3.3918	29	25	24	4	15	0	0	0.00	D
2-55-0	117158.6562	3.9	0	0.00	1	117155.2645	3.3918	29	25	24	4	15	0	0	0.00	D
3	117320.1250	8.1	0	0.00	1	117317.4057	2.7193	23	26	24	4	15	0	0	0.00	B
3-42-0	117320.1250	8.1	0	0.00	1	117317.4057	2.7193	23	26	24	4	15	0	0	0.00	B
4	117481.1875	9.7	0	0.00	1	117479.5470	1.6405	14	27	24	4	15	0	0	0.00	A
4-21-0	117481.1875	9.7	0	0.00	1	117479.5470	1.6405	14	27	24	4	15	0	0	0.00	A
5	117523.2109	5.7	0	0.00	1	117520.5992	2.6118	22	25	24	4	16	0	0	0.00	D
5-36-0	117523.2109	5.7	0	0.00	1	117520.5992	2.6118	22	25	24	4	16	0	0	0.00	D
6	117641.6406	6.4	0	0.00	1	117641.6883	-0.0476	-0	28	24	4	15	0	0	0.00	C
6-0-0	117641.6406	6.4	0	0.00	1	117641.6883	-0.0476	-0	28	24	4	15	0	0	0.00	C
7	117684.3828	13.4	0	0.00	1	117682.7404	1.6424	14	26	24	4	16	0	0	0.00	B
7-15-0	117684.3828	13.4	0	0.00	1	117682.7404	1.6424	14	26	24	4	16	0	0	0.00	B
8	117726.5938	5.6	0	0.00	1	117730.7786	-4.1849	-36	29	24	6	14	0	0	0.00	F
8-57-0	117726.5938	5.6	0	0.00	1	117730.7786	-4.1849	-36	29	24	6	14	0	0	0.00	F
9	117845.1562	18.3	0	0.00	1	117844.8817	0.2745	2	27	24	4	16	0	0	0.00	A
9-6-0	117845.1562	18.3	0	0.00	1	117844.8817	0.2745	2	27	24	4	16	0	0	0.00	A
10	117888.8359	6.6	0	0.00	1	117885.9339	2.9021	25	25	24	4	17	0	0	0.00	D
10-28-0	117888.8359	6.6	0	0.00	1	117885.9339	2.9021	25	25	24	4	17	0	0	0.00	D
11	117930.9531	3.1	NA	NA	NA	NA	NA	NA	NA	NA	NA	NA	NA	NA	NA	NA
12	118004.3203	8.5	0	0.00	1	118007.0230	-2.7027	-23	28	24	4	16	0	0	0.00	C
12-17-0	118004.3203	8.5	0	0.00	1	118007.0230	-2.7027	-23	28	24	4	16	0	0	0.00	C
13	118049.1875	25.8	0	0.00	1	118048.0751	1.1124	9	26	24	4	17	0	0	0.00	B
13-8-0	118049.1875	25.8	0	0.00	1	118048.0751	1.1124	9	26	24	4	17	0	0	0.00	B
14	118090.9609	7.1	NA	NA	NA	NA	NA	NA	NA	NA	NA	NA	NA	NA	NA	NA
15	118210.2734	33.6	0	0.00	1	118210.2164	0.0570	0	27	24	4	17	0	0	0.00	A
15-4-0	118210.2734	33.6	0	0.00	1	118210.2164	0.0570	0	27	24	4	17	0	0	0.00	A
16	118253.8906	14.3	0	0.00	1	118251.2686	2.6220	22	25	24	4	18	0	0	0.00	D
16-25-0	118253.8906	14.3	0	0.00	1	118251.2686	2.6220	22	25	24	4	18	0	0	0.00	D
17	118370.4297	16.7	0	0.00	1	118372.3577	-1.9280	-16	28	24	4	17	0	0	0.00	C
17-9-0	118370.4297	16.7	0	0.00	1	118372.3577	-1.9280	-16	28	24	4	17	0	0	0.00	C
18	118414.4922	56.0	0	0.00	1	118413.4099	1.0823	9	26	24	4	18	0	0	0.00	B
18-8-0	118414.4922	56.0	0	0.00	1	118413.4099	1.0823	9	26	24	4	18	0	0	0.00	B
19	118455.6641	7.5	NA	NA	NA	NA	NA	NA	NA	NA	NA	NA	NA	NA	NA	NA
20	118575.2266	67.0	0	0.00	1	118575.5511	-0.3246	-3	27	24	4	18	0	0	0.00	A
20-0-0	118575.2266	67.0	0	0.00	1	118575.5511	-0.3246	-3	27	24	4	18	0	0	0.00	A
21	118617.7812	19.0	0	0.00	1	118616.6033	1.1779	10	25	24	4	19	0	0	0.00	D
21-4-0	118617.7812	19.0	0	0.00	1	118616.6033	1.1779	10	25	24	4	19	0	0	0.00	D
22	118733.2031	42.8	0	0.00	1	118737.6924	-4.4893	-38	28	24	4	18	0	0	0.00	C
22-15-0	118733.2031	42.8	0	0.00	1	118737.6924	-4.4893	-38	28	24	4	18	0	0	0.00	C
23	118779.5156	64.3	0	0.00	1	118778.7446	0.7710	6	26	24	4	19	0	0	0.00	B
23-3-0	118779.5156	64.3	0	0.00	1	118778.7446	0.7710	6	26	24	4	19	0	0	0.00	B
24	118940.8750	100.0	0	0.00	1	118940.8858	-0.0108	-0	27	24	4	19	0	0	0.00	A
24-0-0	118940.8750	100.0	0	0.00	1	118940.8858	-0.0108	-0	27	24	4	19	0	0	0.00	A
25	118983.4844	8.2	0	0.00	1	118981.9380	1.5464	13	25	24	4	20	0	0	0.00	D
25-1-0	118983.4844	8.2	0	0.00	1	118981.9380	1.5464	13	25	24	4	20	0	0	0.00	D
26	119085.6094	8.3	NA	NA	NA	NA	NA	NA	NA	NA	NA	NA	NA	NA	NA	NA
27	119101.6797	44.3	0	0.00	1	119103.0271	-1.3474	-11	28	24	4	19	0	0	0.00	C
27-5-0	119101.6797	44.3	0	0.00	1	119103.0271	-1.3474	-11	28	24	4	19	0	0	0.00	C
28	119144.6875	51.3	0	0.00	1	119144.0793	0.6082	5	26	24	4	20	0	0	0.00	B
28-1-0	119144.6875	51.3	0	0.00	1	119144.0793	0.6082	5	26	24	4	20	0	0	0.00	B
29	119248.3281	25.1	0	0.00	1	119249.1690	-0.8409	-7	28	24	5	19	0	0	0.00	E
29-3-0	119248.3281	25.1	0	0.00	1	119249.1690	-0.8409	-7	28	24	5	19	0	0	0.00	E
30	119305.9062	79.5	0	0.00	1	119306.2206	-0.3143	-3	27	24	4	20	0	0	0.00	A
30-0-0	119305.9062	79.5	0	0.00	1	119306.2206	-0.3143	-3	27	24	4	20	0	0	0.00	A
31	119451.2578	27.6	NA	NA	NA	NA	NA	NA	NA	NA	NA	NA	NA	NA	NA	NA
32	119469.5703	29.8	0	0.00	1	119468.3618	1.2085	10	28	24	4	20	0	0	0.00	C
32-1-0	119469.5703	29.8	0	0.00	1	119468.3618	1.2085	10	28	24	4	20	0	0	0.00	C
33	119507.7734	12.6	0	0.00	1	119509.4140	-1.6406	-14	26	24	4	21	0	0	0.00	B
33-5-0	119507.7734	12.6	0	0.00	1	119509.4140	-1.6406	-14	26	24	4	21	0	0	0.00	B
34	119603.2344	11.2	NA	NA	NA	NA	NA	NA	NA	NA	NA	NA	NA	NA	NA	NA
35	119620.5859	23.9	NA	NA	NA	NA	NA	NA	NA	NA	NA	NA	NA	NA	NA	NA
36	119671.3906	24.3	0	0.00	1	119671.5553	-0.1647	-1	27	24	4	21	0	0	0.00	A
36-0-0	119671.3906	24.3	0	0.00	1	119671.5553	-0.1647	-1	27	24	4	21	0	0	0.00	A
37	119759.1328	10.1	NA	NA	NA	NA	NA	NA	NA	NA	NA	NA	NA	NA	NA	NA
38	119817.1250	13.4	NA	NA	NA	NA	NA	NA	NA	NA	NA	NA	NA	NA	NA	NA
39	119837.0156	4.2	0	0.00	1	119833.6965	3.3191	28	28	24	4	21	0	0	0.00	C
39-0-0	119837.0156	4.2	0	0.00	1	119833.6965	3.3191	28	28	24	4	21	0	0	0.00	C
40	119977.4922	27.1	0	0.00	1	119979.8384	-2.3463	-20	28	24	5	21	0	0	0.00	E
40-3-0	119977.4922	27.1	0	0.00	1	119979.8384	-2.3463	-20	28	24	5	21	0	0	0.00	E
41	120030.4766	3.6	NA	NA	NA	NA	NA	NA	NA	NA	NA	NA	NA	NA	NA	NA
42	120129.4609	12.3	NA	NA	NA	NA	NA	NA	NA	NA	NA	NA	NA	NA	NA	NA
43	120189.2031	8.8	NA	NA	NA	NA	NA	NA	NA	NA	NA	NA	NA	NA	NA	NA
44	120283.3516	3.4	0	0.00	1	120288.1216	-4.7701	-40	29	24	6	21	0	0	0.00	F
44-3-0	120283.3516	3.4	0	0.00	1	120288.1216	-4.7701	-40	29	24	6	21	0	0	0.00	F
45	120366.5703	4.1	0	0.00	1	120368.1632	-1.5928	-13	28	24	5	22	1	0	0.00	E
45-0-0	120366.5703	4.1	0	0.00	1	120368.1632	-1.5928	-13	28	24	5	22	1	0	0.00	E
46	120523.1641	1.8	NA	NA	NA	NA	NA	NA	NA	NA	NA	NA	NA	NA	NA	NA
