# Supplementary material for: Native mass spectrometry combined with enzymatic dissection unravels glycoform heterogeneity of biopharmaceuticals
Source: Nat Commun. 2018 Apr 30;9:1713. doi: 10.1038/s41467-018-04061-7 (PMC5928108; doi:10.1038/s41467-018-04061-7)
Supplement: Supplementary file 4 — Supplementary Data 1 [file 41467_2018_4061_MOESM4_ESM.zip › fig_4b/4b_6_processing_script.ipynb]

# %% [markdown]
# Desialylated glycans of Etanercept

# %% [code]
import numpy as np
import pandas as pd

# %% [code]
df = pd.read_csv("4b_5_search_results.csv", header=29)
df.head()

# %% [markdown]
Remove permutations.

# %% [code]
df = df[~df.ID.str.contains("\d+-\d+-\d+-\d+")]

# %% [markdown]
Remove parent rows of annotated peaks.

# %% [code]
df = df[~df.ID.str.contains("^\d*$") | df.Hit.isnull()]

# %% [markdown]
Convert columns that only contain integers (strings) to int (str).

# %% [code]
int_cols = ["Hit", "# Perms", "Hex", "HexNAc", "Fuc", "O-Core", "Na"]
str_cols = ["N_Sites"]
df = (
    df
    .fillna({col: 0 for col in int_cols})
    .fillna({col: "" for col in str_cols})
    .astype({col: int for col in int_cols})
    .astype({col: str for col in str_cols}))
df.head()

# %% [markdown]
Create a new single-level index, reorder columns and remove unneeded ones.

# %% [code]
df.ID = df.ID.str.split("-", expand=True)[0]

# %% [code]
df = df.drop(["Hit", "Perm", "Perm Score"], axis=1)
df

# %% [code]
df.to_csv("4b_7_figure_data.csv",
          index=False,
          na_rep="NA")
