# Supplementary material for: Native mass spectrometry combined with enzymatic dissection unravels glycoform heterogeneity of biopharmaceuticals
Source: Nat Commun. 2018 Apr 30;9:1713. doi: 10.1038/s41467-018-04061-7 (PMC5928108; doi:10.1038/s41467-018-04061-7)
Supplement: Supplementary file 4 — Supplementary Data 1 [file 41467_2018_4061_MOESM4_ESM.zip › fig_4b/4b_7_figure_data.csv]

ID	Exp. Mass	%	Hit Score	# Perms	Theo. Mass	Da	ppm	Hex	HexNAc	Fuc	O-Core	Na	N_Sites
0	116953.8984	4.8	0.0	1	116952.071	1.8274	16.0	26	24	4	14	0	B
1	117116.1953	4.3	0.0	1	117114.2123	1.983	17.0	27	24	4	14	0	A
2	117158.6562	3.9	0.0	1	117155.2645	3.3918	29.0	25	24	4	15	0	D
3	117320.125	8.1	0.0	1	117317.4057	2.7193	23.0	26	24	4	15	0	B
4	117481.1875	9.7	0.0	1	117479.547	1.6405	14.0	27	24	4	15	0	A
5	117523.2109	5.7	0.0	1	117520.5992	2.6118	22.0	25	24	4	16	0	D
6	117641.6406	6.4	0.0	1	117641.6883	-0.0476	0.0	28	24	4	15	0	C
7	117684.3828	13.4	0.0	1	117682.7404	1.6424	14.0	26	24	4	16	0	B
8	117726.5938	5.6	0.0	1	117730.7786	-4.1849	-36.0	29	24	6	14	0	F
9	117845.1562	18.3	0.0	1	117844.8817	0.2745	2.0	27	24	4	16	0	A
10	117888.8359	6.6	0.0	1	117885.9339	2.9021	25.0	25	24	4	17	0	D
11	117930.9531	3.1	NA	0	NA	NA	NA	0	0	0	0	0
12	118004.3203	8.5	0.0	1	118007.023	-2.7027	-23.0	28	24	4	16	0	C
13	118049.1875	25.8	0.0	1	118048.0751	1.1124	9.0	26	24	4	17	0	B
14	118090.9609	7.1	NA	0	NA	NA	NA	0	0	0	0	0
15	118210.2734	33.6	0.0	1	118210.2164	0.057	0.0	27	24	4	17	0	A
16	118253.8906	14.3	0.0	1	118251.2686	2.622	22.0	25	24	4	18	0	D
17	118370.4297	16.7	0.0	1	118372.3577	-1.928	-16.0	28	24	4	17	0	C
18	118414.4922	56.0	0.0	1	118413.4099	1.0823	9.0	26	24	4	18	0	B
19	118455.6641	7.5	NA	0	NA	NA	NA	0	0	0	0	0
20	118575.2266	67.0	0.0	1	118575.5511	-0.3246	-3.0	27	24	4	18	0	A
21	118617.7812	19.0	0.0	1	118616.6033	1.1779	10.0	25	24	4	19	0	D
22	118733.2031	42.8	0.0	1	118737.6924	-4.4893	-38.0	28	24	4	18	0	C
23	118779.5156	64.3	0.0	1	118778.7446	0.771	6.0	26	24	4	19	0	B
24	118940.875	100.0	0.0	1	118940.8858	-0.0108	0.0	27	24	4	19	0	A
25	118983.4844	8.2	0.0	1	118981.938	1.5464	13.0	25	24	4	20	0	D
26	119085.6094	8.3	NA	0	NA	NA	NA	0	0	0	0	0
27	119101.6797	44.3	0.0	1	119103.0271	-1.3474	-11.0	28	24	4	19	0	C
28	119144.6875	51.3	0.0	1	119144.0793	0.6082	5.0	26	24	4	20	0	B
29	119248.3281	25.1	0.0	1	119249.169	-0.8409	-7.0	28	24	5	19	0	E
30	119305.9062	79.5	0.0	1	119306.2206	-0.3143	-3.0	27	24	4	20	0	A
31	119451.2578	27.6	NA	0	NA	NA	NA	0	0	0	0	0
32	119469.5703	29.8	0.0	1	119468.3618	1.2085	10.0	28	24	4	20	0	C
33	119507.7734	12.6	0.0	1	119509.414	-1.6406	-14.0	26	24	4	21	0	B
34	119603.2344	11.2	NA	0	NA	NA	NA	0	0	0	0	0
35	119620.5859	23.9	NA	0	NA	NA	NA	0	0	0	0	0
36	119671.3906	24.3	0.0	1	119671.5553	-0.1647	-1.0	27	24	4	21	0	A
37	119759.1328	10.1	NA	0	NA	NA	NA	0	0	0	0	0
38	119817.125	13.4	NA	0	NA	NA	NA	0	0	0	0	0
39	119837.0156	4.2	0.0	1	119833.6965	3.3191	28.0	28	24	4	21	0	C
40	119977.4922	27.1	0.0	1	119979.8384	-2.3463	-20.0	28	24	5	21	0	E
41	120030.4766	3.6	NA	0	NA	NA	NA	0	0	0	0	0
42	120129.4609	12.3	NA	0	NA	NA	NA	0	0	0	0	0
43	120189.2031	8.8	NA	0	NA	NA	NA	0	0	0	0	0
44	120283.3516	3.4	0.0	1	120288.1216	-4.7701	-40.0	29	24	6	21	0	F
45	120366.5703	4.1	0.0	1	120368.1632	-1.5928	-13.0	28	24	5	22	1	E
46	120523.1641	1.8	NA	0	NA	NA	NA	0	0	0	0	0
