# Supplementary material for: Native mass spectrometry combined with enzymatic dissection unravels glycoform heterogeneity of biopharmaceuticals
Source: Nat Commun. 2018 Apr 30;9:1713. doi: 10.1038/s41467-018-04061-7 (PMC5928108; doi:10.1038/s41467-018-04061-7)
Supplement: Supplementary file 4 — Supplementary Data 1 [file 41467_2018_4061_MOESM4_ESM.zip › fig_S3/S3_deconvolution_all.xls]

## Sheet: Sheet1
No.	Average Mass	Intensity	Number of Charge States	Mass Std Dev	PPM Std Dev	Delta Mass	Relative Abundance	Fractional Abundance	RT Range	Apex RT	Score
68	125055	3476.71	5	9.45371	75.6002	-3434.57	5.32523	0.183106	30.17-30.17	0	25.8577
	Charge State	Intensity	Measured Average m/z	Measured Average Mass	Delta Mass Da	Delta Mass PPM
	22	269.154	5685.45	125058	2.89851	23.1779
	23	276.806	5437.4	125037	-17.6386	-141.047
	24	299.965	5211.3	125047	-7.83089	-62.6197
	25	277.008	5002.77	125044	-10.7737	-86.1519
	26	113.277	4810.94	125058	3.40456	27.2245
75	125278	1935.77	4	7.4729	59.652	-3211.22	2.96498	0.10195	30.17-30.17	0	20.3685
	Charge State	Intensity	Measured Average m/z	Measured Average Mass	Delta Mass Da	Delta Mass PPM
	22	378.785	5695.24	125273	-4.91106	-39.2013
	23	243.346	5447.69	125274	-4.40906	-35.1942
	24	200.207	5220.54	125269	-9.42855	-75.2609
	25	147.141	5012.46	125286	8.1965	65.4264
63	125341	5653.11	6	4.5043	35.9351	-3148.3	8.65877	0.297729	30.17-30.17	0	26.476
	Charge State	Intensity	Measured Average m/z	Measured Average Mass	Delta Mass Da	Delta Mass PPM
	21	697.353	5969.92	125347	6.16213	49.1629
	22	721.052	5698.61	125347	6.2989	50.2541
	23	457.707	5450.57	125340	-1.01502	-8.09805
	24	296.099	5223.93	125350	9.02458	72.0002
	25	144.613	5014.85	125346	4.9426	39.4332
	26	154.997	4821.73	125339	-2.28978	-18.2684
48	125418	12831.8	7	3.77628	30.1099	-3071.58	19.6542	0.675804	30.17-30.17	0	39.7441
	Charge State	Intensity	Measured Average m/z	Measured Average Mass	Delta Mass Da	Delta Mass PPM
	20	526.129	6271.43	125409	-9.22756	-73.5746
	21	560.917	5973.17	125415	-2.3784	-18.9638
	22	799.54	5701.79	125417	-0.455984	-3.63572
	23	380.626	5454.06	125420	2.44055	19.4593
	24	705.409	5226.5	125412	-5.88948	-46.9589
	25	805.794	5017.71	125418	-0.255158	-2.03446
	26	451.204	4824.87	125421	2.74928	21.921
57	125496	6648.83	7	4.98978	39.7609	-2993.2	10.1839	0.35017	30.17-30.17	0	39.1534
	Charge State	Intensity	Measured Average m/z	Measured Average Mass	Delta Mass Da	Delta Mass PPM
	20	195.674	6275.38	125487	-8.67678	-69.1398
	21	283.064	5977.18	125500	3.39016	27.0141
	22	519.674	5705.22	125493	-3.47454	-27.6864
	23	441.002	5457.15	125491	-4.94666	-39.4168
	24	412.391	5229.88	125493	-3.12386	-24.8921
	25	453.308	5021.04	125501	4.75607	37.8982
	26	400.245	4827.59	125491	-4.96361	-39.5519
47	125570	14277.2	7	2.53236	20.167	-2919.51	21.8681	0.751928	30.17-30.17	0	37.6088
	Charge State	Intensity	Measured Average m/z	Measured Average Mass	Delta Mass Da	Delta Mass PPM
	20	206.374	6279.43	125569	-1.30764	-10.4137
	21	479.257	5980.63	125572	2.272	18.0935
	22	903.559	5708.63	125568	-2.06048	-16.409
	23	1301.78	5460.63	125571	1.40881	11.2193
	24	824.909	5232.91	125566	-4.08089	-32.499
	25	522.23	5023.81	125570	0.14035	1.1177
	26	315.623	4830.66	125571	1.00417	7.99688
56	125637	7338.92	7	4.15348	33.0591	-2852.81	11.2409	0.386515	30.17-30.17	0	37.2108
	Charge State	Intensity	Measured Average m/z	Measured Average Mass	Delta Mass Da	Delta Mass PPM
	20	217.248	6282.79	125636	-0.815454	-6.49058
	21	398.993	5983.99	125643	6.03127	48.0057
	22	588.948	5711.72	125636	-0.929617	-7.39926
	23	613.299	5463.6	125640	3.10705	24.7305
	24	517.452	5236.22	125645	8.63005	68.6906
	25	449.259	5026.39	125634	-2.05301	-16.3409
	26	248.557	4833.19	125637	0.172136	1.37011
46	125710	14979.6	6	1.91907	15.2659	-2779.65	22.944	0.788922	30.17-30.17	0	33.2772
	Charge State	Intensity	Measured Average m/z	Measured Average Mass	Delta Mass Da	Delta Mass PPM
	20	231.309	6286.46	125709	-0.678736	-5.39923
	21	473.755	5987.28	125712	2.06057	16.3915
	22	843.433	5714.94	125707	-3.16302	-25.1613
	23	909.79	5466.71	125711	1.526	12.1391
	24	1166.8	5238.89	125709	-0.467608	-3.71974
	25	837.203	5029.42	125710	0.686248	5.45899
49	125784	12347	6	1.31757	10.4748	-2704.99	18.9117	0.650274	30.17-30.17	0	35.4807
	Charge State	Intensity	Measured Average m/z	Measured Average Mass	Delta Mass Da	Delta Mass PPM
	20	445.409	6290.22	125784	-0.0517826	-0.411678
	21	564.152	5990.76	125785	0.38137	3.03194
	22	777.377	5718.45	125784	-0.615164	-4.89062
	23	948.431	5469.95	125786	1.37268	10.9129
	24	915.155	5242.09	125786	1.5402	12.2448
	25	591.156	5032.33	125783	-1.33817	-10.6386
39	125856	23052.6	7	3.48081	27.6562	-2633.66	35.3093	1.2141	30.17-30.17	0	35.1887
	Charge State	Intensity	Measured Average m/z	Measured Average Mass	Delta Mass Da	Delta Mass PPM
	20	236.728	6294.28	125865	9.66697	76.8099
	21	543.954	5994.25	125858	2.47366	19.6547
	22	1086.73	5721.89	125859	3.75984	29.8742
	23	1629.69	5473.27	125862	6.23547	49.5446
	24	1786.56	5245.23	125861	5.6027	44.5169
	25	862.95	5035.4	125860	4.0593	32.2536
	26	553.67	4841.48	125852	-3.30345	-26.2479
52	125928	9470.45	7	3.41295	27.1028	-2560.87	14.5057	0.498775	30.17-30.17	0	34.8252
	Charge State	Intensity	Measured Average m/z	Measured Average Mass	Delta Mass Da	Delta Mass PPM
	20	257.441	6296.98	125919	-9.01077	-71.5546
	21	447.984	5997.6	125928	-0.0966569	-0.767554
	22	590.028	5725.01	125928	-0.322195	-2.55856
	23	753.256	5476.02	125925	-3.21375	-25.5204
	24	816.539	5247.89	125925	-3.4012	-27.009
	25	817.732	5037.89	125922	-6.40067	-50.8278
	26	267.446	4844.54	125932	3.36745	26.741
38	126003	23732.6	7	2.18325	17.327	-2486.62	36.3509	1.24991	30.17-30.17	0	38.61
	Charge State	Intensity	Measured Average m/z	Measured Average Mass	Delta Mass Da	Delta Mass PPM
	20	235.341	6301.5	126010	7.10056	56.3524
	21	571.912	6001.07	126001	-1.35935	-10.7883
	22	900.688	5728.27	126000	-2.88958	-22.9327
	23	1346.58	5479.44	126004	1.29553	10.2817
	24	1640.62	5251.12	126003	-0.0496391	-0.393953
	25	1133.51	5041.11	126003	-0.145295	-1.15311
	26	893.516	4847.17	126000	-2.51829	-19.986
44	126067	16034.6	7	4.50748	35.7534	-2422.34	24.56	0.844487	30.17-30.17	0	33.8375
	Charge State	Intensity	Measured Average m/z	Measured Average Mass	Delta Mass Da	Delta Mass PPM
	20	284.749	6304.17	126063	-3.70413	-29.3822
	21	571.971	6004.24	126068	0.927757	7.35924
	22	968.289	5731.68	126075	7.7989	61.8631
	23	1333.72	5482.39	126072	4.86877	38.6205
	24	1218.77	5254.12	126075	7.5988	60.2759
	25	641.559	5043.85	126071	4.01828	31.8742
	26	262.766	4849.53	126062	-5.41771	-42.9748
30	126151	31407.2	7	1.94674	15.4317	-2338.51	48.1059	1.65411	30.17-30.17	0	36.5918
	Charge State	Intensity	Measured Average m/z	Measured Average Mass	Delta Mass Da	Delta Mass PPM
	20	342.826	6308.89	126158	6.85251	54.32
	21	790.778	6008.11	126149	-1.66892	-13.2296
	22	1398.86	5735.14	126151	0.0684298	0.542444
	23	2232.81	5485.91	126153	1.92248	15.2395
	24	2056.86	5257.33	126152	0.856611	6.79037
	25	1229.01	5047	126150	-1.02567	-8.13047
	26	672.635	4852.94	126150	-0.55638	-4.41043
45	126223	15146.5	7	3.31674	26.277	-2266.55	23.1996	0.797712	30.17-30.17	0	36.6372
	Charge State	Intensity	Measured Average m/z	Measured Average Mass	Delta Mass Da	Delta Mass PPM
	20	215.747	6311.45	126209	-13.958	-110.583
	21	440.983	6011.72	126225	2.25686	17.88
	22	661.612	5738.32	126221	-1.85637	-14.7071
	23	1000.25	5488.79	126219	-3.74842	-29.6968
	24	1638.55	5260.35	126224	1.41911	11.2429
	25	901.73	5049.92	126223	0.0680843	0.539397
	26	389.082	4855.73	126223	-0.0573564	-0.454406
35	126297	25729.1	7	1.98868	15.7462	-2192.39	39.4088	1.35506	30.17-30.17	0	36.9996
	Charge State	Intensity	Measured Average m/z	Measured Average Mass	Delta Mass Da	Delta Mass PPM
	20	313.929	6315.64	126293	-4.30374	-34.0763
	21	675.994	6015.26	126299	2.2593	17.8888
	22	1248.71	5741.76	126297	-0.341726	-2.70574
	23	1624.98	5492.06	126294	-2.65711	-21.0386
	24	2011.96	5263.33	126296	-1.30745	-10.3522
	25	864.306	5052.95	126298	1.51437	11.9906
	26	456.594	4858.51	126295	-1.83275	-14.5114
41	126367	19515.4	7	1.3736	10.8699	-2122.64	29.8915	1.02781	30.17-30.17	0	37.905
	Charge State	Intensity	Measured Average m/z	Measured Average Mass	Delta Mass Da	Delta Mass PPM
	20	237.649	6319.28	126365	-1.21194	-9.59065
	21	637.363	6018.53	126368	1.25149	9.90362
	22	987.988	5745.05	126369	2.23542	17.69
	23	1673.85	5495.2	126366	-0.374882	-2.96662
	24	1359.64	5266.31	126367	0.508955	4.0276
	25	797.954	5055.68	126367	0.0627132	0.496279
	26	527.759	4861.17	126364	-2.39329	-18.9393
25	126443	34889.6	7	0.969421	7.66684	-2045.91	53.4398	1.83751	30.17-30.17	0	38.4601
	Charge State	Intensity	Measured Average m/z	Measured Average Mass	Delta Mass Da	Delta Mass PPM
	20	425.602	6323.24	126445	1.124	8.88934
	21	763.52	6022.06	126442	-1.24705	-9.86249
	22	1431.57	5748.47	126444	0.747141	5.90889
	23	2156.97	5498.5	126442	-1.13855	-9.00445
	24	2433.84	5269.5	126444	0.446455	3.53086
	25	1562.98	5058.72	126443	-0.638459	-5.04936
	26	763.336	4864.25	126444	0.835222	6.6055
43	126516	17790.5	7	1.64827	13.0281	-1973.34	27.2494	0.936961	30.17-30.17	0	36.6011
	Charge State	Intensity	Measured Average m/z	Measured Average Mass	Delta Mass Da	Delta Mass PPM
	20	287.524	6326.89	126518	1.72751	13.6545
	21	470.907	6025.66	126518	1.64114	12.9718
	22	896.43	5751.73	126516	-0.0438749	-0.346793
	23	1433.13	5501.7	126516	0.0191609	0.151451
	24	978.81	5272.57	126518	1.56364	12.3592
	25	985.897	5061.6	126515	-1.22391	-9.67394
	26	1572.54	4867.14	126520	3.51003	27.7437
32	126587	28965.4	7	4.45321	35.1787	-1902.6	44.3659	1.52551	30.17-30.17	0	36.1481
	Charge State	Intensity	Measured Average m/z	Measured Average Mass	Delta Mass Da	Delta Mass PPM
	20	331.413	6330.71	126594	7.40134	58.4685
	21	713.384	6029.19	126592	5.10647	40.3397
	22	1249.43	5755.15	126591	4.28034	33.8135
	23	2142.33	5504.85	126588	1.53381	12.1167
	24	1817.67	5275.53	126588	1.70817	13.4941
	25	1247.48	5064.53	126588	1.33713	10.5629
	26	533.929	4869.35	126577	-9.82396	-77.6065
34	126660	27078.1	7	1.50234	11.8611	-1829.09	41.4751	1.42611	30.17-30.17	0	36.5607
	Charge State	Intensity	Measured Average m/z	Measured Average Mass	Delta Mass Da	Delta Mass PPM
	20	381.163	6334.04	126661	0.338842	2.67521
	21	862.937	6032.57	126663	2.54543	20.0965
	22	1405.9	5758.25	126659	-1.01458	-8.01023
	23	2081.94	5508.03	126662	1.32727	10.4789
	24	1951.42	5278.46	126659	-1.34651	-10.6309
	25	961.762	5067.41	126660	-0.246857	-1.94897
	26	427.026	4872.56	126660	0.1653	1.30506
23	126734	35095.6	7	2.29418	18.1022	-1755.08	53.7553	1.84836	30.17-30.17	0	37.1206
	Charge State	Intensity	Measured Average m/z	Measured Average Mass	Delta Mass Da	Delta Mass PPM
	20	449.166	6337.93	126738	4.09665	32.3248
	21	902.327	6036.11	126737	2.85012	22.4889
	22	1605.59	5761.79	126737	2.91511	23.0017
	23	2235.75	5511.17	126734	-0.420292	-3.31633
	24	2223.89	5281.57	126734	-0.655108	-5.16915
	25	1484.21	5070.36	126734	-0.519806	-4.10155
	26	924.103	4875.27	126731	-3.48021	-27.4607
24	126808	34936.5	7	1.5852	12.5007	-1681.61	53.5116	1.83998	30.17-30.17	0	38.9492
	Charge State	Intensity	Measured Average m/z	Measured Average Mass	Delta Mass Da	Delta Mass PPM
	20	595.721	6341.55	126811	3.1865	25.1286
	21	901.453	6039.52	126809	1.05618	8.32895
	22	1684.44	5764.95	126807	-0.922781	-7.27701
	23	2052.76	5514.38	126808	-0.228398	-1.80113
	24	2481	5284.75	126810	2.02458	15.9657
	25	1540.77	5073.27	126807	-1.22244	-9.64013
	26	674.971	4878.23	126808	-0.00266894	-0.0210472
37	126880	24706.8	7	1.73469	13.6718	-1608.91	37.8431	1.30122	30.17-30.17	0	38.5813
	Charge State	Intensity	Measured Average m/z	Measured Average Mass	Delta Mass Da	Delta Mass PPM
	20	564.257	6345.12	126882	1.82126	14.3542
	21	709.732	6042.97	126881	0.714867	5.63417
	22	1362.03	5768.29	126880	-0.288992	-2.27767
	23	1546.83	5517.49	126879	-1.29236	-10.1857
	24	1880.37	5287.76	126882	1.53239	12.0774
	25	985.881	5076.28	126882	1.40402	11.0657
	26	514.251	4880.9	126877	-3.18626	-25.1123
18	126953	37835.4	7	1.8247	14.3729	-1536.11	57.9519	1.99266	30.17-30.17	0	38.8024
	Charge State	Intensity	Measured Average m/z	Measured Average Mass	Delta Mass Da	Delta Mass PPM
	20	521.916	6348.71	126954	0.762671	6.00749
	21	1004.33	6046.5	126955	2.01272	15.854
	22	1660.9	5771.64	126954	0.648508	5.10824
	23	2205.12	5520.81	126955	2.10949	16.6163
	24	2120.93	5290.63	126951	-2.2762	-17.9294
	25	1806.46	5079.17	126954	0.701873	5.5286
	26	857.438	4883.81	126953	-0.420638	-3.31333
26	127030	34410.8	7	2.16928	17.0773	-1459.65	52.7065	1.8123	30.17-30.17	0	35.3892
	Charge State	Intensity	Measured Average m/z	Measured Average Mass	Delta Mass Da	Delta Mass PPM
	20	357.756	6352.42	127028	-1.50881	-11.8776
	21	797.087	6049.92	127027	-2.55808	-20.1377
	22	1520.1	5774.87	127025	-4.67766	-36.8234
	23	2460.34	5523.86	127026	-4.12732	-32.491
	24	2572.22	5293.81	127027	-2.33089	-18.3492
	25	1388.36	5082.01	127025	-4.53104	-35.6691
	26	637.191	4886.85	127032	2.13405	16.7996
15	127103	44500.1	7	1.15271	9.06909	-1386.4	68.1601	2.34366	30.17-30.17	0	38.1828
	Charge State	Intensity	Measured Average m/z	Measured Average Mass	Delta Mass Da	Delta Mass PPM
	20	467.226	6356.31	127106	3.12205	24.5631
	21	969.284	6053.46	127102	-1.34422	-10.5758
	22	1598.15	5778.46	127104	0.984445	7.74526
	23	2860.84	5527.19	127102	-0.673222	-5.29667
	24	2757.14	5296.93	127102	-0.862139	-6.783
	25	1994.98	5085.12	127103	-0.0832829	-0.65524
	26	1180.28	4889.62	127104	1.0696	8.4152
31	127171	29234.2	7	2.35244	18.4982	-1318.7	44.7775	1.53966	30.17-30.17	0	36.3961
	Charge State	Intensity	Measured Average m/z	Measured Average Mass	Delta Mass Da	Delta Mass PPM
	20	398.059	6359.72	127174	3.58103	28.1592
	21	919.935	6056.83	127172	1.70217	13.3849
	22	1632.46	5781.55	127172	1.25495	9.86826
	23	1806.59	5530.29	127174	2.90002	22.8042
	24	1849.73	5299.83	127172	1.14567	9.00895
	25	1376.33	5087.71	127168	-2.99588	-23.558
	26	660.292	4892.16	127170	-0.660872	-5.19673
12	127246	47080.6	7	2.34083	18.3961	-1243.69	72.1126	2.47957	30.17-30.17	0	38.4849
	Charge State	Intensity	Measured Average m/z	Measured Average Mass	Delta Mass Da	Delta Mass PPM
	20	596.939	6363.38	127248	1.87595	14.7428
	21	1041.95	6060.52	127250	4.02151	31.6043
	22	1917.26	5784.96	127247	1.33796	10.5148
	23	2813.1	5533.43	127246	0.163692	1.28643
	24	2666.02	5302.95	127247	1.05974	8.32827
	25	1867.9	5090.88	127247	1.23654	9.71775
	26	1009.72	4894.88	127241	-4.93822	-38.8085
21	127318	35328.3	7	1.22542	9.62494	-1171.27	54.1118	1.86062	30.17-30.17	0	38.0598
	Charge State	Intensity	Measured Average m/z	Measured Average Mass	Delta Mass Da	Delta Mass PPM
	20	417.224	6367.01	127320	2.00095	15.7162
	21	1018.29	6063.67	127316	-2.10105	-16.5024
	22	1765.82	5788.19	127318	-0.0272734	-0.214214
	23	2123.16	5536.6	127319	0.624141	4.90222
	24	2561.68	5305.87	127317	-1.2762	-10.0237
	25	1292.04	5093.68	127317	-1.20682	-9.47876
	26	602.278	4897.87	127319	0.444597	3.49202
7	127394	53875.6	7	1.85376	14.5514	-1095.77	82.5204	2.83744	30.17-30.17	0	37.106
	Charge State	Intensity	Measured Average m/z	Measured Average Mass	Delta Mass Da	Delta Mass PPM
	20	596.478	6370.88	127397	3.83494	30.1031
	21	1247.82	6067.42	127395	1.06692	8.37497
	22	2243.11	5791.73	127396	2.28913	17.969
	23	3348.6	5539.93	127395	1.61486	12.6762
	24	3241.62	5309.12	127395	1.14177	8.96252
	25	1884.15	5096.71	127393	-1.03543	-8.12781
	26	1070.92	4900.65	127391	-2.93333	-23.0258
27	127463	33552.7	7	1.61145	12.6425	-1025.91	51.3922	1.7671	30.17-30.17	0	36.613
	Charge State	Intensity	Measured Average m/z	Measured Average Mass	Delta Mass Da	Delta Mass PPM
	20	380.367	6374.04	127461	-2.81155	-22.0577
	21	811.163	6070.79	127465	2.00051	15.6948
	22	1461.79	5794.69	127461	-2.51555	-19.7355
	23	2217.64	5542.89	127463	-0.221562	-1.73824
	24	2501.89	5311.98	127463	-0.0574516	-0.45073
	25	1382.72	5099.51	127462	-0.948517	-7.44149
	26	707.252	4903.53	127466	2.16042	16.9493
13	127540	46373.3	7	1.72369	13.5148	-949.758	71.0292	2.44232	30.17-30.17	0	38.1572
	Charge State	Intensity	Measured Average m/z	Measured Average Mass	Delta Mass Da	Delta Mass PPM
	20	432.011	6378.28	127545	5.84665	45.8419
	21	917.178	6074.49	127543	3.59963	28.2236
	22	1748.52	5798.34	127541	1.63679	12.8336
	23	2359.23	5546.21	127540	0.0455281	0.356973
	24	2873.06	5315.17	127540	0.204267	1.6016
	25	2210.24	5102.59	127540	0.0436702	0.342405
	26	998.18	4906.34	127539	-0.921614	-7.2261
22	127608	35198	7	1.52198	11.9269	-880.867	53.9122	1.85376	30.17-30.17	0	37.6912
	Charge State	Intensity	Measured Average m/z	Measured Average Mass	Delta Mass Da	Delta Mass PPM
	20	392.62	6381.6	127612	3.28415	25.7362
	21	796.992	6077.7	127610	2.00539	15.7152
	22	1520.66	5801.4	127609	0.056711	0.444414
	23	2174	5549.21	127609	0.222286	1.74194
	24	2031.66	5318.08	127610	1.27458	9.9882
	25	1612.47	5105.34	127608	-0.109162	-0.855443
	26	838.599	4908.92	127606	-2.78099	-21.7931
11	127688	48875.2	7	1.14884	8.99725	-801.289	74.8614	2.57409	30.17-30.17	0	39.0018
	Charge State	Intensity	Measured Average m/z	Measured Average Mass	Delta Mass Da	Delta Mass PPM
	20	524.374	6385.5	127690	1.7529	13.728
	21	1140.48	6081.4	127688	0.0903548	0.707622
	22	2068.11	5804.96	127687	-1.08196	-8.47347
	23	2703.97	5552.68	127689	0.447872	3.50755
	24	3054.29	5321.27	127686	-1.69808	-13.2986
	25	1994.07	5108.53	127688	-0.048615	-0.380732
	26	995.689	4912.11	127689	0.604753	4.73617
16	127756	44030.9	7	1.86809	14.6223	-733.75	67.4413	2.31895	30.17-30.17	0	37.5175
	Charge State	Intensity	Measured Average m/z	Measured Average Mass	Delta Mass Da	Delta Mass PPM
	20	492.267	6388.58	127751	-4.24319	-33.2133
	21	921.217	6084.53	127754	-1.57761	-12.3487
	22	1777.85	5808.19	127758	2.35261	18.4149
	23	2554.1	5555.64	127757	0.987911	7.73282
	24	3297.99	5324.15	127755	-0.248858	-1.94792
	25	1687.48	5111.31	127758	1.98019	15.4999
	26	851.849	4914.62	127754	-1.54075	-12.0602
19	127834	35641.3	7	1.86341	14.5767	-655.672	54.5912	1.8771	30.17-30.17	0	38.0772
	Charge State	Intensity	Measured Average m/z	Measured Average Mass	Delta Mass Da	Delta Mass PPM
	20	470.504	6393.03	127841	6.82908	53.4216
	21	785.115	6088.35	127834	0.540062	4.22472
	22	1457.57	5811.66	127834	0.651438	5.09598
	23	2063.16	5559.01	127834	0.478634	3.74419
	24	2542.26	5327.44	127835	0.821455	6.42596
	25	1333.23	5114.39	127835	0.904022	7.07186
	26	656.567	4917.57	127831	-3.06615	-23.9854
17	127900	42209.3	7	2.32162	18.1518	-589.797	64.6512	2.22301	30.17-30.17	0	40.3723
	Charge State	Intensity	Measured Average m/z	Measured Average Mass	Delta Mass Da	Delta Mass PPM
	20	664.047	6396.16	127903	3.57126	27.9224
	21	1195.02	6091.58	127902	2.54592	19.9056
	22	1945.73	5814.73	127902	2.24812	17.5772
	23	2402.06	5561.98	127902	2.83996	22.2046
	24	1902.03	5330.18	127900	0.630048	4.92612
	25	1608.74	5116.89	127897	-2.53201	-19.7969
	26	908.017	4920.21	127899	-0.386458	-3.02157
28	127980	32701.4	7	1.74192	13.6109	-509.484	50.0882	1.72227	30.17-30.17	0	37.4124
	Charge State	Intensity	Measured Average m/z	Measured Average Mass	Delta Mass Da	Delta Mass PPM
	20	405.221	6400.16	127983	3.15134	24.6237
	21	705.636	6095.43	127983	3.06496	23.9488
	22	1289.29	5818.26	127980	-0.344656	-2.69305
	23	1815.38	5565.31	127979	-0.903202	-7.05738
	24	1647.56	5333.42	127978	-2.04573	-15.9848
	25	1805.05	5120.24	127981	0.895721	6.99892
	26	919.21	4923.29	127979	-0.540755	-4.22531
10	128050	51370.1	7	2.19935	17.1758	-439.211	78.6828	2.70548	30.17-30.17	0	39.0252
	Charge State	Intensity	Measured Average m/z	Measured Average Mass	Delta Mass Da	Delta Mass PPM
	20	744.377	6403.83	128056	6.23728	48.7097
	21	1158.23	6098.58	128049	-1.21433	-9.48326
	22	1941.8	5821.42	128049	-1.12688	-8.80032
	23	2680.12	5568.31	128048	-2.16541	-16.9106
	24	2936.42	5336.38	128049	-1.24495	-9.72238
	25	2174.98	5122.95	128048	-1.6409	-12.8145
	26	1041.49	4926.09	128052	1.94264	15.171
33	128127	27156.8	7	2.28787	17.8563	-362.531	41.5957	1.43026	30.17-30.17	0	37.8249
	Charge State	Intensity	Measured Average m/z	Measured Average Mass	Delta Mass Da	Delta Mass PPM
	20	429.622	6407.6	128132	4.97751	38.8483
	21	722.054	6102.24	128126	-0.856423	-6.68418
	22	1038.67	5825	128128	0.965891	7.53855
	23	1628.31	5571.7	128126	-0.782109	-6.10418
	24	1630.41	5339.62	128127	-0.10042	-0.783758
	25	1341.9	5125.99	128125	-2.19754	-17.1513
	26	793.684	4929.11	128131	3.82155	29.8263
6	128195	55702.2	7	1.19733	9.33992	-294.328	85.3182	2.93364	30.17-30.17	0	39.1708
	Charge State	Intensity	Measured Average m/z	Measured Average Mass	Delta Mass Da	Delta Mass PPM
	20	600.812	6410.77	128195	0.163061	1.27198
	21	1122.79	6105.55	128195	0.308128	2.40359
	22	2237.92	5828.06	128195	0.0303438	0.236701
	23	3058.89	5574.77	128197	1.55334	12.117
	24	2911.92	5342.45	128195	-0.47542	-3.70857
	25	1966.08	5128.81	128195	0.168182	1.31192
	26	1041.01	4931.5	128193	-2.26341	-17.656
40	128276	21467.4	7	4.63278	36.1169	-213.656	32.8812	1.13061	30.17-30.17	0	35.2142
	Charge State	Intensity	Measured Average m/z	Measured Average Mass	Delta Mass Da	Delta Mass PPM
	20	376.054	6414.15	128263	-12.7451	-99.3574
	21	670.986	6109.17	128271	-4.30027	-33.5237
	22	1041.86	5831.56	128272	-3.6093	-28.1371
	23	1401.41	5578.01	128271	-4.71668	-36.7699
	24	1501.23	5345.57	128269	-6.25276	-48.7447
	25	911.157	5132.04	128276	0.123748	0.964706
	26	391.98	4934.93	128282	6.40163	49.9052
5	128342	61235.6	7	1.48761	11.5909	-146.953	93.7936	3.22507	30.17-30.17	0	39.2171
	Charge State	Intensity	Measured Average m/z	Measured Average Mass	Delta Mass Da	Delta Mass PPM
	20	653.259	6418.18	128344	1.13767	8.86434
	21	1216.85	6112.59	128343	0.927757	7.22877
	22	2224.93	5834.86	128345	2.28327	17.7905
	23	3112.48	5581.09	128342	-0.454472	-3.54109
	24	3117.66	5348.63	128343	0.614423	4.78738
	25	2535.12	5134.63	128341	-1.83328	-14.2843
	26	1398.63	4937.25	128342	-0.176497	-1.3752
53	128412	9150.38	7	2.26199	17.6147	-77.4531	14.0155	0.481918	30.17-30.17	0	32.8968
	Charge State	Intensity	Measured Average m/z	Measured Average Mass	Delta Mass Da	Delta Mass PPM
	20	132.038	6421.42	128408	-3.54788	-27.6289
	21	306.505	6115.87	128412	0.272484	2.12195
	22	721.563	5838.13	128417	4.71296	36.7019
	23	983.758	5584.24	128414	2.40344	18.7166
	24	903.23	5351.67	128416	4.08708	31.8279
	25	440.497	5137.64	128416	3.99631	31.121
	26	416.447	4940.05	128415	3.24538	25.2732
1	128489	65287.6	7	1.0037	7.81155	0	100	3.43847	30.17-30.17	0	41.0172
	Charge State	Intensity	Measured Average m/z	Measured Average Mass	Delta Mass Da	Delta Mass PPM
	20	840.026	6425.6	128492	2.4072	18.7346
	21	1462.79	6119.54	128489	-0.194313	-1.51229
	22	1926.12	5841.43	128489	-0.133719	-1.0407
	23	3092.32	5587.56	128491	1.28381	9.99156
	24	3250.79	5354.73	128489	-0.112139	-0.87275
	25	2476.86	5140.56	128489	-0.617463	-4.80555
	26	1121.99	4942.88	128489	-0.651106	-5.0674
55	128559	7467.73	7	4.50297	35.0267	69.2734	11.4382	0.393299	30.17-30.17	0	35.0497
	Charge State	Intensity	Measured Average m/z	Measured Average Mass	Delta Mass Da	Delta Mass PPM
	20	128.82	6429.04	128561	2.06931	16.0962
	21	286.253	6122.71	128556	-2.94041	-22.8721
	22	488.032	5844.73	128562	3.27448	25.4707
	23	710.596	5590.4	128556	-2.6283	-20.4444
	24	612.53	5357.8	128563	4.39567	34.192
	25	468.061	5143.1	128552	-6.32889	-49.2296
	26	238.4	4945.7	128562	3.30202	25.6849
2	128637	64754.8	7	1.69737	13.1951	147.461	99.1839	3.41041	30.17-30.17	0	38.4094
	Charge State	Intensity	Measured Average m/z	Measured Average Mass	Delta Mass Da	Delta Mass PPM
	20	629.631	6433.12	128642	5.40525	42.0195
	21	1255.36	6126.55	128636	-0.460426	-3.57927
	22	2451.02	5848.13	128637	-0.158133	-1.2293
	23	3314.14	5593.9	128636	-0.394413	-3.0661
	24	3403.16	5360.82	128636	-1.22933	-9.55657
	25	2068.31	5146.4	128635	-2.03348	-15.8079
	26	1132.11	4948.61	128638	0.892839	6.94077
65	128702	5537.27	5	4.08508	31.7404	212.359	8.48134	0.291628	30.17-30.17	0	24.5956
	Charge State	Intensity	Measured Average m/z	Measured Average Mass	Delta Mass Da	Delta Mass PPM
	21	220.446	6129.64	128701	-0.349098	-2.71246
	22	411.286	5851.13	128703	1.02937	7.99809
	23	608.912	5596.6	128699	-3.0199	-23.4643
	24	580.418	5363.74	128705	3.77458	29.3281
	25	1047.29	5149.31	128708	5.91965	45.9951
4	128781	63223.1	7	1.78798	13.8837	291.359	96.8378	3.32974	30.17-30.17	0	37.8732
	Charge State	Intensity	Measured Average m/z	Measured Average Mass	Delta Mass Da	Delta Mass PPM
	20	623.038	6440.06	128781	0.39353	3.05581
	21	1130.41	6133.59	128784	3.48196	27.0379
	22	2371.9	5854.79	128783	2.4239	18.8219
	23	3085.16	5600.19	128781	0.546505	4.24368
	24	3179.12	5366.96	128783	2.24724	17.4501
	25	2162.12	5152.28	128782	1.05295	8.17628
	26	1103.14	4954	128778	-2.81126	-21.8298
70	128845	3025.45	5	5.84145	45.338	355.406	4.63404	0.15934	30.17-30.17	0	22.2133
	Charge State	Intensity	Measured Average m/z	Measured Average Mass	Delta Mass Da	Delta Mass PPM
	20	106.019	6443.34	128847	1.96189	15.2268
	21	201.43	6136.37	128843	-2.19968	-17.0724
	22	414.473	5857.65	128846	1.35847	10.5435
	23	431.364	5602.47	128834	-11.1552	-86.5783
	24	207.732	5369.38	128841	-3.80355	-29.5204
3	128929	64569.2	7	1.7086	13.2523	439.547	98.8997	3.40064	30.17-30.17	0	39.7451
	Charge State	Intensity	Measured Average m/z	Measured Average Mass	Delta Mass Da	Delta Mass PPM
	20	737.722	6447.58	128931	2.53806	19.6857
	21	1310.34	6140.53	128930	1.07424	8.33205
	22	2627.87	5861.41	128929	-0.0350859	-0.272133
	23	2902.99	5606.67	128930	1.37609	10.6733
	24	3235.21	5373.09	128930	1.01286	7.85596
	25	2093.4	5158.16	128929	0.00900222	0.0698231
	26	1108.58	4959.66	128925	-3.8474	-29.8412
71	128988	2893.74	6	5.21829	40.4556	498.883	4.43229	0.152403	30.17-30.17	0	30.0723
	Charge State	Intensity	Measured Average m/z	Measured Average Mass	Delta Mass Da	Delta Mass PPM
	21	205.863	6143.27	128987	-0.819313	-6.35184
	22	384.56	5864.33	128993	4.8028	37.2344
	23	142.471	5608.89	128981	-7.02967	-54.4985
	24	252.841	5375.52	128988	0.0362984	0.281408
	25	163.487	5160.37	128984	-4.2244	-32.7502
	26	95.4899	4962	128986	-2.55052	-19.7733
8	129076	53718.6	7	2.14151	16.591	586.797	82.28	2.82917	30.17-30.17	0	38.2527
	Charge State	Intensity	Measured Average m/z	Measured Average Mass	Delta Mass Da	Delta Mass PPM
	20	621.096	6455.13	129083	6.40134	49.5935
	21	1118.6	6147.58	129078	1.95217	15.1242
	22	2103.18	5868.13	129077	0.581125	4.50219
	23	2640.52	5613.09	129078	1.67199	12.9535
	24	2411.53	5379.15	129075	-0.678545	-5.25694
	25	1954.97	5164.03	129076	-0.573517	-4.44325
	26	896.362	4965.37	129074	-2.63841	-20.4407
58	129132	6454.37	7	6.79187	52.5969	642.492	9.88605	0.339929	30.17-30.17	0	38.3126
	Charge State	Intensity	Measured Average m/z	Measured Average Mass	Delta Mass Da	Delta Mass PPM
	20	168.551	6457.81	129136	4.18259	32.3901
	21	267.582	6150.15	129132	0.223167	1.72821
	22	288.474	5870.54	129130	-2.13372	-16.5236
	23	241.461	5615.29	129129	-3.30652	-25.6058
	24	494.902	5381.42	129130	-2.0223	-15.6607
	25	395.961	5165.94	129123	-8.6492	-66.9796
	26	314.954	4968.03	129143	10.7034	82.8873
9	129222	51742.3	7	2.23382	17.2867	732.492	79.2529	2.72509	30.17-30.17	0	37.1315
	Charge State	Intensity	Measured Average m/z	Measured Average Mass	Delta Mass Da	Delta Mass PPM
	20	519.973	6462.34	129227	4.72947	36.5996
	21	1022.6	6154.43	129222	0.0166244	0.12865
	22	1949.81	5874.81	129224	1.72077	13.3164
	23	2667.38	5619.4	129223	1.28772	9.96515
	24	2814.55	5385.22	129221	-0.651202	-5.03941
	25	1674.27	5169.83	129221	-1.20047	-9.29
	26	940.83	4970.9	129217	-4.64818	-35.9705
64	129279	5570.16	7	8.99112	69.5498	789.234	8.53172	0.293361	30.17-30.17	0	35.9689
	Charge State	Intensity	Measured Average m/z	Measured Average Mass	Delta Mass Da	Delta Mass PPM
	20	214.477	6465.21	129284	5.5654	43.0497
	21	261.057	6157.37	129284	5.11575	39.5715
	22	272.042	5877.23	129277	-1.60052	-12.3804
	23	397.176	5621.83	129279	0.226192	1.74965
	24	484.57	5387.54	129277	-1.78792	-13.83
	25	290.252	5171.61	129265	-13.6311	-105.44
	26	502.71	4972.37	129256	-23.0505	-178.301
14	129369	45742.6	7	2.99363	23.1401	880.102	70.0632	2.4091	30.17-30.17	0	37.91
	Charge State	Intensity	Measured Average m/z	Measured Average Mass	Delta Mass Da	Delta Mass PPM
	20	527.908	6469.11	129362	-7.46975	-57.7397
	21	938.224	6161.66	129374	4.19582	32.4329
	22	1711.07	5881.55	129372	2.45027	18.9401
	23	2082.05	5625.85	129371	1.99914	15.453
	24	2470.31	5391.37	129369	-0.674639	-5.21483
	25	1766.47	5175.74	129368	-1.08035	-8.35091
	26	972.586	4976.68	129367	-1.98314	-15.3293
62	129426	5973.44	7	8.01827	61.9523	936.859	9.14942	0.3146	30.17-30.17	0	30.6551
	Charge State	Intensity	Measured Average m/z	Measured Average Mass	Delta Mass Da	Delta Mass PPM
	20	58.1179	6472.56	129431	4.8447	37.4322
	21	100.401	6163.99	129423	-3.56882	-27.5742
	22	237.093	5883.85	129422	-3.73333	-28.8452
	23	350.119	5628.18	129425	-1.16687	-9.01575
	24	516.92	5393.62	129423	-3.3973	-26.2489
	25	489.783	5178	129425	-1.39285	-10.7618
	26	354.813	4979.63	129444	18.0022	139.092
20	129516	35564.8	7	2.14958	16.597	1026.67	54.4739	1.87307	30.17-30.17	0	37.6874
	Charge State	Intensity	Measured Average m/z	Measured Average Mass	Delta Mass Da	Delta Mass PPM
	20	425.167	6476.99	129520	3.66501	28.2978
	21	787.333	6168.48	129517	0.811058	6.26222
	22	1359.07	5888.2	129518	2.1778	16.8149
	23	1931.44	5632.15	129516	0.223263	1.72382
	24	2161.39	5397.46	129515	-1.20589	-9.31073
	25	1158.16	5181.53	129513	-2.93631	-22.6714
	26	677.419	4982.29	129513	-2.54466	-19.6475
66	129572	5488.89	5	3.30549	25.5111	1082.17	8.40725	0.289081	30.17-30.17	0	24.1391
	Charge State	Intensity	Measured Average m/z	Measured Average Mass	Delta Mass Da	Delta Mass PPM
	21	122.029	6170.95	129569	-2.69138	-20.7714
	22	278.39	5890.42	129567	-4.44524	-34.3072
	23	427.518	5634.66	129574	2.48156	19.1521
	24	621.705	5399.83	129572	0.106611	0.822796
	25	523.043	5183.7	129567	-4.2493	-32.795
29	129663	31437.9	7	2.96654	22.8787	1173.55	48.1529	1.65572	30.17-30.17	0	39.1495
	Charge State	Intensity	Measured Average m/z	Measured Average Mass	Delta Mass Da	Delta Mass PPM
	20	608.639	6484.51	129670	7.10447	54.7918
	21	772.731	6175.23	129659	-4.19871	-32.3817
	22	1034.91	5894.83	129664	1.08796	8.39069
	23	1705.23	5638.62	129665	2.16662	16.7097
	24	1912.37	5403.66	129664	0.669111	5.16039
	25	1161.76	5187.44	129661	-2.10184	-16.21
	26	638.6	4988.14	129665	2.5862	19.9456
59	129723	6372.91	6	4.66069	35.9278	1233.55	9.76128	0.335639	30.17-30.17	0	32.6811
	Charge State	Intensity	Measured Average m/z	Measured Average Mass	Delta Mass Da	Delta Mass PPM
	21	246.4	6178.2	129721	-1.93699	-14.9317
	22	325.255	5897.37	129720	-2.83782	-21.876
	23	403.641	5641.1	129722	-0.703984	-5.42683
	24	365.508	5406.05	129721	-1.80355	-13.9031
	25	553.933	5189.99	129725	1.64328	12.6676
	26	632.165	4990.71	129732	9.42702	72.6704
36	129811	25028.7	7	2.40921	18.5595	1321.87	38.336	1.31817	30.17-30.17	0	36.6804
	Charge State	Intensity	Measured Average m/z	Measured Average Mass	Delta Mass Da	Delta Mass PPM
	20	326.529	6491.63	129813	1.2822	9.87743
	21	479.994	6182.53	129812	0.671898	5.17596
	22	974.464	5901.44	129810	-1.65716	-12.7659
	23	1490.9	5644.93	129810	-1.10437	-8.50754
	24	1456.55	5409.67	129808	-3.37386	-25.9905
	25	1077.56	5193.34	129808	-2.86795	-22.0932
	26	600.27	4993.88	129815	3.45632	26.6257
54	129870	8470.49	7	5.58348	42.9929	1380.24	12.9741	0.446111	30.17-30.17	0	39.7317
	Charge State	Intensity	Measured Average m/z	Measured Average Mass	Delta Mass Da	Delta Mass PPM
	20	340.828	6494.44	129869	-1.02835	-7.91829
	21	323.398	6185.16	129867	-2.40379	-18.5092
	22	545.501	5903.97	129865	-4.36614	-33.6194
	23	394.995	5647.43	129868	-1.8783	-14.463
	24	568.079	5412.34	129872	2.43474	18.7475
	25	461.633	5195.83	129871	0.976287	7.51744
	26	273.129	4996.52	129883	13.6741	105.291
42	129956	18955.3	7	3.39243	26.1043	1466.45	29.0335	0.998309	30.17-30.17	0	35.6768
	Charge State	Intensity	Measured Average m/z	Measured Average Mass	Delta Mass Da	Delta Mass PPM
	20	200.536	6498.23	129945	-11.2627	-86.6658
	21	375.254	6189.47	129958	1.96828	15.1458
	22	476.412	5908.08	129956	-0.299734	-2.30643
	23	840.109	5651.46	129960	4.68566	36.0558
	24	1336.74	5415.85	129956	0.411298	3.16491
	25	1249.98	5199.22	129955	-0.578888	-4.4545
	26	2532.27	4999.39	129958	2.02272	15.5647
51	130020	9579.34	6	5.58935	42.9885	1530.18	14.6725	0.50451	30.17-30.17	0	30.2273
	Charge State	Intensity	Measured Average m/z	Measured Average Mass	Delta Mass Da	Delta Mass PPM
	20	169.997	6502.17	130023	3.78025	29.0745
	21	304.853	6192.17	130014	-5.19773	-39.9765
	22	550.028	5910.77	130015	-4.80462	-36.953
	23	477.689	5653.81	130014	-5.06726	-38.9731
	24	629.42	5418.66	130024	4.1613	32.0052
	25	844.223	5201.97	130024	4.57883	35.2165
50	130105	10148.8	6	3.91138	30.0633	1615.59	15.5448	0.534502	30.17-30.17	0	34.7195
	Charge State	Intensity	Measured Average m/z	Measured Average Mass	Delta Mass Da	Delta Mass PPM
	21	306.767	6196.15	130098	-6.85007	-52.6504
	22	503.518	5914.66	130100	-4.57415	-35.1574
	23	457.805	5657.72	130104	-0.450077	-3.45934
	24	691.12	5422.08	130106	0.903486	6.94429
	25	686.622	5205.33	130108	3.14474	24.1708
	26	524.865	5005.11	130107	1.78053	13.6854
61	130161	6020.23	5	8.37745	64.3602	1672.09	9.22108	0.317064	30.17-30.17	0	27.1726
	Charge State	Intensity	Measured Average m/z	Measured Average Mass	Delta Mass Da	Delta Mass PPM
	21	245.666	6198.71	130152	-9.62742	-73.9652
	22	566.726	5917.68	130167	5.42292	41.663
	23	414.207	5660.07	130159	-2.93934	-22.5822
	24	516.136	5424.83	130172	10.4074	79.9576
	25	459.256	5207.75	130169	7.22043	55.4729
60	130253	6145.54	5	3.67766	28.2347	1763.36	9.41302	0.323664	30.17-30.17	0	24.9623
	Charge State	Intensity	Measured Average m/z	Measured Average Mass	Delta Mass Da	Delta Mass PPM
	21	143.66	6203.31	130248	-4.33201	-33.2585
	22	267.671	5921.42	130249	-3.58977	-27.5601
	23	459.697	5664.07	130250	-2.3285	-17.8768
	24	830.353	5428.26	130254	1.31364	10.0853
	25	427.638	5211.3	130257	4.52902	34.771
73	130309	2318.23	4	3.89465	29.8878	1819.84	3.5508	0.122093	30.17-30.17	0	21.7331
	Charge State	Intensity	Measured Average m/z	Measured Average Mass	Delta Mass Da	Delta Mass PPM
	20	141.577	6516.22	130304	-4.85842	-37.2838
	21	199.6	6206.31	130311	2.1426	16.4424
	22	325.714	5924.24	130311	1.88679	14.4793
	23	215.329	5666.47	130306	-3.61512	-27.7426
72	130458	2748.9	3	8.91699	68.3518	1968.45	4.21045	0.144775	30.17-30.17	0	16.528
	Charge State	Intensity	Measured Average m/z	Measured Average Mass	Delta Mass Da	Delta Mass PPM
	21	238.77	6213.36	130459	1.56643	12.0072
	22	408.029	5931.11	130462	4.55671	34.9286
	23	318.295	5672.68	130448	-9.37635	-71.8726
69	130605	3273.28	3	12.5669	96.2205	2115.85	5.01364	0.172392	30.17-30.17	0	12.7282
	Charge State	Intensity	Measured Average m/z	Measured Average Mass	Delta Mass Da	Delta Mass PPM
	21	151.435	6220.41	130608	2.30862	17.6763
	22	370.629	5938.15	130617	12.0098	91.9553
	23	608.85	5679.19	130598	-7.03553	-53.8687
76	130739	1213.95	4	12.6228	96.5567	2249.3	1.85939	0.0639347	30.17-30.17	0	18.9405
	Charge State	Intensity	Measured Average m/z	Measured Average Mass	Delta Mass Da	Delta Mass PPM
	23	73.7724	5685.45	130742	3.47131	26.5515
	24	109.756	5447.69	130720	-18.241	-139.523
	25	165.203	5229.88	130722	-16.7478	-128.102
	26	64.5999	5029.42	130739	0.156511	1.19713
74	130746	2294.6	3	11.3837	87.0629	2256.78	3.5146	0.120849	30.17-30.17	0	15.1346
	Charge State	Intensity	Measured Average m/z	Measured Average Mass	Delta Mass Da	Delta Mass PPM
	21	171.687	6227.32	130753	6.41018	49.0277
	22	363.657	5944.63	130760	13.543	103.583
	23	213.711	5685.45	130742	-4.01307	-30.6936
67	130890	3748.9	4	12.5618	95.9747	2400.8	5.74213	0.197441	30.17-30.17	0	16.4442
	Charge State	Intensity	Measured Average m/z	Measured Average Mass	Delta Mass Da	Delta Mass PPM
	23	635.937	5692.07	130894	4.24865	32.4597
	24	307.695	5454.06	130873	-16.8895	-129.036
	25	326.712	5236.22	130880	-9.77176	-74.6562
	26	66.0096	5035.4	130894	3.98854	30.4724
