# Supplementary material for: Native mass spectrometry combined with enzymatic dissection unravels glycoform heterogeneity of biopharmaceuticals
Source: Nat Commun. 2018 Apr 30;9:1713. doi: 10.1038/s41467-018-04061-7 (PMC5928108; doi:10.1038/s41467-018-04061-7)
Supplement: Supplementary file 4 — Supplementary Data 1 [file 41467_2018_4061_MOESM4_ESM.zip › peptide_data/AspN_N149_components.csv]

Level	No.	Identification	Peptide Sequence	Modification	Site	Delta (ppm)	Confidence Score	ID Type	RT	M/Z	Charge State	Mono Mass Exp.	Avg Mass Exp.	Mono Mass Theo.	MS Area	Protein
Component	50	1:D136-T154 = 2027.89284m(N149+A2S2F)	DVVCKPCAPGTFSNTTSST	A2S2F	N149	2.11	100	MS2	22.95	1461.253	3	4378.7324	4381.23	4378.7232	179361.19	etanercept
Component	51	1:D136-T154 = 2027.89284m(N149+A2S2)	DVVCKPCAPGTFSNTTSST	A2S2	N149	2.71	100	MS2	23.22	1412.566	3	4232.6768	4235.11	4232.6653	291345.59	etanercept
Component	52	1:D136-T154 = 2027.89284m(N149+A2S1G1F)	DVVCKPCAPGTFSNTTSST	A2S1G1F	N149	1.79	100	MS2	23.36	1364.22	3	4087.6353	4089.86	4087.6279	489982.94	etanercept
Component	61	1:D136-T154 = 2027.89284m(N149+A2S1G1)	DVVCKPCAPGTFSNTTSST	A2S1G1	N149	1.88	100	MS2	23.63	1315.535	3	3941.5774	3943.74	3941.57	1282508.38	etanercept
Component	65	1:D136-T154 = 2027.89284m(N149+A2G2F)	DVVCKPCAPGTFSNTTSST	A2G2F	N149	2.05	100	MS2	23.76	1267.189	3	3796.5403	3798.67	3796.5325	208546.22	etanercept
Component	67	1:D136-T154 = 2027.89284m(N149+A2G2)	DVVCKPCAPGTFSNTTSST	A2G2	N149	2.1	100	MS2	24.07	1218.503	3	3650.4822	3652.53	3650.4745	503475.5	etanercept
Component	69	1:D136-T154 = 2027.89284m(N149+M5)	DVVCKPCAPGTFSNTTSST	M5	N149	1.69	100	MS2	24.35	1623.669	2	3244.3213	3246.2	3244.3158	108196.45	etanercept
