# Supplementary material for: Native mass spectrometry combined with enzymatic dissection unravels glycoform heterogeneity of biopharmaceuticals
Source: Nat Commun. 2018 Apr 30;9:1713. doi: 10.1038/s41467-018-04061-7 (PMC5928108; doi:10.1038/s41467-018-04061-7)
Supplement: Supplementary file 4 — Supplementary Data 1 [file 41467_2018_4061_MOESM4_ESM.zip › peptide_data/AspN_N149_ModificationSummary.csv]

Residue #	Modification	Peptides	Sequence	Confidence	Recovery	% Abundance	no Neu5Ac	% no Neu5Ac
149	N149+A2S1G1	D136-T154 = 2027.89284m(N149+A2S1G1)	DVVCKPCAPG TFSNTTSST	100	83.90515137	41.9	N149+A2G2	67.8
149	N149+A2G2	D136-T154 = 2027.89284m(N149+A2G2)	DVVCKPCAPG TFSNTTSST	100	83.90515137	16.4	N149+A2G2
149	N149+A2S1G1F	D136-T154 = 2027.89284m(N149+A2S1G1F)	DVVCKPCAPG TFSNTTSST	99.99998474	83.90515137	16.0	N149+A2G2F	28.7
149	N149+A2S2	D136-T154 = 2027.89284m(N149+A2S2)	DVVCKPCAPG TFSNTTSST	99.99998474	83.905159	9.5	N149+A2G2
149	N149+A2G2F	D136-T154 = 2027.89284m(N149+A2G2F)	DVVCKPCAPG TFSNTTSST	99.99998474	83.90515137	6.8	N149+A2G2F
149	N149+A2S2F	D136-T154 = 2027.89284m(N149+A2S2F)	DVVCKPCAPG TFSNTTSST	99.99998474	83.90515137	5.9	N149+A2G2F
149	N149+M5	D136-T154 = 2027.89284m(N149+M5)	DVVCKPCAPG TFSNTTSST	99.99998474	83.90515137	3.5	N149+M5	3.5
