# Supplementary material for: Native mass spectrometry combined with enzymatic dissection unravels glycoform heterogeneity of biopharmaceuticals
Source: Nat Commun. 2018 Apr 30;9:1713. doi: 10.1038/s41467-018-04061-7 (PMC5928108; doi:10.1038/s41467-018-04061-7)
Supplement: Supplementary file 4 — Supplementary Data 1 [file 41467_2018_4061_MOESM4_ESM.zip › peptide_data/AspN_N171_components.csv]

Level	No.	Identification	Peptide Sequence	Modification	Site	Delta (ppm)	Confidence Score	ID Type	RT	M/Z	Charge State	Mono Mass Exp.	Avg Mass Exp.	Mono Mass Theo.	MS Area	Protein
Component	74	1:D155-M174 = 2251.06601m(N171+A2S2F)	DICRPHQICNVVAIPGNASM	A2S2F	N171	1.94	100	MS2	39.76	1535.644	3	4601.9053	4604.55	4601.8963	535686.06	etanercept
Component	75	1:D155-M174 = 2251.06601m(N171+A2S1G1F)	DICRPHQICNVVAIPGNASM	A2S1G1F	N171	2.3	100	MS2	39.92	1438.612	3	4310.811	4313.33	4310.8011	1727891.25	etanercept
Component	80	1:D155-M174 = 2251.06601m(N171+A2G2F)	DICRPHQICNVVAIPGNASM	A2G2F	N171	2.28	100	MS2	40.07	1341.58	3	4019.7148	4022.11	4019.7057	780057.25	etanercept
Component	81	1:D155-M174 = 2251.06601m(N171+A2S1G0F)	DICRPHQICNVVAIPGNASM	A2S1G0F	N171	1.48	100	MS2	40.28	1384.594	3	4148.7544	4151.22	4148.7483	236468.86	etanercept
Component	82	1:D155-M174 = 2251.06601m(N171+A2G1F)	DICRPHQICNVVAIPGNASM	A2G1F	N171	1.34	100	MS2	40.43	1287.562	3	3857.658	3859.86	3857.6528	231544.17	etanercept
Component	83	1:D155-M174 = 2251.06601m(N171+A2G0F)	DICRPHQICNVVAIPGNASM	A2G0F	N171	2.55	100	MS2	40.61	1233.544	3	3695.6094	3697.74	3695.5999	139398.97	etanercept
