# Supplementary material for: Native mass spectrometry combined with enzymatic dissection unravels glycoform heterogeneity of biopharmaceuticals
Source: Nat Commun. 2018 Apr 30;9:1713. doi: 10.1038/s41467-018-04061-7 (PMC5928108; doi:10.1038/s41467-018-04061-7)
Supplement: Supplementary file 4 — Supplementary Data 1 [file 41467_2018_4061_MOESM4_ESM.zip › peptide_data/AspN_N171_ModificationSummary.csv]

Residue #	Modification	Peptides	Sequence	Confidence	Recovery	% Abundance	no Neu5Ac	% no Neu5Ac
171	N171+A2S1G1F	D155-M174 = 2251.06601m(N171+A2S1G1F)	DICRPHQICN VVAIPGNASM	100	100	47.3	N171+A2G2F	83.4
171	N171+A2G2F	D155-M174 = 2251.06601m(N171+A2G2F)	DICRPHQICN VVAIPGNASM	99.99998474	100	21.4	N171+A2G2F
171	N171+A2S2F	D155-M174 = 2251.06601m(N171+A2S2F)	DICRPHQICN VVAIPGNASM	99.99998474	100	14.7	N171+A2G2F
171	N171+A2S1G0F	D155-M174 = 2251.06601m(N171+A2S1G0F)	DICRPHQICN VVAIPGNASM	99.99998474	100	6.5	N171+A2G1F	12.8
171	N171+A2G1F	D155-M174 = 2251.06601m(N171+A2G1F)	DICRPHQICN VVAIPGNASM	99.99998474	100	6.3	N171+A2G1F
171	N171+A2G0F	D155-M174 = 2251.06601m(N171+A2G0F)	DICRPHQICN VVAIPGNASM	99.99998474	100	3.8	N171+A2G0F	3.8
