# Supplementary material for: Native mass spectrometry combined with enzymatic dissection unravels glycoform heterogeneity of biopharmaceuticals
Source: Nat Commun. 2018 Apr 30;9:1713. doi: 10.1038/s41467-018-04061-7 (PMC5928108; doi:10.1038/s41467-018-04061-7)
Supplement: Supplementary file 4 — Supplementary Data 1 [file 41467_2018_4061_MOESM4_ESM.zip › peptide_data/Trypsin_Lys_components.csv]

Level	No.	Identification	Peptide Sequence	Modification	Site	Delta (ppm)	Confidence Score	ID Type	RT	M/Z	Charge State	Mono Mass Exp.	Avg Mass Exp.	Mono Mass Theo.	MS Area	Protein
Component	158	1:S460-G466 = 659.34901m(G466+Lys)	SLSLSPG	Lys	G466	0.7	100	Full	23.49	788.452	1	787.4445	787.74	787.444	259770.55	etanercept
Component	159	1:S460-G466 = 659.34901m(G466+Lys)	SLSLSPG	Lys	G466	0.08	100	MS2	23.49	394.729	2	787.444	787.73	787.444	383919.25	etanercept
Component	188	1:S460-G466 = 659.34901m	SLSLSPG	None		0.65	0	Full	26.1	660.357	1	659.3494	659.6	659.349	2853344.25	etanercept
