# Supplementary material for: Native mass spectrometry combined with enzymatic dissection unravels glycoform heterogeneity of biopharmaceuticals
Source: Nat Commun. 2018 Apr 30;9:1713. doi: 10.1038/s41467-018-04061-7 (PMC5928108; doi:10.1038/s41467-018-04061-7)
Supplement: Supplementary file 4 — Supplementary Data 1 [file 41467_2018_4061_MOESM4_ESM.zip › peptide_data/Trypsin_Lys_ModificationSummary.csv]

Residue #	Modification	Category	Comment	Normalized Time Shift	Predicted Time Shift	Peptides	Sequence	Confidence	Recovery	% Abundance
466	G466+Lys	Modification	None	-5.950967789		S460-G466 = 659.34901m(G466+Lys)	SLSLSPG	100	33.18014908	11.85937595
