# Supplementary material for: Native mass spectrometry combined with enzymatic dissection unravels glycoform heterogeneity of biopharmaceuticals
Source: Nat Commun. 2018 Apr 30;9:1713. doi: 10.1038/s41467-018-04061-7 (PMC5928108; doi:10.1038/s41467-018-04061-7)
Supplement: Supplementary file 4 — Supplementary Data 1 [file 41467_2018_4061_MOESM4_ESM.zip › peptide_data/Trypsin_N317_components.csv]

Level	No.	Identification	Peptide Sequence	Modification	Site	Delta (ppm)	Confidence Score	ID Type	RT	M/Z	Charge State	Mono Mass Exp.	Avg Mass Exp.	Mono Mass Theo.	MS Area	Protein
Component	36	1:E313-R321 = 1188.50473m(N317+M5)	EEQYNSTYR	M5	N317	1.43	100	MS2	9.14	1203.974	2	2404.9312	2406.09	2404.9277	184114.22	etanercept
Component	38	1:E313-R321 = 1188.50473m(N317+A2G2F)	EEQYNSTYR	A2G2F	N317	1.79	100	MS2	9.2	1480.083	2	2957.1497	2958.67	2957.1444	280070.72	etanercept
Component	43	1:E313-R321 = 1188.50473m(N317+A2G1F)	EEQYNSTYR	A2G1F	N317	2.02	100	MS2	9.3	1399.057	2	2795.0972	2796.55	2795.0915	1649087.5	etanercept
Component	47	1:E313-R321 = 1188.50473m(N317+A2G0F)	EEQYNSTYR	A2G0F	N317	1.73	100	MS2	9.52	1318.03	2	2633.0432	2634.44	2633.0387	2209037.25	etanercept
Component	54	1:E313-R321 = 1188.50473m(N317+A2G0)	EEQYNSTYR	A2G0	N317	1.73	100	MS2	9.54	1245.001	2	2486.9851	2488.18	2486.9808	108186.58	etanercept
