# Supplementary material for: Native mass spectrometry combined with enzymatic dissection unravels glycoform heterogeneity of biopharmaceuticals
Source: Nat Commun. 2018 Apr 30;9:1713. doi: 10.1038/s41467-018-04061-7 (PMC5928108; doi:10.1038/s41467-018-04061-7)
Supplement: Supplementary file 4 — Supplementary Data 1 [file 41467_2018_4061_MOESM4_ESM.zip › peptide_data/Trypsin_N317_ModificationSummary.csv]

Residue #	Modification	Category	Peptides	Sequence	Confidence	Recovery	% Abundance
317	N317+A2G0F	Glycoform	E313-R321 = 1188.50473m(N317+A2G0F)	EEQYNSTYR	100	41.75347519	47.5
317	N317+A2G1F	Glycoform	E313-R321 = 1188.50473m(N317+A2G1F)	EEQYNSTYR	100	42.02246857	38.9
317	N317+A2G2F	Glycoform	E313-R321 = 1188.50473m(N317+A2G2F)	EEQYNSTYR	100	42.1939888	7.0
317	N317+M5	Glycoform	E313-R321 = 1188.50473m(N317+M5)	EEQYNSTYR	99.99998474	27.08419228	4.2
317	N317+A2G0	Glycoform	E313-R321 = 1188.50473m(N317+A2G0)	EEQYNSTYR	99.99998474	27.08419228	2.4
