# Supplementary material for: Native mass spectrometry combined with enzymatic dissection unravels glycoform heterogeneity of biopharmaceuticals
Source: Nat Commun. 2018 Apr 30;9:1713. doi: 10.1038/s41467-018-04061-7 (PMC5928108; doi:10.1038/s41467-018-04061-7)
Supplement: Supplementary file 4 — Supplementary Data 1 [file 41467_2018_4061_MOESM4_ESM.zip › README]

====================
Supplementary Data 1
====================

All CSV files comply with RFC 4180, with a hash character denoting comment lines at the top of the file.


-----------------------------
1. Raw spectra and MoFi files
-----------------------------

The archive comprises seven folders that contain raw and deconvoluted mass spectra.
If applicable, these folders also contain all files necessary for performing an analysis by MoFi:

* fig_2a
* fig_2b
* fig_3a
* fig_3b
* fig_4a
* fig_4b
* fig_S3

Each folder contains a relevant subset of the following files (FN is replaced by the respective figure number):

* FN_0_settings.xml: MoFi settings, comprising all data stored in the remaining input files
* FN_1_sequence.fasta: protein sequence
* FN_2_modifications.csv: modifications used in the composition search
* FN_3_glycans.csv: the glycan library used in the structure search
* FN_4a_raw_spectrum_scanXXX.raw: raw spectrum in the original file format (XXX indicates the scan number)
* FN_4a_raw_spectrum_scanXXX.mzML: raw spectrum converted to mzML format
* FN_4b_deconvoluted_spectrum.csv: deconvoluted mass spectrum (peak list)

Each folder may contain the following output files:

* FN_5_search_results.csv: raw search results
* FN_6_processing_script: Jupyter notebook for statistical analyses and further processing of search results
* FN_7_figure_data: revised search results that contain all data necessary for creating the figures

In addition, file S3_deconvolution_all.xls in folder fig_S3 describes the results of deconvolution using the ReSpect algorithm in BioPharma Finder.


---------------
2. Peptide data
---------------

The CSV files in folder 'peptide_data' contain information on the detected glycopeptides, from which the N-glycan libraries were deduced.
Each file is named [protease]_[site]_[contents].csv, where

* [protease] is either AspN or trypsin
* [site] is N149, N171, N317, or Lys (i.e., C-terminal lysine variants)
* [contents] is either components (used for relative quantification of each modification) or ModificationSummary (providing details on identification)

The confidence score (as calculated by Thermo BioPharma Finder) displays the quality of the match between the predicted and the experimental spectra.
Values range from 0 to 100%:
* 0% indicates a poor fit between the predicted and the experimental spectra. 
* 100% indicates a very good (though not exact) fit between the predicted spectra and the experimental spectra. Hence, the observed peaks in the predicted spectrum are absolutely identical to those in an experimental spectrum, and any missing peaks fall below a restrictive threshold.
